# Supplementary material for: Depth-related variability in viral communities in highly stratified sulfidic mine tailings
Source: Microbiome. 2020 Jun 9;8:89. doi: 10.1186/s40168-020-00848-3 (PMC7285708; doi:10.1186/s40168-020-00848-3)
Supplement: Supplementary file 2 — Additional file 1: Table S1 Biotic and abiotic data for the tailings samples from the Fankou Pb/Zn Mine located in Guangdong Province, P.R. China. Table S2 Detailed information of viral sequences identified in the tailings samples. Table S3 Normalized coverage and taxonomic affiliation of the viral OTUs (vOTUs) identified in the tailings samples. Table S4 16S rRNA gene OTU table and taxonomy of the prokaryotes in the tailings samples. Table S5 Virus-host linkages predicted by prophages and shared genomic matches with host genomes and by protospacer-spacer matches. Table S6 Detailed functional and taxonomic descriptions of viral genes predicted with viral sequences identified in the tailings samples. Indicator COGs in the surface and deeper mine tailings are shown in red and blue, respectively. Table S7 Normalized coverage and functional description of indicator COGs in the surface tailings (red) and deeper layers (blue). Table S8 Detailed information of predicted viral sequences encoding indicator COGs in the surface tailings (red), deeper layers (blue), and both communities (black). Table S9 Detailed functional description and sequence information of the seven viral genomes containing genes involved in assimilatory sulfate reduction (COG0175). Table S10 Homologs of assimilatory sulfate reduction genes (COG0175) and corresponding taxonomy recruited from eggNOG v5.0.0 database. [file 40168_2020_848_MOESM1_ESM.xlsx]

## Sheet: Table S1
Table S1 Biotic and abiotic data for the tailings samples from the Fankou Pb/Zn Mine located in Guangdong Province, P.R. China.
Tailings layers	Number of viral sequences	Number of viral OTUs	Number of prokaryotic OTUs	Normalized coverage of viruses	Number of viral clusters	pH	Fe2+/Fe	SO42-/TS	EC	Zn	Cu	Cr	Mn	As	Pb	SO42-	TOC	TP	Fe2+	Fe3+	TS
									mS/cm	mg/kg
A1	157	155	500	4221.3	69	2.26	0.11	0.393	0.24	331.43	74.55	15.07	9.7	725.13	36482.6	25923.1	6.66	78.5	0.4	3.31	65900
A2	179	177	488	4679.6	76	2.49	0.42	0.198	0.22	1036.29	341.35	23.93	21.84	1216.08	30106.4	27307	5.01	85.8	1.44	2.01	138500
A3	335	333	648	5984.56	120	3.82	0.7	0.198	0.12	7252.88	221.81	28.56	551.31	983.83	26469.7	29495.8	11.6	91.2	34.48	14.5	149900
A4	521	520	1293	8568.94	146	4.5	0.92	0.204	0.1	9820.92	218.98	25.85	1043.3	863.72	22585.3	31458.5	18.52	114.2	74.36	6.39	154100
A5	525	523	1127	10484	144	5.19	0.88	0.174	0.08	9873.16	190.5	37.41	1140.96	894.91	16679.9	29317.7	20.87	99.4	71.33	10.16	167300
A6	529	527	2321	6734.07	146	6.09	0.64	0.099	0.08	9203.37	210.11	35.87	794.08	1188.01	722.76	19128.3	19.92	119.9	29.6	16.96	191500
B1	77	74	398	3030.29	38	1.99	0.03	0.351	0.34	500.53	93.6	11.07	31.75	777.15	29742.2	14160	6.74	85.1	0.5	14.35	40200
B2	89	85	459	3921.13	47	2.22	0.11	0.471	0.25	429.9	101.98	18.35	26.39	839.17	36848.1	31431.8	4.94	89.4	0.58	4.54	66600
B3	95	90	471	3113	43	2.28	0.24	0.234	0.26	519.21	99.72	18.85	29.43	916.96	26819.5	26800.9	4.85	80	1.23	3.85	114700
B4	278	270	1494	6501.35	139	3.48	0.7	0.141	0.13	5406.8	608.07	54.25	431.75	1378	20275.8	28227.6	6.24	100.2	20.34	8.85	200700
B5	246	238	2066	7514.95	131	7.1	0.91	0.078	0.08	8823.14	352.48	52.26	1158.89	1376.33	21796.2	10994.9	30.6	148	13.07	1.26	140800
TS, total sulfur; EC, electronic conductivity; TOC, total organic carbon; TP, total phosphorus

## Sheet: Table S2
Table S2 Detailed information of viral sequences identified in the tailings samples.
Sequence name	Length (bp)	Gene number	Average gene length (bp)	Viral OTU	Viral cluster	Virsorter category 1 or 2	Virsorter category 4 or 5	Viral protein family	Number of methods	Contained virus-specific genes	Total number of unknown genes on the contig ≥80%	Taxonomy
CoreA_NODE_10021	19258	28	687.786	vOTU953	VC122	Yes		Yes	2	Yes		dsDNA viruses;Caudovirales;Myoviridae;Unassigned;Felix01_virus
CoreA_NODE_101	36883	50	737.66	vOTU1320	Singleton		Yes		1	Yes	Yes	Unclassified
CoreA_NODE_10172	19087	22	867.591	vOTU723	VC356	Yes			1	Yes		Unclassified
CoreA_NODE_10188	19073	18	1059.61	vOTU224	Singleton			Yes	1	Yes		Unclassified
CoreA_NODE_10219	19047	35	544.2	vOTU334	Singleton	Yes		Yes	2	Yes		Unclassified
CoreA_NODE_10312	18951	29	653.483	vOTU434	Singleton	Yes		Yes	2	Yes	Yes	Unclassified
CoreA_NODE_1064	63293	69	917.29	vOTU1005	VC1028	Yes		Yes	2	Yes		dsDNA viruses, no RNA stage;Caudovirales;Siphoviridae;Unassigned;Spbetavirus
CoreA_NODE_1083	62809	101	621.871	vOTU522	VC570	Yes		Yes	2		Yes	Unclassified
CoreA_NODE_11542	17731	28	633.25	vOTU763	VC716	Yes		Yes	2	Yes		Unclassified
CoreA_NODE_11648	17649	19	928.895	vOTU1335	Singleton	Yes		Yes	2	Yes	Yes	Unclassified
CoreA_NODE_11683	17619	33	533.909	vOTU518	Singleton			Yes	1		Yes	Unclassified
CoreA_NODE_11684	17618	20	880.9	vOTU148	Singleton	Yes		Yes	2	Yes		Unclassified
CoreA_NODE_11735	17585	22	799.318	vOTU1089	VC381	Yes		Yes	2	Yes	Yes	Unclassified
CoreA_NODE_11753	17565	21	836.429	vOTU1205	VC29	Yes		Yes	2		Yes	Unclassified
CoreA_NODE_11860	17462	21	831.524	vOTU1230	VC151			Yes	1	Yes		dsDNA viruses;Caudovirales;Myoviridae;Unassigned;phiCD119_virus
CoreA_NODE_1196	25844	33	783.152	vOTU157	VC564		Yes		1	Yes		Unclassified
CoreA_NODE_12235	17102	21	814.381	vOTU1265	Singleton			Yes	1	Yes	Yes	Unclassified
CoreA_NODE_12262	17112	34	503.294	vOTU1650	Singleton	Yes			1	Yes	Yes	Unclassified
CoreA_NODE_1233	22683	27	840.111	vOTU770	VC686		Yes		1	Yes		Unclassified
CoreA_NODE_12629	16805	27	622.407	vOTU59	VC51	Yes		Yes	2		Yes	Unclassified
CoreA_NODE_12633	16799	36	466.639	vOTU951	Singleton			Yes	1		Yes	Unclassified
CoreA_NODE_1266	58568	64	915.125	vOTU1508	Singleton	Yes		Yes	2		Yes	Unclassified
CoreA_NODE_129	28047	32	876.469	vOTU1218	VC1070		Yes		1	Yes		Unclassified
CoreA_NODE_1306	41897	49	855.041	vOTU1010	VC29		Yes	Yes	2		Yes	Unclassified
CoreA_NODE_13141	16404	31	529.161	vOTU298	Singleton	Yes		Yes	2		Yes	Unclassified
CoreA_NODE_13517	16117	34	474.029	vOTU1355	VC805			Yes	1		Yes	Unclassified
CoreA_NODE_13532	16110	19	847.895	vOTU949	VC539			Yes	1		Yes	Unclassified
CoreA_NODE_13578	16077	33	487.182	vOTU1244	Singleton	Yes			1		Yes	Unclassified
CoreA_NODE_13775	15935	29	549.483	vOTU486	VC749			Yes	1		Yes	Unclassified
CoreA_NODE_138160	3059	6	509.833	vOTU819	VC1068	Yes			1	Yes		Unclassified
CoreA_NODE_1389	56130	54	1039.44	vOTU1642	Singleton			Yes	1	Yes		Unclassified
CoreA_NODE_13906	15845	12	1320.42	vOTU1483	Singleton	Yes		Yes	2		Yes	Unclassified
CoreA_NODE_13950	15814	25	632.56	vOTU1037	VC122	Yes		Yes	2	Yes		dsDNA viruses;Caudovirales;Myoviridae;Unassigned;Felix01_virus
CoreA_NODE_13969	15829	15	1055.27	vOTU198	Singleton			Yes	1	Yes		Unclassified
CoreA_NODE_13999	15782	30	526.067	vOTU1572	Singleton	Yes		Yes	2		Yes	Unclassified
CoreA_NODE_14015	15773	24	657.208	vOTU291	Singleton	Yes			1	Yes		Unclassified
CoreA_NODE_14133	15680	26	603.077	vOTU127	VC310	Yes		Yes	2		Yes	Unclassified
CoreA_NODE_14205	15647	31	504.742	vOTU713	Singleton			Yes	1	Yes	Yes	Unclassified
CoreA_NODE_14264	15589	16	974.312	vOTU1664	Singleton	Yes		Yes	2	Yes		Unclassified
CoreA_NODE_14307	15562	10	1556.2	vOTU1581	Singleton	Yes		Yes	2		Yes	Unclassified
CoreA_NODE_147	28835	34	848.088	vOTU537	Singleton		Yes		1	Yes	Yes	Unclassified
CoreA_NODE_14712	7263	16	453.938	vOTU1490	Singleton		Yes	Yes	2		Yes	Unclassified
CoreA_NODE_14803	15224	23	661.913	vOTU219	VC358	Yes		Yes	2	Yes		Unclassified
CoreA_NODE_14844	15203	22	691.045	vOTU1243	Singleton			Yes	1	Yes	Yes	Unclassified
CoreA_NODE_1489	43089	48	897.688	vOTU1035	VC834		Yes	Yes	2	Yes		Unclassified
CoreA_NODE_14899	15168	14	1083.43	vOTU540	VC801			Yes	1	Yes		Unclassified
CoreA_NODE_14929	15154	10	1515.4	vOTU305	VC558	Yes		Yes	2	Yes		Unclassified
CoreA_NODE_1494	53945	71	759.789	vOTU1592	VC981	Yes		Yes	2	Yes		Unclassified
CoreA_NODE_15030	15099	29	520.655	vOTU1542	Singleton	Yes			1	Yes	Yes	Unclassified
CoreA_NODE_15145	9800	18	544.444	vOTU755	VC95		Yes	Yes	2		Yes	Unclassified
CoreA_NODE_15151	15024	21	715.429	vOTU7	Singleton	Yes		Yes	2	Yes	Yes	Unclassified
CoreA_NODE_15177	15005	27	555.741	vOTU566	VC134			Yes	1	Yes		dsDNA viruses;Caudovirales;Siphoviridae;Unassigned;L5_virus
CoreA_NODE_1520	35450	47	754.255	vOTU916	VC538		Yes		1	Yes		Unclassified
CoreA_NODE_15251	9657	11	877.909	vOTU201	Singleton		Yes	Yes	2	Yes		Unclassified
CoreA_NODE_15279	14932	12	1244.33	vOTU1047	VC405	Yes			1	Yes		Unclassified
CoreA_NODE_15401	14855	25	594.2	vOTU1517	VC1101	Yes		Yes	2		Yes	Unclassified
CoreA_NODE_15481	14800	22	672.727	vOTU1176	VC84	Yes		Yes	2	Yes		dsDNA viruses;Caudovirales;Siphoviridae;Unassigned;T1_virus
CoreA_NODE_15841	14588	21	694.667	vOTU553	VC271	Yes		Yes	2	Yes	Yes	Unclassified
CoreA_NODE_15893	14551	16	909.438	vOTU487	VC455	Yes		Yes	2		Yes	Unclassified
CoreA_NODE_15916	14537	16	908.562	vOTU473	VC29	Yes		Yes	2		Yes	Unclassified
CoreA_NODE_15977	14500	19	763.158	vOTU129	VC176	Yes		Yes	2	Yes		dsDNA viruses;Caudovirales;Siphoviridae;Unassigned;phiC31_virus
CoreA_NODE_16123	14409	18	800.5	vOTU474	VC112	Yes		Yes	2		Yes	Unclassified
CoreA_NODE_16322	14296	15	953.067	vOTU257	Singleton	Yes		Yes	2		Yes	Unclassified
CoreA_NODE_16346	14280	15	952	vOTU214	VC539			Yes	1		Yes	Unclassified
CoreA_NODE_16658	14148	37	382.378	vOTU1255	VC358	Yes			1	Yes	Yes	Unclassified
CoreA_NODE_16942	13952	16	872	vOTU64	VC47	Yes		Yes	2	Yes	Yes	dsDNA viruses, no RNA stage;Caudovirales;Siphoviridae;Guernseyvirinae;Jerseyvirus
CoreA_NODE_17001	13935	12	1161.25	vOTU1616	Singleton			Yes	1		Yes	Unclassified
CoreA_NODE_17005	13917	12	1159.75	vOTU991	VC47	Yes		Yes	2	Yes	Yes	dsDNA viruses, no RNA stage;Caudovirales;Siphoviridae;Guernseyvirinae;Jerseyvirus
CoreA_NODE_17092	13865	19	729.737	vOTU455	VC529	Yes		Yes	2		Yes	Unclassified
CoreA_NODE_17118	13851	16	865.688	vOTU990	Singleton			Yes	1		Yes	Unclassified
CoreA_NODE_17149	13837	25	553.48	vOTU609	VC109			Yes	1		Yes	dsDNA viruses, no RNA stage;Caudovirales;Siphoviridae;Unassigned;Bronvirus
CoreA_NODE_17168	13828	15	921.867	vOTU26	VC29	Yes		Yes	2		Yes	Unclassified
CoreA_NODE_17311	13755	17	809.118	vOTU247	Singleton	Yes		Yes	2	Yes		Unclassified
CoreA_NODE_17377	13725	17	807.353	vOTU1023	VC123	Yes		Yes	2	Yes	Yes	dsDNA viruses;Caudovirales;Myoviridae;Unassigned;phiKZ_virus
CoreA_NODE_17462	13684	16	855.25	vOTU180	Singleton			Yes	1	Yes		Unclassified
CoreA_NODE_17631	13589	20	679.45	vOTU181	VC458	Yes		Yes	2	Yes		Unclassified
CoreA_NODE_17656	13579	18	754.389	vOTU1192	VC795	Yes		Yes	2	Yes	Yes	Unclassified
CoreA_NODE_1777	49320	62	795.484	vOTU1101	VC488	Yes			1	Yes		Unclassified
CoreA_NODE_17872	13482	10	1348.2	vOTU860	VC73			Yes	1	Yes		Unclassified
CoreA_NODE_1798	14208	21	676.571	vOTU1315	Singleton		Yes		1	Yes	Yes	Unclassified
CoreA_NODE_17987	13426	16	839.125	vOTU1123	VC167			Yes	1	Yes		Unclassified
CoreA_NODE_1807	48911	45	1086.91	vOTU484	VC164	Yes		Yes	2	Yes		Unclassified
CoreA_NODE_18498	7459	11	678.091	vOTU651	VC122		Yes	Yes	2	Yes		dsDNA viruses;Caudovirales;Myoviridae;Unassigned;Felix01_virus
CoreA_NODE_1859	48297	64	754.641	vOTU1313	Singleton	Yes		Yes	2	Yes		Unclassified
CoreA_NODE_18914	13000	15	866.667	vOTU1377	VC779	Yes		Yes	2	Yes		Unclassified
CoreA_NODE_1892	47926	76	630.605	vOTU1437	VC310	Yes		Yes	2	Yes	Yes	Unclassified
CoreA_NODE_19022	12950	17	761.765	vOTU35	Singleton	Yes		Yes	2		Yes	Unclassified
CoreA_NODE_19081	12923	4	3230.75	vOTU342	Singleton			Yes	1		Yes	Unclassified
CoreA_NODE_19161	12890	7	1841.43	vOTU1638	VC501			Yes	1		Yes	Unclassified
CoreA_NODE_19186	12880	18	715.556	vOTU67	VC413	Yes		Yes	2		Yes	Unclassified
CoreA_NODE_19220	12865	12	1072.08	vOTU431	VC426			Yes	1		Yes	Unclassified
CoreA_NODE_1927	47376	55	861.382	vOTU1326	Singleton	Yes			1	Yes		Unclassified
CoreA_NODE_19427	12780	17	751.765	vOTU1360	VC758	Yes		Yes	2		Yes	Unclassified
CoreA_NODE_19562	12722	25	508.88	vOTU1188	VC43	Yes		Yes	2	Yes		dsDNA viruses;Caudovirales;Myoviridae;Unassigned;Felix01_virus
CoreA_NODE_19632	12692	20	634.6	vOTU503	VC202	Yes		Yes	2		Yes	dsDNA viruses;Caudovirales;Myoviridae;Unassigned;Felix01_virus
CoreA_NODE_1968	46832	81	578.173	vOTU747	VC35	Yes		Yes	2	Yes		dsDNA viruses, no RNA stage;Caudovirales;Siphoviridae;Unassigned;Lambdavirus
CoreA_NODE_19694	12664	22	575.636	vOTU1562	VC833	Yes			1		Yes	Unclassified
CoreA_NODE_19709	12658	16	791.125	vOTU1452	Singleton	Yes		Yes	2		Yes	Unclassified
CoreA_NODE_19736	12651	20	632.55	vOTU1398	VC575	Yes		Yes	2		Yes	Unclassified
CoreA_NODE_19737	12651	19	665.842	vOTU406	Singleton	Yes		Yes	2	Yes	Yes	Unclassified
CoreA_NODE_19773	12631	10	1263.1	vOTU552	VC29	Yes			1	Yes		Unclassified
CoreA_NODE_1990	46645	85	548.765	vOTU34	VC309			Yes	1	Yes	Yes	Unclassified
CoreA_NODE_1997	46524	46	1011.39	vOTU424	VC164			Yes	1	Yes		Unclassified
CoreA_NODE_20146	12484	14	891.714	vOTU1079	VC381	Yes			1	Yes	Yes	Unclassified
CoreA_NODE_2017	46171	37	1247.86	vOTU581	VC164	Yes		Yes	2	Yes		Unclassified
CoreA_NODE_20383	12395	21	590.238	vOTU1625	Singleton	Yes		Yes	2	Yes		Unclassified
CoreA_NODE_2079	45553	59	772.085	vOTU188	Singleton			Yes	1		Yes	Unclassified
CoreA_NODE_20853	12202	11	1109.27	vOTU403	VC801			Yes	1	Yes		Unclassified
CoreA_NODE_20880	12194	18	677.444	vOTU1324	VC302			Yes	1	Yes		dsDNA viruses;Caudovirales;Myoviridae;Unassigned;Hp1_virus
CoreA_NODE_20937	12174	23	529.304	vOTU580	VC1113			Yes	1		Yes	Unclassified
CoreA_NODE_20956	12166	11	1106	vOTU427	VC501	Yes			1		Yes	Unclassified
CoreA_NODE_20958	12166	13	935.846	vOTU895	VC167			Yes	1	Yes		Unclassified
CoreA_NODE_210	120625	108	1116.9	vOTU1375	Singleton			Yes	1	Yes		Unclassified
CoreA_NODE_2115	16378	18	909.889	vOTU1662	Singleton		Yes		1	Yes	Yes	Unclassified
CoreA_NODE_2125	45134	53	851.585	vOTU1435	Singleton	Yes		Yes	2	Yes		Unclassified
CoreA_NODE_2128	45111	53	851.151	vOTU367	VC1025	Yes		Yes	2		Yes	Unclassified
CoreA_NODE_21368	12004	12	1000.33	vOTU58	Singleton			Yes	1	Yes		Unclassified
CoreA_NODE_21438	10738	11	976.182	vOTU1441	VC1083		Yes	Yes	2	Yes		Unclassified
CoreA_NODE_2153	44956	78	576.359	vOTU169	VC141	Yes		Yes	2		Yes	Unclassified
CoreA_NODE_21627	11908	16	744.25	vOTU1550	VC167			Yes	1	Yes		Unclassified
CoreA_NODE_2164	44872	64	701.125	vOTU1121	Singleton	Yes		Yes	2	Yes	Yes	Unclassified
CoreA_NODE_21671	11890	11	1080.91	vOTU50	Singleton	Yes		Yes	2	Yes		Unclassified
CoreA_NODE_21699	11882	13	914	vOTU1434	VC24			Yes	1		Yes	dsDNA viruses;Caudovirales;Podoviridae;Unassigned;T7_virus
CoreA_NODE_2180	44764	29	1543.59	vOTU1003	VC336			Yes	1	Yes		Unclassified
CoreA_NODE_2183	35651	26	1371.19	vOTU897	VC208		Yes		1	Yes		Unclassified
CoreA_NODE_21842	11868	14	847.714	vOTU704	Singleton			Yes	1		Yes	Unclassified
CoreA_NODE_21848	11836	16	739.75	vOTU263	VC429	Yes		Yes	2	Yes		Unclassified
CoreA_NODE_2186	44704	64	698.5	vOTU868	VC85	Yes		Yes	2	Yes	Yes	dsDNA viruses, no RNA stage;Caudovirales;Podoviridae;Unassigned;Pagevirus
CoreA_NODE_21903	11820	24	492.5	vOTU1312	Singleton			Yes	1	Yes	Yes	Unclassified
CoreA_NODE_22073	11761	13	904.692	vOTU85	VC452	Yes		Yes	2	Yes		Unclassified
CoreA_NODE_22108	11748	11	1068	vOTU1393	VC129			Yes	1	Yes		Unclassified
CoreA_NODE_22178	11724	23	509.739	vOTU1669	VC127	Yes			1	Yes		dsDNA viruses, no RNA stage;Caudovirales;Siphoviridae;Unassigned;Cecivirus
CoreA_NODE_22181	11724	11	1065.82	vOTU1487	VC405			Yes	1	Yes		Unclassified
CoreA_NODE_22215	11710	18	650.556	vOTU333	Singleton	Yes		Yes	2	Yes		Unclassified
CoreA_NODE_22219	11709	16	731.812	vOTU78	VC834	Yes		Yes	2	Yes		Unclassified
CoreA_NODE_2223	44367	64	693.234	vOTU1609	VC239	Yes		Yes	2	Yes		dsDNA viruses;Caudovirales;Myoviridae;Unassigned;Felix01_virus
CoreA_NODE_22315	11679	25	467.16	vOTU719	Singleton	Yes			1		Yes	Unclassified
CoreA_NODE_22442	11638	12	969.833	vOTU1376	Singleton	Yes		Yes	2	Yes		Unclassified
CoreA_NODE_2261	43952	92	477.739	vOTU1553	VC214			Yes	1		Yes	Unclassified
CoreA_NODE_2274	43790	74	591.757	vOTU1477	VC257	Yes		Yes	2	Yes	Yes	dsDNA viruses;Caudovirales;Podoviridae;Unassigned;N4_virus
CoreA_NODE_22784	11526	19	606.632	vOTU565	Singleton	Yes		Yes	2		Yes	Unclassified
CoreA_NODE_23	27235	33	825.303	vOTU274	VC686		Yes		1	Yes	Yes	Unclassified
CoreA_NODE_23402	11334	11	1030.36	vOTU235	Singleton			Yes	1	Yes	Yes	Unclassified
CoreA_NODE_23487	11313	24	471.375	vOTU36	VC866	Yes		Yes	2	Yes	Yes	Unclassified
CoreA_NODE_23575	11289	23	490.826	vOTU1390	Singleton			Yes	1		Yes	Unclassified
CoreA_NODE_23634	11271	15	751.4	vOTU686	Singleton	Yes			1		Yes	Unclassified
CoreA_NODE_23706	6232	9	692.444	vOTU70	Singleton		Yes		1	Yes		Unclassified
CoreA_NODE_23793	11218	17	659.882	vOTU87	VC529	Yes		Yes	2		Yes	Unclassified
CoreA_NODE_23805	11214	5	2242.8	vOTU1411	VC164			Yes	1	Yes		Unclassified
CoreA_NODE_2385	42806	63	679.46	vOTU381	VC12	Yes		Yes	2	Yes	Yes	dsDNA viruses;Caudovirales;Podoviridae;Unassigned;N4_virus
CoreA_NODE_23911	11180	17	657.647	vOTU226	VC244	Yes			1		Yes	Unclassified
CoreA_NODE_23949	11170	20	558.5	vOTU988	VC358	Yes			1		Yes	Unclassified
CoreA_NODE_23992	11159	17	656.412	vOTU1024	VC239			Yes	1		Yes	dsDNA viruses;Caudovirales;Myoviridae;Unassigned;Felix01_virus
CoreA_NODE_24118	11119	17	654.059	vOTU1379	Singleton			Yes	1	Yes		Unclassified
CoreA_NODE_24127	11116	18	617.556	vOTU280	VC265	Yes			1		Yes	Unclassified
CoreA_NODE_24224	11089	10	1108.9	vOTU264	VC129			Yes	1	Yes		Unclassified
CoreA_NODE_2438	42303	73	579.493	vOTU1166	VC36	Yes		Yes	2	Yes		dsDNA viruses, no RNA stage;Caudovirales;Siphoviridae;Unassigned;P70virus
CoreA_NODE_24388	11044	18	613.556	vOTU726	VC266	Yes			1		Yes	ssDNA viruses;Unassigned;Inoviridae;unassigned Inoviridae;Ralstonia virus RSS1
CoreA_NODE_24421	11031	17	648.882	vOTU1256	VC86	Yes		Yes	2	Yes		Unclassified
CoreA_NODE_24557	10998	7	1571.14	vOTU84	Singleton			Yes	1	Yes		Unclassified
CoreA_NODE_24596	10987	13	845.154	vOTU1425	Singleton			Yes	1		Yes	Unclassified
CoreA_NODE_24657	10965	20	548.25	vOTU630	Singleton			Yes	1		Yes	Unclassified
CoreA_NODE_2473	20058	17	1179.88	vOTU870	Singleton		Yes		1		Yes	Unclassified
CoreA_NODE_24941	10881	23	473.087	vOTU400	VC75		Yes	Yes	2		Yes	dsDNA viruses;Caudovirales;Podoviridae;Unassigned;N4_virus
CoreA_NODE_25170	10813	6	1802.17	vOTU1602	VC141	Yes		Yes	2	Yes		Unclassified
CoreA_NODE_25228	10797	15	719.8	vOTU1586	VC123			Yes	1	Yes		dsDNA viruses;Caudovirales;Myoviridae;Unassigned;phiKZ_virus
CoreA_NODE_2534	41488	64	648.25	vOTU1431	Singleton	Yes		Yes	2	Yes	Yes	Unclassified
CoreA_NODE_25485	10721	11	974.636	vOTU542	Singleton	Yes		Yes	2		Yes	Unclassified
CoreA_NODE_2575	41158	62	663.839	vOTU1566	VC47	Yes		Yes	2	Yes		dsDNA viruses, no RNA stage;Caudovirales;Siphoviridae;Guernseyvirinae;Jerseyvirus
CoreA_NODE_2578	41151	60	685.85	vOTU179	Singleton	Yes		Yes	2	Yes		Unclassified
CoreA_NODE_25825	10634	19	559.684	vOTU60	Singleton	Yes			1	Yes	Yes	Unclassified
CoreA_NODE_25957	10600	18	588.889	vOTU1206	Singleton	Yes			1	Yes	Yes	Unclassified
CoreA_NODE_26114	10556	10	1055.6	vOTU1598	Singleton			Yes	1		Yes	Unclassified
CoreA_NODE_2639	40702	52	782.731	vOTU1646	VC793			Yes	1		Yes	Unclassified
CoreA_NODE_26432	10418	12	868.167	vOTU781	VC84			Yes	1	Yes	Yes	dsDNA viruses;Caudovirales;Siphoviridae;Unassigned;T1_virus
CoreA_NODE_26510	10456	8	1307	vOTU1004	VC452			Yes	1	Yes		Unclassified
CoreA_NODE_26566	10444	27	386.815	vOTU356	Singleton			Yes	1		Yes	Unclassified
CoreA_NODE_26609	10434	14	745.286	vOTU441	Singleton			Yes	1		Yes	Unclassified
CoreA_NODE_2663	40552	76	533.579	vOTU142	VC48	Yes		Yes	2	Yes	Yes	Unclassified
CoreA_NODE_26653	10421	14	744.357	vOTU365	VC30	Yes		Yes	2	Yes		dsDNA viruses, no RNA stage;Caudovirales;Siphoviridae;Unassigned;Lambdavirus
CoreA_NODE_26679	10415	13	801.154	vOTU213	Singleton			Yes	1	Yes		Unclassified
CoreA_NODE_26750	10391	15	692.733	vOTU1177	VC122			Yes	1	Yes		dsDNA viruses;Caudovirales;Myoviridae;Unassigned;Felix01_virus
CoreA_NODE_26784	10383	11	943.909	vOTU251	VC432	Yes			1		Yes	Unclassified
CoreA_NODE_26827	10370	13	797.692	vOTU548	VC43	Yes		Yes	2	Yes		dsDNA viruses;Caudovirales;Myoviridae;Unassigned;Felix01_virus
CoreA_NODE_26830	10369	18	576.056	vOTU572	Singleton	Yes		Yes	2	Yes	Yes	Unclassified
CoreA_NODE_2687	19090	26	734.231	vOTU911	Singleton		Yes		1		Yes	Unclassified
CoreA_NODE_26888	10355	15	690.333	vOTU1382	VC779			Yes	1	Yes		Unclassified
CoreA_NODE_26920	10365	13	797.308	vOTU491	VC791	Yes		Yes	2	Yes		Unclassified
CoreA_NODE_270	110530	93	1188.49	vOTU1000	VC208	Yes		Yes	2	Yes		Unclassified
CoreA_NODE_27038	10318	8	1289.75	vOTU776	Singleton			Yes	1	Yes		Unclassified
CoreA_NODE_2708	40229	61	659.492	vOTU631	VC575	Yes		Yes	2	Yes	Yes	Unclassified
CoreA_NODE_27228	10275	14	733.929	vOTU147	Singleton			Yes	1	Yes		Unclassified
CoreA_NODE_27353	10242	9	1138	vOTU399	VC4	Yes			1		Yes	Unclassified
CoreA_NODE_27383	10235	11	930.455	vOTU1353	Singleton			Yes	1	Yes		Unclassified
CoreA_NODE_27915	10106	13	777.385	vOTU585	VC86			Yes	1	Yes		Unclassified
CoreA_NODE_27916	10105	21	481.19	vOTU1529	Singleton			Yes	1		Yes	Unclassified
CoreA_NODE_2806	39618	61	649.475	vOTU898	Singleton	Yes		Yes	2		Yes	Unclassified
CoreA_NODE_2825	39530	49	806.735	vOTU410	VC441			Yes	1	Yes		Unclassified
CoreA_NODE_2832	39498	65	607.662	vOTU108	VC151	Yes		Yes	2		Yes	dsDNA viruses;Caudovirales;Myoviridae;Unassigned;phiCD119_virus
CoreA_NODE_2839	23403	27	866.778	vOTU1591	VC662		Yes	Yes	2	Yes		Unclassified
CoreA_NODE_28488	9958	13	766	vOTU1436	VC329			Yes	1		Yes	Unclassified
CoreA_NODE_28528	7366	10	736.6	vOTU907	VC457		Yes		1	Yes		Unclassified
CoreA_NODE_28622	9923	15	661.533	vOTU1494	VC50	Yes			1	Yes	Yes	dsDNA viruses, no RNA stage;Caudovirales;Siphoviridae;Unassigned;Lambdavirus
CoreA_NODE_28647	9857	15	657.133	vOTU1014	VC35			Yes	1		Yes	dsDNA viruses, no RNA stage;Caudovirales;Siphoviridae;Unassigned;Lambdavirus
CoreA_NODE_28754	9893	14	706.643	vOTU466	VC309			Yes	1		Yes	Unclassified
CoreA_NODE_28779	9888	21	470.857	vOTU172	VC533			Yes	1		Yes	Unclassified
CoreA_NODE_28896	9894	10	989.4	vOTU664	VC12			Yes	1		Yes	dsDNA viruses;Caudovirales;Podoviridae;Unassigned;N4_virus
CoreA_NODE_290	18405	33	557.727	vOTU1634	VC768		Yes		1	Yes		Unclassified
CoreA_NODE_29032	9825	13	755.769	vOTU798	VC429			Yes	1	Yes		Unclassified
CoreA_NODE_29396	9741	18	541.167	vOTU1330	VC1085			Yes	1		Yes	Unclassified
CoreA_NODE_2941	38698	53	730.151	vOTU857	VC711			Yes	1		Yes	Unclassified
CoreA_NODE_2942	38679	39	991.769	vOTU492	VC76			Yes	1	Yes		dsDNA viruses;Caudovirales;Myoviridae;Unassigned;Felix01_virus
CoreA_NODE_29526	9713	9	1079.22	vOTU1238	Singleton			Yes	1		Yes	Unclassified
CoreA_NODE_29680	9679	14	691.357	vOTU791	VC209			Yes	1		Yes	Unclassified
CoreA_NODE_2975	38515	34	1132.79	vOTU170	Singleton	Yes			1		Yes	Unclassified
CoreA_NODE_29834	9646	14	689	vOTU821	VC978	Yes			1		Yes	Unclassified
CoreA_NODE_29973	9615	10	961.5	vOTU1149	Singleton			Yes	1	Yes		Unclassified
CoreA_NODE_30021	9606	14	686.143	vOTU944	VC339			Yes	1	Yes		Unclassified
CoreA_NODE_30214	9565	8	1195.62	vOTU475	Singleton			Yes	1		Yes	Unclassified
CoreA_NODE_30277	8298	13	638.308	vOTU1655	Singleton		Yes	Yes	2	Yes		Unclassified
CoreA_NODE_30370	9536	11	866.909	vOTU24	Singleton			Yes	1		Yes	Unclassified
CoreA_NODE_30613	9480	15	632	vOTU398	Singleton			Yes	1	Yes		Unclassified
CoreA_NODE_30716	9460	13	727.692	vOTU1116	VC201			Yes	1	Yes		Unclassified
CoreA_NODE_30782	9446	10	944.6	vOTU984	Singleton			Yes	1	Yes		Unclassified
CoreA_NODE_30790	9444	13	726.462	vOTU145	VC358			Yes	1	Yes	Yes	Unclassified
CoreA_NODE_3085	37824	54	700.444	vOTU481	VC247	Yes		Yes	2		Yes	Unclassified
CoreA_NODE_30970	9406	10	940.6	vOTU1153	VC599	Yes			1		Yes	Unclassified
CoreA_NODE_31028	9393	14	670.929	vOTU293	VC339			Yes	1	Yes		Unclassified
CoreA_NODE_31084	9393	13	722.538	vOTU110	Singleton			Yes	1	Yes	Yes	Unclassified
CoreA_NODE_31133	9371	12	780.917	vOTU816	Singleton			Yes	1		Yes	Unclassified
CoreA_NODE_31320	9333	13	717.923	vOTU99	Singleton			Yes	1	Yes		Unclassified
CoreA_NODE_31331	9329	12	777.417	vOTU919	Singleton			Yes	1	Yes		Unclassified
CoreA_NODE_31353	9324	14	666	vOTU1401	Singleton			Yes	1		Yes	Unclassified
CoreA_NODE_31463	9304	11	845.818	vOTU47	VC86			Yes	1	Yes	Yes	Unclassified
CoreA_NODE_31477	9302	13	715.538	vOTU1234	Singleton			Yes	1		Yes	Unclassified
CoreA_NODE_31602	9277	19	488.263	vOTU1054	Singleton	Yes			1		Yes	Unclassified
CoreA_NODE_31670	9266	22	421.182	vOTU754	VC243			Yes	1		Yes	dsDNA viruses;Caudovirales;Myoviridae;Unassigned;Felix01_virus
CoreA_NODE_3186	9145	15	609.667	vOTU444	VC791		Yes		1	Yes		Unclassified
CoreA_NODE_31972	9206	10	920.6	vOTU877	VC167			Yes	1	Yes		Unclassified
CoreA_NODE_32242	9130	7	1304.29	vOTU1199	Singleton			Yes	1		Yes	Unclassified
CoreA_NODE_32275	9144	15	609.6	vOTU1106	VC134			Yes	1	Yes	Yes	dsDNA viruses;Caudovirales;Siphoviridae;Unassigned;L5_virus
CoreA_NODE_32346	9131	6	1521.83	vOTU140	VC787			Yes	1	Yes		Unclassified
CoreA_NODE_32519	6711	11	610.091	vOTU1036	VC550		Yes	Yes	2		Yes	Unclassified
CoreA_NODE_32522	9101	18	505.611	vOTU894	Singleton			Yes	1		Yes	Unclassified
CoreA_NODE_32619	9085	10	908.5	vOTU612	VC523			Yes	1		Yes	Unclassified
CoreA_NODE_3262	36765	37	993.649	vOTU818	VC457			Yes	1	Yes		Unclassified
CoreA_NODE_32640	9079	12	756.583	vOTU330	VC332			Yes	1		Yes	Unclassified
CoreA_NODE_32666	9073	14	648.071	vOTU397	Singleton			Yes	1	Yes		Unclassified
CoreA_NODE_32809	9046	16	565.375	vOTU745	Singleton			Yes	1		Yes	Unclassified
CoreA_NODE_32888	9032	11	821.091	vOTU615	VC381			Yes	1	Yes	Yes	Unclassified
CoreA_NODE_32928	9025	9	1002.78	vOTU674	Singleton			Yes	1	Yes		Unclassified
CoreA_NODE_32976	9018	14	644.143	vOTU1554	VC329			Yes	1	Yes	Yes	Unclassified
CoreA_NODE_33074	8998	8	1124.75	vOTU541	Singleton			Yes	1	Yes		Unclassified
CoreA_NODE_33539	8922	9	991.333	vOTU164	Singleton			Yes	1		Yes	Unclassified
CoreA_NODE_33847	8866	17	521.529	vOTU1399	Singleton	Yes			1		Yes	Unclassified
CoreA_NODE_34172	8807	8	1100.88	vOTU820	VC164			Yes	1	Yes		Unclassified
CoreA_NODE_34192	8804	10	880.4	vOTU1228	VC133			Yes	1	Yes		dsDNA viruses;Caudovirales;Podoviridae;Unassigned;N4_virus
CoreA_NODE_34224	8799	12	733.25	vOTU1614	VC783			Yes	1	Yes	Yes	Unclassified
CoreA_NODE_34291	8762	14	625.857	vOTU205	Singleton	Yes			1		Yes	Unclassified
CoreA_NODE_34806	8696	11	790.545	vOTU568	Singleton	Yes			1	Yes		Unclassified
CoreA_NODE_34814	8695	19	457.632	vOTU1499	Singleton			Yes	1		Yes	Unclassified
CoreA_NODE_35110	8645	11	785.909	vOTU1274	Singleton			Yes	1		Yes	Unclassified
CoreA_NODE_3523	35170	52	676.346	vOTU1063	VC1092	Yes		Yes	2	Yes	Yes	Unclassified
CoreA_NODE_35352	8608	17	506.353	vOTU316	Singleton			Yes	1	Yes		Unclassified
CoreA_NODE_3563	34925	43	812.209	vOTU702	VC51			Yes	1	Yes		Unclassified
CoreA_NODE_36004	8495	11	772.273	vOTU812	VC795			Yes	1		Yes	Unclassified
CoreA_NODE_36036	8517	23	370.304	vOTU1589	VC35			Yes	1	Yes		dsDNA viruses, no RNA stage;Caudovirales;Siphoviridae;Unassigned;Lambdavirus
CoreA_NODE_3616	34615	43	805	vOTU838	VC122	Yes		Yes	2	Yes		dsDNA viruses;Caudovirales;Myoviridae;Unassigned;Felix01_virus
CoreA_NODE_3623	34563	41	843	vOTU1656	VC334	Yes		Yes	2	Yes		dsDNA viruses, no RNA stage;Caudovirales;Siphoviridae;Unassigned;Spbetavirus
CoreA_NODE_36308	8450	10	845	vOTU1631	VC1102			Yes	1	Yes		Unclassified
CoreA_NODE_36427	8427	12	702.25	vOTU387	Singleton			Yes	1		Yes	Unclassified
CoreA_NODE_36509	8416	21	400.762	vOTU322	VC457			Yes	1		Yes	Unclassified
CoreA_NODE_36529	8413	8	1051.62	vOTU283	VC356	Yes			1	Yes		Unclassified
CoreA_NODE_36543	8411	11	764.636	vOTU368	VC599	Yes			1		Yes	Unclassified
CoreA_NODE_36597	8403	9	933.667	vOTU414	VC76			Yes	1	Yes		dsDNA viruses;Caudovirales;Myoviridae;Unassigned;Felix01_virus
CoreA_NODE_36676	8389	11	762.636	vOTU113	VC787			Yes	1	Yes		Unclassified
CoreA_NODE_36749	8378	8	1047.25	vOTU155	VC744	Yes			1	Yes		Unclassified
CoreA_NODE_36849	8365	9	929.444	vOTU1114	Singleton			Yes	1	Yes		Unclassified
CoreA_NODE_36887	8357	13	642.846	vOTU1545	VC13			Yes	1	Yes		Unclassified
CoreA_NODE_36977	8341	5	1668.2	vOTU578	VC47			Yes	1		Yes	dsDNA viruses, no RNA stage;Caudovirales;Siphoviridae;Guernseyvirinae;Jerseyvirus
CoreA_NODE_36990	8338	7	1191.14	vOTU885	VC129			Yes	1	Yes		Unclassified
CoreA_NODE_3701	25654	27	950.148	vOTU238	VC323		Yes	Yes	2	Yes		Unclassified
CoreA_NODE_37313	8290	12	690.833	vOTU1286	Singleton			Yes	1	Yes		Unclassified
CoreA_NODE_37437	8271	13	636.231	vOTU1058	VC47			Yes	1	Yes		dsDNA viruses, no RNA stage;Caudovirales;Siphoviridae;Guernseyvirinae;Jerseyvirus
CoreA_NODE_37560	8253	15	550.2	vOTU1495	VC490			Yes	1		Yes	Unclassified
CoreA_NODE_37908	8201	10	820.1	vOTU1396	VC208			Yes	1	Yes		Unclassified
CoreA_NODE_38026	8182	5	1636.4	vOTU644	VC73			Yes	1	Yes		Unclassified
CoreA_NODE_3847	33376	82	407.024	vOTU797	VC63			Yes	1		Yes	Unclassified
CoreA_NODE_38658	8082	10	808.2	vOTU912	Singleton			Yes	1		Yes	Unclassified
CoreA_NODE_38937	8044	14	574.571	vOTU749	Singleton			Yes	1		Yes	Unclassified
CoreA_NODE_38939	8044	12	670.333	vOTU1331	VC35			Yes	1	Yes	Yes	dsDNA viruses, no RNA stage;Caudovirales;Siphoviridae;Unassigned;Lambdavirus
CoreA_NODE_3919	12361	13	950.846	vOTU1145	Singleton		Yes		1		Yes	Unclassified
CoreA_NODE_39543	7986	7	1140.86	vOTU527	Singleton			Yes	1		Yes	Unclassified
CoreA_NODE_39601	7945	15	529.667	vOTU1291	VC35			Yes	1		Yes	dsDNA viruses, no RNA stage;Caudovirales;Siphoviridae;Unassigned;Lambdavirus
CoreA_NODE_39773	7922	12	660.167	vOTU1555	VC36			Yes	1	Yes	Yes	dsDNA viruses, no RNA stage;Caudovirales;Siphoviridae;Unassigned;P70virus
CoreA_NODE_39788	7920	13	609.231	vOTU629	Singleton			Yes	1		Yes	Unclassified
CoreA_NODE_39928	7916	11	719.636	vOTU119	Singleton			Yes	1		Yes	Unclassified
CoreA_NODE_40071	7882	5	1576.4	vOTU1640	VC129			Yes	1	Yes		Unclassified
CoreA_NODE_40076	7881	10	788.1	vOTU1130	Singleton			Yes	1		Yes	Unclassified
CoreA_NODE_40199	7864	11	714.909	vOTU611	VC662			Yes	1	Yes		Unclassified
CoreA_NODE_40371	7838	12	653.167	vOTU1128	VC201			Yes	1	Yes		Unclassified
CoreA_NODE_40374	7838	11	712.545	vOTU260	Singleton			Yes	1		Yes	Unclassified
CoreA_NODE_40509	7818	11	710.727	vOTU375	VC310			Yes	1	Yes		Unclassified
CoreA_NODE_4059	32470	42	773.095	vOTU1022	VC351			Yes	1	Yes	Yes	Unclassified
CoreA_NODE_40838	7773	13	597.923	vOTU1460	Singleton	Yes			1		Yes	Unclassified
CoreA_NODE_41471	7689	8	961.125	vOTU1426	VC807			Yes	1	Yes		Unclassified
CoreA_NODE_4150	32125	40	803.125	vOTU903	VC85	Yes		Yes	2		Yes	dsDNA viruses, no RNA stage;Caudovirales;Podoviridae;Unassigned;Pagevirus
CoreA_NODE_41701	7661	5	1532.2	vOTU366	VC323			Yes	1	Yes		Unclassified
CoreA_NODE_41790	7651	15	510.067	vOTU1240	Singleton			Yes	1		Yes	Unclassified
CoreA_NODE_41819	7646	10	764.6	vOTU1548	Singleton			Yes	1		Yes	Unclassified
CoreA_NODE_42033	7622	10	762.2	vOTU1630	VC291			Yes	1	Yes	Yes	Unclassified
CoreA_NODE_42082	7616	14	544	vOTU1292	VC24			Yes	1	Yes		dsDNA viruses;Caudovirales;Podoviridae;Unassigned;T7_virus
CoreA_NODE_422	52464	53	989.887	vOTU987	Singleton		Yes		1	Yes		Unclassified
CoreA_NODE_42207	7600	5	1520	vOTU74	VC129			Yes	1	Yes		Unclassified
CoreA_NODE_4238	31795	50	635.9	vOTU1473	Singleton			Yes	1		Yes	Unclassified
CoreA_NODE_42429	7571	7	1081.57	vOTU588	Singleton			Yes	1	Yes		Unclassified
CoreA_NODE_4255	31726	37	857.459	vOTU1557	VC239			Yes	1		Yes	dsDNA viruses;Caudovirales;Myoviridae;Unassigned;Felix01_virus
CoreA_NODE_42602	7549	11	686.273	vOTU731	Singleton			Yes	1		Yes	Unclassified
CoreA_NODE_42739	7532	11	684.727	vOTU65	Singleton			Yes	1		Yes	Unclassified
CoreA_NODE_42792	7524	11	684	vOTU1178	VC97			Yes	1	Yes	Yes	dsDNA viruses;Caudovirales;Myoviridae;Unassigned;Felix01_virus
CoreA_NODE_42831	7436	12	619.667	vOTU1259	VC257			Yes	1		Yes	Unclassified
CoreA_NODE_4289	31572	49	644.327	vOTU33	VC30			Yes	1		Yes	dsDNA viruses, no RNA stage;Caudovirales;Siphoviridae;Unassigned;Lambdavirus
CoreA_NODE_42934	7531	10	753.1	vOTU98	Singleton			Yes	1	Yes		Unclassified
CoreA_NODE_42979	7498	14	535.571	vOTU1397	VC533			Yes	1		Yes	Unclassified
CoreA_NODE_42990	7497	12	624.75	vOTU269	Singleton			Yes	1		Yes	Unclassified
CoreA_NODE_43085	7486	11	680.545	vOTU806	VC171			Yes	1		Yes	Unclassified
CoreA_NODE_43131	7481	5	1496.2	vOTU887	VC5			Yes	1		Yes	dsDNA viruses;Caudovirales;Myoviridae;Unassigned;phiKZ_virus
CoreA_NODE_43148	7479	6	1246.5	vOTU1521	Singleton			Yes	1		Yes	Unclassified
CoreA_NODE_43305	7459	7	1065.57	vOTU677	Singleton			Yes	1	Yes		Unclassified
CoreA_NODE_43432	7446	3	2482	vOTU282	Singleton			Yes	1		Yes	Unclassified
CoreA_NODE_43479	7441	6	1240.17	vOTU1395	VC430			Yes	1	Yes		Unclassified
CoreA_NODE_43496	7439	12	619.917	vOTU1247	VC86			Yes	1		Yes	Unclassified
CoreA_NODE_43520	7436	16	464.75	vOTU652	Singleton			Yes	1		Yes	Unclassified
CoreA_NODE_43553	7433	14	530.929	vOTU1513	Singleton			Yes	1	Yes		Unclassified
CoreA_NODE_4356	31272	59	530.034	vOTU41	Singleton			Yes	1		Yes	Unclassified
CoreA_NODE_43645	7416	10	741.6	vOTU1438	Singleton			Yes	1		Yes	Unclassified
CoreA_NODE_43773	7403	10	740.3	vOTU932	Singleton			Yes	1	Yes		Unclassified
CoreA_NODE_44515	7289	11	662.636	vOTU1578	VC458			Yes	1	Yes		Unclassified
CoreA_NODE_44689	7293	11	663	vOTU1510	VC1109			Yes	1	Yes	Yes	Unclassified
CoreA_NODE_44825	7276	11	661.455	vOTU1009	VC1098			Yes	1	Yes		Unclassified
CoreA_NODE_44867	7272	9	808	vOTU1227	VC76			Yes	1	Yes		dsDNA viruses;Caudovirales;Myoviridae;Unassigned;Felix01_virus
CoreA_NODE_45160	7240	10	724	vOTU804	VC1062			Yes	1	Yes		Unclassified
CoreA_NODE_4520	30591	56	546.268	vOTU1370	Singleton	Yes		Yes	2	Yes	Yes	Unclassified
CoreA_NODE_4521	30589	48	637.271	vOTU1543	Singleton	Yes		Yes	2		Yes	Unclassified
CoreA_NODE_45248	7229	7	1032.71	vOTU741	VC208			Yes	1	Yes		Unclassified
CoreA_NODE_45285	7224	7	1032	vOTU1232	VC76			Yes	1	Yes	Yes	dsDNA viruses;Caudovirales;Myoviridae;Unassigned;Felix01_virus
CoreA_NODE_45401	7210	10	721	vOTU278	VC43			Yes	1	Yes	Yes	dsDNA viruses;Caudovirales;Myoviridae;Unassigned;Felix01_virus
CoreA_NODE_45582	7188	6	1198	vOTU986	VC329			Yes	1		Yes	Unclassified
CoreA_NODE_4569	30396	44	690.818	vOTU545	VC35	Yes		Yes	2	Yes	Yes	dsDNA viruses, no RNA stage;Caudovirales;Siphoviridae;Unassigned;Lambdavirus
CoreA_NODE_46084	7131	12	594.25	vOTU1594	VC458			Yes	1	Yes		Unclassified
CoreA_NODE_46464	7085	7	1012.14	vOTU784	VC329			Yes	1	Yes	Yes	Unclassified
CoreA_NODE_46504	7082	18	393.444	vOTU1077	Singleton			Yes	1		Yes	Unclassified
CoreA_NODE_46598	7073	11	643	vOTU40	Singleton			Yes	1	Yes		Unclassified
CoreA_NODE_46618	7070	11	642.727	vOTU1155	Singleton			Yes	1		Yes	Unclassified
CoreA_NODE_46764	7057	16	441.062	vOTU734	VC1071			Yes	1	Yes		Unclassified
CoreA_NODE_4680	30001	44	681.841	vOTU851	VC171	Yes		Yes	2	Yes		Unclassified
CoreA_NODE_46855	7046	12	587.167	vOTU358	VC271			Yes	1		Yes	Unclassified
CoreA_NODE_46939	7036	7	1005.14	vOTU1580	VC73			Yes	1	Yes		Unclassified
CoreA_NODE_4741	29778	38	783.632	vOTU1253	VC29	Yes		Yes	2		Yes	Unclassified
CoreA_NODE_47610	6959	7	994.143	vOTU1183	Singleton			Yes	1	Yes		Unclassified
CoreA_NODE_47653	6953	10	695.3	vOTU1118	Singleton			Yes	1		Yes	Unclassified
CoreA_NODE_47680	6950	15	463.333	vOTU893	Singleton			Yes	1	Yes	Yes	Unclassified
CoreA_NODE_47685	6950	8	868.75	vOTU756	Singleton			Yes	1	Yes		Unclassified
CoreA_NODE_47828	6936	3	2312	vOTU1229	VC129			Yes	1	Yes		Unclassified
CoreA_NODE_48314	6887	7	983.857	vOTU1144	Singleton			Yes	1	Yes		Unclassified
CoreA_NODE_4832	29464	39	755.487	vOTU939	VC1059	Yes		Yes	2	Yes		Unclassified
CoreA_NODE_48439	6874	12	572.833	vOTU680	VC426			Yes	1		Yes	Unclassified
CoreA_NODE_48471	6872	11	624.727	vOTU915	VC86			Yes	1		Yes	Unclassified
CoreA_NODE_48623	6855	10	685.5	vOTU1551	VC458			Yes	1	Yes		Unclassified
CoreA_NODE_48789	6847	12	570.583	vOTU105	Singleton			Yes	1	Yes		Unclassified
CoreA_NODE_48866	6832	7	976	vOTU243	Singleton			Yes	1		Yes	Unclassified
CoreA_NODE_49544	6762	7	966	vOTU928	Singleton			Yes	1		Yes	Unclassified
CoreA_NODE_4956	29032	45	645.156	vOTU1546	VC17	Yes		Yes	2		Yes	Unclassified
CoreA_NODE_49648	6752	10	675.2	vOTU598	Singleton			Yes	1		Yes	Unclassified
CoreA_NODE_49865	6732	16	420.75	vOTU1622	VC36			Yes	1		Yes	dsDNA viruses, no RNA stage;Caudovirales;Siphoviridae;Unassigned;P70virus
CoreA_NODE_5	70319	72	976.653	vOTU684	VC95		Yes		1	Yes		Unclassified
CoreA_NODE_5019	28888	52	555.538	vOTU442	Singleton	Yes		Yes	2		Yes	Unclassified
CoreA_NODE_50222	6694	12	557.833	vOTU1309	Singleton			Yes	1	Yes		Unclassified
CoreA_NODE_507	27502	36	763.944	vOTU554	VC208		Yes		1	Yes		Unclassified
CoreA_NODE_51188	6599	8	824.875	vOTU1458	VC73			Yes	1	Yes		Unclassified
CoreA_NODE_5126	28546	37	771.514	vOTU1497	Singleton	Yes		Yes	2		Yes	Unclassified
CoreA_NODE_51566	6566	5	1313.2	vOTU1627	VC76			Yes	1		Yes	dsDNA viruses;Caudovirales;Myoviridae;Unassigned;Felix01_virus
CoreA_NODE_5212	28244	24	1176.83	vOTU698	Singleton	Yes		Yes	2	Yes	Yes	Unclassified
CoreA_NODE_52446	6483	7	926.143	vOTU1072	VC452			Yes	1	Yes		Unclassified
CoreA_NODE_52732	6457	8	807.125	vOTU1442	VC47			Yes	1	Yes		dsDNA viruses, no RNA stage;Caudovirales;Siphoviridae;Guernseyvirinae;Jerseyvirus
CoreA_NODE_5293	28016	28	1000.57	vOTU493	Singleton			Yes	1		Yes	Unclassified
CoreA_NODE_52934	6438	8	804.75	vOTU1164	VC332			Yes	1		Yes	Unclassified
CoreA_NODE_52982	6434	9	714.889	vOTU23	Singleton			Yes	1	Yes		Unclassified
CoreA_NODE_5304	27987	35	799.629	vOTU267	Singleton	Yes		Yes	2	Yes		Unclassified
CoreA_NODE_5306	27972	38	736.105	vOTU1074	VC271	Yes		Yes	2		Yes	Unclassified
CoreA_NODE_53130	6422	10	642.2	vOTU800	VC201			Yes	1	Yes		Unclassified
CoreA_NODE_53304	6408	5	1281.6	vOTU116	Singleton			Yes	1		Yes	Unclassified
CoreA_NODE_53373	6403	9	711.444	vOTU249	Singleton			Yes	1	Yes		Unclassified
CoreA_NODE_53379	6402	6	1067	vOTU17	VC48			Yes	1	Yes		Unclassified
CoreA_NODE_5355	27774	34	816.882	vOTU193	VC76	Yes		Yes	2	Yes		dsDNA viruses;Caudovirales;Myoviridae;Unassigned;Felix01_virus
CoreA_NODE_53720	6374	5	1274.8	vOTU28	VC624			Yes	1		Yes	Unclassified
CoreA_NODE_53850	6363	6	1060.5	vOTU295	Singleton			Yes	1		Yes	Unclassified
CoreA_NODE_54	17370	25	694.8	vOTU1412	VC583		Yes		1		Yes	Unclassified
CoreA_NODE_54219	6333	18	351.833	vOTU1068	VC417			Yes	1		Yes	Unclassified
CoreA_NODE_5434	27605	46	600.109	vOTU30	VC134	Yes		Yes	2		Yes	dsDNA viruses;Caudovirales;Siphoviridae;Unassigned;L5_virus
CoreA_NODE_54433	6313	5	1262.6	vOTU504	VC48			Yes	1		Yes	Unclassified
CoreA_NODE_5457	27553	40	688.825	vOTU405	VC719	Yes		Yes	2	Yes	Yes	Unclassified
CoreA_NODE_5492	12864	24	536	vOTU869	Singleton		Yes		1		Yes	Unclassified
CoreA_NODE_55061	6268	7	895.429	vOTU918	Singleton			Yes	1	Yes		Unclassified
CoreA_NODE_5526	27344	51	536.157	vOTU978	Singleton	Yes		Yes	2		Yes	Unclassified
CoreA_NODE_55336	6237	12	519.75	vOTU320	VC1089			Yes	1		Yes	Unclassified
CoreA_NODE_55572	6217	11	565.182	vOTU1372	Singleton			Yes	1	Yes		Unclassified
CoreA_NODE_55767	6200	10	620	vOTU964	VC266	Yes			1	Yes	Yes	ssDNA viruses;Unassigned;Inoviridae;unassigned Inoviridae;Ralstonia virus RSS1
CoreA_NODE_5580	22908	19	1205.68	vOTU1045	VC164		Yes	Yes	2	Yes		Unclassified
CoreA_NODE_56142	6167	14	440.5	vOTU1015	VC455			Yes	1		Yes	Unclassified
CoreA_NODE_56340	6151	9	683.444	vOTU372	Singleton			Yes	1	Yes		Unclassified
CoreA_NODE_5659	26879	30	895.967	vOTU1235	Singleton			Yes	1		Yes	Unclassified
CoreA_NODE_56591	6129	11	557.182	vOTU1527	Singleton			Yes	1		Yes	Unclassified
CoreA_NODE_56660	6123	9	680.333	vOTU842	Singleton			Yes	1		Yes	Unclassified
CoreA_NODE_56986	6096	10	609.6	vOTU271	Singleton			Yes	1		Yes	Unclassified
CoreA_NODE_5705	26761	34	787.088	vOTU1462	Singleton	Yes			1	Yes		Unclassified
CoreA_NODE_57057	6090	11	553.636	vOTU605	VC809			Yes	1		Yes	Unclassified
CoreA_NODE_57196	6078	6	1013	vOTU544	VC713			Yes	1	Yes		Unclassified
CoreA_NODE_57454	6058	9	673.111	vOTU584	Singleton	Yes			1		Yes	Unclassified
CoreA_NODE_5756	26623	26	1023.96	vOTU1624	VC760	Yes		Yes	2		Yes	Unclassified
CoreA_NODE_5759	26620	36	739.444	vOTU752	VC220	Yes			1	Yes		Unclassified
CoreA_NODE_5770	26593	46	578.109	vOTU1300	Singleton	Yes		Yes	2	Yes		Unclassified
CoreA_NODE_5773	26588	58	458.414	vOTU672	Singleton	Yes			1		Yes	Unclassified
CoreA_NODE_57942	6022	9	669.111	vOTU659	VC84			Yes	1		Yes	dsDNA viruses;Caudovirales;Siphoviridae;Unassigned;T1_virus
CoreA_NODE_5796	26528	29	914.759	vOTU389	VC30			Yes	1	Yes		dsDNA viruses, no RNA stage;Caudovirales;Siphoviridae;Unassigned;Lambdavirus
CoreA_NODE_58032	6015	5	1203	vOTU21	Singleton			Yes	1		Yes	Unclassified
CoreA_NODE_58340	6002	7	857.429	vOTU1268	Singleton			Yes	1	Yes		Unclassified
CoreA_NODE_58341	6015	9	668.333	vOTU1663	VC176			Yes	1	Yes	Yes	dsDNA viruses;Caudovirales;Siphoviridae;Unassigned;phiC31_virus
CoreA_NODE_5856	26393	19	1389.11	vOTU909	VC123	Yes		Yes	2		Yes	dsDNA viruses;Caudovirales;Myoviridae;Unassigned;phiKZ_virus
CoreA_NODE_58644	5969	8	746.125	vOTU551	Singleton			Yes	1	Yes		Unclassified
CoreA_NODE_5868	11956	14	854	vOTU577	VC220		Yes	Yes	2		Yes	Unclassified
CoreA_NODE_5869	26373	30	879.1	vOTU1645	VC783	Yes		Yes	2	Yes	Yes	Unclassified
CoreA_NODE_58759	5961	5	1192.2	vOTU19	Singleton			Yes	1		Yes	Unclassified
CoreA_NODE_58795	5958	11	541.636	vOTU575	Singleton			Yes	1	Yes		Unclassified
CoreA_NODE_58993	5944	9	660.444	vOTU1013	Singleton			Yes	1		Yes	Unclassified
CoreA_NODE_59166	5932	6	988.667	vOTU32	VC759			Yes	1	Yes		Unclassified
CoreA_NODE_59250	5925	8	740.625	vOTU531	Singleton			Yes	1		Yes	Unclassified
CoreA_NODE_5977	26109	30	870.3	vOTU227	VC85			Yes	1		Yes	dsDNA viruses, no RNA stage;Caudovirales;Podoviridae;Unassigned;Pagevirus
CoreA_NODE_59848	5877	7	839.571	vOTU1357	VC86			Yes	1	Yes		Unclassified
CoreA_NODE_599	51406	69	745.014	vOTU1290	Singleton		Yes		1	Yes		Unclassified
CoreA_NODE_59972	5866	6	977.667	vOTU461	VC129			Yes	1	Yes		Unclassified
CoreA_NODE_6002	26044	36	723.444	vOTU90	VC98	Yes		Yes	2	Yes		dsDNA viruses, no RNA stage;Caudovirales;Siphoviridae;Unassigned;Andromedavirus
CoreA_NODE_60500	5827	7	832.429	vOTU1457	VC429			Yes	1	Yes		Unclassified
CoreA_NODE_60626	5819	15	387.933	vOTU1168	Singleton			Yes	1		Yes	Unclassified
CoreA_NODE_60798	5807	9	645.222	vOTU1190	VC291			Yes	1	Yes	Yes	Unclassified
CoreA_NODE_6107	25805	28	921.607	vOTU1303	VC86			Yes	1	Yes	Yes	Unclassified
CoreA_NODE_6113	25793	39	661.359	vOTU132	VC86	Yes		Yes	2	Yes		Unclassified
CoreA_NODE_61135	5784	6	964	vOTU246	VC47			Yes	1	Yes		dsDNA viruses, no RNA stage;Caudovirales;Siphoviridae;Guernseyvirinae;Jerseyvirus
CoreA_NODE_6117	25761	34	757.676	vOTU336	VC209	Yes		Yes	2	Yes	Yes	Unclassified
CoreA_NODE_61227	5778	9	642	vOTU803	Singleton			Yes	1		Yes	Unclassified
CoreA_NODE_61522	5757	5	1151.4	vOTU1540	VC809			Yes	1		Yes	Unclassified
CoreA_NODE_61903	5730	6	955	vOTU923	VC323			Yes	1	Yes		Unclassified
CoreA_NODE_61926	5728	5	1145.6	vOTU1492	VC991			Yes	1	Yes		Unclassified
CoreA_NODE_61972	5725	7	817.857	vOTU733	VC291			Yes	1	Yes		Unclassified
CoreA_NODE_62064	5718	6	953	vOTU369	VC430			Yes	1	Yes		Unclassified
CoreA_NODE_62130	5713	6	952.167	vOTU1428	Singleton			Yes	1	Yes		Unclassified
CoreA_NODE_62536	5685	5	1137	vOTU1257	Singleton			Yes	1		Yes	Unclassified
CoreA_NODE_6273	25428	34	747.882	vOTU825	VC441			Yes	1		Yes	Unclassified
CoreA_NODE_62790	5667	9	629.667	vOTU1464	VC220			Yes	1		Yes	Unclassified
CoreA_NODE_6295	25408	34	747.294	vOTU1038	VC12	Yes		Yes	2	Yes		dsDNA viruses;Caudovirales;Podoviridae;Unassigned;N4_virus
CoreA_NODE_63033	5650	6	941.667	vOTU1432	Singleton			Yes	1		Yes	Unclassified
CoreA_NODE_63047	5651	11	513.727	vOTU1065	VC201			Yes	1	Yes	Yes	Unclassified
CoreA_NODE_6327	25300	32	790.625	vOTU963	Singleton	Yes		Yes	2		Yes	Unclassified
CoreA_NODE_63381	5628	5	1125.6	vOTU1358	Singleton			Yes	1		Yes	Unclassified
CoreA_NODE_63479	5621	8	702.625	vOTU485	Singleton			Yes	1	Yes	Yes	Unclassified
CoreA_NODE_63661	5620	7	802.857	vOTU929	Singleton			Yes	1	Yes	Yes	Unclassified
CoreA_NODE_63857	5596	9	621.778	vOTU853	VC1108			Yes	1		Yes	Unclassified
CoreA_NODE_64020	5584	10	558.4	vOTU788	Singleton			Yes	1		Yes	Unclassified
CoreA_NODE_6420	25060	28	895	vOTU1325	Singleton	Yes		Yes	2		Yes	Unclassified
CoreA_NODE_6458	19369	26	744.962	vOTU1515	Singleton		Yes	Yes	2	Yes		Unclassified
CoreA_NODE_64753	5540	5	1108	vOTU683	VC141			Yes	1		Yes	Unclassified
CoreA_NODE_64925	5529	8	691.125	vOTU773	VC271			Yes	1	Yes	Yes	Unclassified
CoreA_NODE_6500	24869	29	857.552	vOTU1564	VC91			Yes	1		Yes	Unclassified
CoreA_NODE_65197	5512	6	918.667	vOTU451	VC48			Yes	1	Yes	Yes	Unclassified
CoreA_NODE_6527	24816	31	800.516	vOTU391	VC141	Yes		Yes	2		Yes	Unclassified
CoreA_NODE_65762	5477	14	391.214	vOTU15	Singleton			Yes	1		Yes	Unclassified
CoreA_NODE_65824	5473	6	912.167	vOTU8	VC73			Yes	1	Yes		Unclassified
CoreA_NODE_66163	5451	8	681.375	vOTU1091	VC356	Yes			1	Yes		Unclassified
CoreA_NODE_66193	5448	9	605.333	vOTU666	Singleton			Yes	1		Yes	Unclassified
CoreA_NODE_66402	5434	5	1086.8	vOTU303	Singleton			Yes	1	Yes		Unclassified
CoreA_NODE_66464	5430	5	1086	vOTU1162	VC73			Yes	1	Yes		Unclassified
CoreA_NODE_6648	24527	38	645.447	vOTU2	VC478			Yes	1	Yes		Unclassified
CoreA_NODE_6649	24526	27	908.37	vOTU1507	VC167			Yes	1	Yes		Unclassified
CoreA_NODE_66680	5418	16	338.625	vOTU354	VC528			Yes	1		Yes	Unclassified
CoreA_NODE_66917	5403	8	675.375	vOTU57	VC122			Yes	1		Yes	dsDNA viruses;Caudovirales;Myoviridae;Unassigned;Felix01_virus
CoreA_NODE_67066	5393	9	599.222	vOTU1569	Singleton			Yes	1		Yes	Unclassified
CoreA_NODE_6715	24369	19	1282.58	vOTU1620	Singleton			Yes	1		Yes	Unclassified
CoreA_NODE_67154	5388	5	1077.6	vOTU1026	VC86			Yes	1	Yes	Yes	Unclassified
CoreA_NODE_67246	5383	10	538.3	vOTU1556	Singleton			Yes	1	Yes		Unclassified
CoreA_NODE_6738	24318	32	759.938	vOTU968	VC51			Yes	1	Yes	Yes	Unclassified
CoreA_NODE_6742	18770	21	893.81	vOTU505	Singleton		Yes		1	Yes	Yes	Unclassified
CoreA_NODE_67701	5357	7	765.286	vOTU750	Singleton			Yes	1	Yes		Unclassified
CoreA_NODE_67762	5353	9	594.778	vOTU258	VC208			Yes	1	Yes		Unclassified
CoreA_NODE_67926	5344	7	763.429	vOTU1081	Singleton			Yes	1		Yes	Unclassified
CoreA_NODE_68262	5324	10	532.4	vOTU1552	VC339			Yes	1	Yes		Unclassified
CoreA_NODE_68336	5320	8	665	vOTU430	VC805			Yes	1		Yes	Unclassified
CoreA_NODE_6850	24075	21	1146.43	vOTU665	Singleton	Yes			1	Yes		Unclassified
CoreA_NODE_68649	5299	4	1324.75	vOTU1538	VC73			Yes	1	Yes		Unclassified
CoreA_NODE_68866	5286	5	1057.2	vOTU777	VC129			Yes	1	Yes		Unclassified
CoreA_NODE_69547	5245	11	476.818	vOTU91	Singleton			Yes	1		Yes	Unclassified
CoreA_NODE_69579	5243	6	873.833	vOTU230	Singleton			Yes	1		Yes	Unclassified
CoreA_NODE_696	35105	45	780.111	vOTU935	VC426		Yes		1	Yes		Unclassified
CoreA_NODE_69853	5228	6	871.333	vOTU301	Singleton			Yes	1		Yes	Unclassified
CoreA_NODE_6999	23740	37	641.622	vOTU37	Singleton	Yes		Yes	2	Yes		Unclassified
CoreA_NODE_7017	23718	28	847.071	vOTU1075	Singleton	Yes		Yes	2		Yes	Unclassified
CoreA_NODE_70287	5203	9	578.111	vOTU589	Singleton			Yes	1		Yes	Unclassified
CoreA_NODE_70531	5190	8	648.75	vOTU144	VC176			Yes	1	Yes		dsDNA viruses;Caudovirales;Siphoviridae;Unassigned;phiC31_virus
CoreA_NODE_70746	5178	10	517.8	vOTU681	Singleton			Yes	1	Yes	Yes	Unclassified
CoreA_NODE_70965	5164	5	1032.8	vOTU1087	Singleton			Yes	1		Yes	Unclassified
CoreA_NODE_71070	5159	8	644.875	vOTU1090	VC36			Yes	1		Yes	dsDNA viruses, no RNA stage;Caudovirales;Siphoviridae;Unassigned;P70virus
CoreA_NODE_71108	5157	9	573	vOTU124	Singleton			Yes	1	Yes		Unclassified
CoreA_NODE_71360	5143	6	857.167	vOTU657	VC209			Yes	1		Yes	Unclassified
CoreA_NODE_71612	5059	7	722.714	vOTU488	Singleton		Yes		1	Yes		Unclassified
CoreA_NODE_71659	5127	7	732.429	vOTU1530	Singleton			Yes	1		Yes	Unclassified
CoreA_NODE_71776	5120	7	731.429	vOTU248	Singleton			Yes	1		Yes	Unclassified
CoreA_NODE_71799	5119	11	465.364	vOTU1016	VC76			Yes	1	Yes		dsDNA viruses;Caudovirales;Myoviridae;Unassigned;Felix01_virus
CoreA_NODE_7215	23362	31	753.613	vOTU39	Singleton			Yes	1	Yes	Yes	Unclassified
CoreA_NODE_72180	5099	3	1699.67	vOTU1271	Singleton			Yes	1		Yes	Unclassified
CoreA_NODE_72287	5094	9	566	vOTU196	Singleton			Yes	1	Yes		Unclassified
CoreA_NODE_72480	5084	5	1016.8	vOTU182	Singleton			Yes	1		Yes	Unclassified
CoreA_NODE_7253	23278	26	895.308	vOTU311	VC29	Yes		Yes	2		Yes	Unclassified
CoreA_NODE_72563	5079	5	1015.8	vOTU1264	VC339			Yes	1	Yes		Unclassified
CoreA_NODE_7259	23267	38	612.289	vOTU888	VC36	Yes		Yes	2	Yes		dsDNA viruses, no RNA stage;Caudovirales;Siphoviridae;Unassigned;P70virus
CoreA_NODE_72694	5040	4	1260	vOTU1463	VC48			Yes	1		Yes	Unclassified
CoreA_NODE_72998	5057	5	1011.4	vOTU1359	VC73			Yes	1	Yes		Unclassified
CoreA_NODE_73172	5048	6	841.333	vOTU1654	Singleton			Yes	1		Yes	Unclassified
CoreA_NODE_73187	5048	2	2524	vOTU1328	VC112			Yes	1		Yes	Unclassified
CoreA_NODE_7390	22996	51	450.902	vOTU1485	VC243			Yes	1		Yes	dsDNA viruses;Caudovirales;Myoviridae;Unassigned;Felix01_virus
CoreA_NODE_73980	5006	7	715.143	vOTU1200	VC36			Yes	1	Yes		dsDNA viruses, no RNA stage;Caudovirales;Siphoviridae;Unassigned;P70virus
CoreA_NODE_7400	22974	39	589.077	vOTU54	Singleton	Yes		Yes	2		Yes	Unclassified
CoreA_NODE_7435	22912	38	602.947	vOTU1647	VC17	Yes		Yes	2		Yes	Unclassified
CoreA_NODE_7588	22678	36	629.944	vOTU1535	Singleton			Yes	1		Yes	Unclassified
CoreA_NODE_7697	15224	27	563.852	vOTU924	VC564		Yes	Yes	2	Yes		Unclassified
CoreA_NODE_7785	22376	32	699.25	vOTU937	VC788			Yes	1		Yes	Unclassified
CoreA_NODE_7849	22244	19	1170.74	vOTU974	VC73			Yes	1	Yes		Unclassified
CoreA_NODE_7885	22180	32	693.125	vOTU335	VC30			Yes	1	Yes		dsDNA viruses, no RNA stage;Caudovirales;Siphoviridae;Unassigned;Lambdavirus
CoreA_NODE_7949	22074	45	490.533	vOTU996	VC84	Yes		Yes	2	Yes	Yes	dsDNA viruses;Caudovirales;Siphoviridae;Unassigned;T1_virus
CoreA_NODE_7991	22005	12	1833.75	vOTU18	VC778	Yes			1	Yes		Unclassified
CoreA_NODE_8022	21968	37	593.73	vOTU641	VC302			Yes	1	Yes		dsDNA viruses;Caudovirales;Myoviridae;Unassigned;Hp1_virus
CoreA_NODE_8085	21860	32	683.125	vOTU1099	VC1050	Yes		Yes	2	Yes		dsDNA viruses, no RNA stage;Caudovirales;Siphoviridae;Unassigned;P70virus
CoreA_NODE_8104	21840	25	873.6	vOTU669	VC202			Yes	1		Yes	dsDNA viruses;Caudovirales;Myoviridae;Unassigned;Felix01_virus
CoreA_NODE_8175	21718	32	678.688	vOTU981	VC429			Yes	1	Yes		Unclassified
CoreA_NODE_8288	21543	41	525.439	vOTU326	Singleton			Yes	1		Yes	Unclassified
CoreA_NODE_8449	21329	25	853.16	vOTU1560	VC539	Yes		Yes	2		Yes	Unclassified
CoreA_NODE_847	70083	115	609.417	vOTU123	VC528	Yes		Yes	2		Yes	Unclassified
CoreA_NODE_8565	21146	24	881.083	vOTU330	VC332			Yes	1		Yes	Unclassified
CoreA_NODE_8719	20940	20	1047	vOTU281	Singleton			Yes	1	Yes		Unclassified
CoreA_NODE_8803	20841	39	534.385	vOTU1209	VC134			Yes	1	Yes	Yes	dsDNA viruses;Caudovirales;Siphoviridae;Unassigned;L5_virus
CoreA_NODE_8835	20790	32	649.688	vOTU490	Singleton	Yes		Yes	2		Yes	Unclassified
CoreA_NODE_8866	20726	20	1036.3	vOTU330	VC332			Yes	1		Yes	Unclassified
CoreA_NODE_8871	20715	23	900.652	vOTU216	VC167			Yes	1	Yes		Unclassified
CoreA_NODE_895	68287	69	989.667	vOTU1567	VC452	Yes			1	Yes		Unclassified
CoreA_NODE_910	67786	62	1093.32	vOTU469	VC201			Yes	1	Yes		Unclassified
CoreA_NODE_9171	20323	30	677.433	vOTU1039	Singleton	Yes		Yes	2		Yes	Unclassified
CoreA_NODE_9405	20006	42	476.333	vOTU661	VC444		Yes		1		Yes	Unclassified
CoreA_NODE_9406	20005	30	666.833	vOTU139	VC417			Yes	1	Yes	Yes	Unclassified
CoreA_NODE_9410	10131	12	844.25	vOTU42	Singleton		Yes		1	Yes		Unclassified
CoreA_NODE_9570	19791	28	706.821	vOTU1559	Singleton			Yes	1	Yes		Unclassified
CoreA_NODE_9643	19697	24	820.708	vOTU104	VC490			Yes	1	Yes	Yes	Unclassified
CoreA_NODE_9663	10896	14	778.286	vOTU360	VC413		Yes	Yes	2		Yes	Unclassified
CoreA_NODE_968	65767	66	996.47	vOTU1384	Singleton			Yes	1	Yes		Unclassified
CoreA_NODE_9772	19568	24	815.333	vOTU965	Singleton	Yes		Yes	2	Yes		Unclassified
CoreB_NODE_10	36919	53	696.585	vOTU2416	Singleton		Yes		1	Yes	Yes	Unclassified
CoreB_NODE_10222	14495	17	852.647	vOTU2106	Singleton			Yes	1		Yes	Unclassified
CoreB_NODE_10286	14425	17	848.529	vOTU2544	VC202			Yes	1		Yes	dsDNA viruses;Caudovirales;Myoviridae;Unassigned;Felix01_virus
CoreB_NODE_10408	14318	18	795.444	vOTU2185	VC17			Yes	1		Yes	Unclassified
CoreB_NODE_10457	14279	17	839.941	vOTU1708	Singleton	Yes			1	Yes	Yes	Unclassified
CoreB_NODE_10583	14140	19	744.211	vOTU1820	VC51	Yes		Yes	2		Yes	Unclassified
CoreB_NODE_10635	14117	18	784.278	vOTU2141	Singleton			Yes	1		Yes	Unclassified
CoreB_NODE_10680	14073	11	1279.36	vOTU2372	VC164	Yes		Yes	2	Yes		Unclassified
CoreB_NODE_10840	13933	29	480.448	vOTU2479	VC109			Yes	1		Yes	dsDNA viruses, no RNA stage;Caudovirales;Siphoviridae;Unassigned;Bronvirus
CoreB_NODE_11037	13769	11	1251.73	vOTU2164	VC12			Yes	1	Yes		dsDNA viruses;Caudovirales;Podoviridae;Unassigned;N4_virus
CoreB_NODE_11465	13420	22	610	vOTU2200	VC550	Yes		Yes	2		Yes	Unclassified
CoreB_NODE_11481	13407	18	744.833	vOTU2507	Singleton	Yes		Yes	2		Yes	Unclassified
CoreB_NODE_11692	13248	20	662.4	vOTU1936	VC35	Yes		Yes	2	Yes		dsDNA viruses, no RNA stage;Caudovirales;Siphoviridae;Unassigned;Lambdavirus
CoreB_NODE_12124	12966	13	997.385	vOTU1800	VC73			Yes	1	Yes		Unclassified
CoreB_NODE_12217	12891	24	537.125	vOTU2271	VC1101	Yes		Yes	2		Yes	Unclassified
CoreB_NODE_12220	12890	31	415.806	vOTU1477	VC257			Yes	1	Yes	Yes	dsDNA viruses;Caudovirales;Podoviridae;Unassigned;N4_virus
CoreB_NODE_12250	12868	7	1838.29	vOTU1638	VC501			Yes	1		Yes	Unclassified
CoreB_NODE_12259	12859	11	1169	vOTU1395	VC430			Yes	1	Yes		Unclassified
CoreB_NODE_12577	12642	26	486.231	vOTU2316	VC716			Yes	1		Yes	Unclassified
CoreB_NODE_12679	12566	14	897.571	vOTU2208	VC662			Yes	1	Yes		Unclassified
CoreB_NODE_12748	10003	11	909.364	vOTU1931	VC29		Yes	Yes	2		Yes	Unclassified
CoreB_NODE_13047	12311	20	615.55	vOTU857	VC711			Yes	1		Yes	Unclassified
CoreB_NODE_13120	12322	12	1026.83	vOTU2058	Singleton			Yes	1		Yes	Unclassified
CoreB_NODE_13158	12299	28	439.25	vOTU1592	VC981			Yes	1	Yes		Unclassified
CoreB_NODE_13166	12296	11	1117.82	vOTU1893	VC83			Yes	1	Yes	Yes	Unclassified
CoreB_NODE_132	54249	70	774.986	vOTU1627	VC76		Yes		1	Yes		dsDNA viruses;Caudovirales;Myoviridae;Unassigned;Felix01_virus
CoreB_NODE_13252	12235	16	764.688	vOTU1775	VC257			Yes	1		Yes	Unclassified
CoreB_NODE_13510	12078	21	575.143	vOTU1799	VC772			Yes	1		Yes	Unclassified
CoreB_NODE_13552	12051	20	602.55	vOTU2144	VC122	Yes		Yes	2	Yes	Yes	dsDNA viruses;Caudovirales;Myoviridae;Unassigned;Felix01_virus
CoreB_NODE_13597	12028	13	925.231	vOTU812	VC795	Yes		Yes	2		Yes	Unclassified
CoreB_NODE_13617	12011	29	414.172	vOTU2447	VC84			Yes	1	Yes	Yes	dsDNA viruses;Caudovirales;Siphoviridae;Unassigned;T1_virus
CoreB_NODE_14026	11797	20	589.85	vOTU2137	Singleton	Yes		Yes	2	Yes		Unclassified
CoreB_NODE_14145	11725	10	1172.5	vOTU2448	VC48			Yes	1	Yes		Unclassified
CoreB_NODE_1419	46316	86	538.558	vOTU2397	Singleton	Yes		Yes	2		Yes	Unclassified
CoreB_NODE_1433	46165	56	824.375	vOTU2474	Singleton			Yes	1		Yes	Unclassified
CoreB_NODE_14339	11632	12	969.333	vOTU1845	Singleton			Yes	1	Yes		Unclassified
CoreB_NODE_14408	11598	12	966.5	vOTU2415	VC247			Yes	1		Yes	Unclassified
CoreB_NODE_1443	46008	57	807.158	vOTU537	Singleton	Yes		Yes	2	Yes		Unclassified
CoreB_NODE_14512	11539	12	961.583	vOTU1883	Singleton			Yes	1	Yes		Unclassified
CoreB_NODE_1454	45853	85	539.447	vOTU34	VC309			Yes	1	Yes	Yes	Unclassified
CoreB_NODE_14594	11502	15	766.8	vOTU1101	VC488	Yes		Yes	2	Yes		Unclassified
CoreB_NODE_14768	11415	13	878.077	vOTU1985	VC83			Yes	1		Yes	Unclassified
CoreB_NODE_14836	11377	17	669.235	vOTU1945	VC167			Yes	1	Yes		Unclassified
CoreB_NODE_14853	11370	9	1263.33	vOTU2391	VC129			Yes	1	Yes		Unclassified
CoreB_NODE_1508	24127	26	927.962	vOTU1487	VC405		Yes	Yes	2	Yes		Unclassified
CoreB_NODE_1521	44751	52	860.596	vOTU367	VC1025	Yes		Yes	2		Yes	Unclassified
CoreB_NODE_15270	11158	11	1014.36	vOTU1303	VC86			Yes	1	Yes	Yes	Unclassified
CoreB_NODE_1536	44557	48	928.271	vOTU1035	VC834	Yes		Yes	2	Yes		Unclassified
CoreB_NODE_15565	11019	23	479.087	vOTU2071	VC570			Yes	1		Yes	Unclassified
CoreB_NODE_15589	11007	9	1223	vOTU1645	VC783	Yes		Yes	2		Yes	Unclassified
CoreB_NODE_15595	11004	10	1100.4	vOTU1860	VC220	Yes		Yes	2	Yes		Unclassified
CoreB_NODE_15631	10989	21	523.286	vOTU1101	VC488	Yes			1	Yes		Unclassified
CoreB_NODE_15733	10943	11	994.818	vOTU1227	VC76			Yes	1	Yes		dsDNA viruses;Caudovirales;Myoviridae;Unassigned;Felix01_virus
CoreB_NODE_15807	10908	15	727.2	vOTU2404	VC29			Yes	1		Yes	Unclassified
CoreB_NODE_1584	43728	51	857.412	vOTU2246	Singleton	Yes		Yes	2	Yes		Unclassified
CoreB_NODE_15982	10841	15	722.733	vOTU2519	Singleton	Yes			1	Yes	Yes	Unclassified
CoreB_NODE_16020	10828	18	601.556	vOTU2131	Singleton			Yes	1	Yes		Unclassified
CoreB_NODE_16082	10799	15	719.933	vOTU1646	VC793			Yes	1	Yes	Yes	Unclassified
CoreB_NODE_16100	10798	12	899.833	vOTU916	VC538			Yes	1		Yes	Unclassified
CoreB_NODE_16262	10722	14	765.857	vOTU2490	VC98			Yes	1	Yes		dsDNA viruses, no RNA stage;Caudovirales;Siphoviridae;Unassigned;Andromedavirus
CoreB_NODE_16470	10637	17	625.706	vOTU763	VC716	Yes		Yes	2	Yes	Yes	Unclassified
CoreB_NODE_1655	42767	62	689.79	vOTU631	VC575		Yes	Yes	2	Yes	Yes	Unclassified
CoreB_NODE_16700	10532	13	810.154	vOTU1746	VC73			Yes	1	Yes		Unclassified
CoreB_NODE_16735	10518	14	751.286	vOTU1099	VC1050			Yes	1	Yes	Yes	dsDNA viruses, no RNA stage;Caudovirales;Siphoviridae;Unassigned;P70virus
CoreB_NODE_16768	10504	14	750.286	vOTU389	VC30	Yes		Yes	2	Yes		dsDNA viruses, no RNA stage;Caudovirales;Siphoviridae;Unassigned;Lambdavirus
CoreB_NODE_16806	10488	13	806.769	vOTU1828	VC801			Yes	1	Yes		Unclassified
CoreB_NODE_16815	10485	15	699	vOTU2172	VC528	Yes			1		Yes	Unclassified
CoreB_NODE_16829	10481	17	616.529	vOTU1437	VC310	Yes		Yes	2	Yes	Yes	Unclassified
CoreB_NODE_16950	10434	18	579.667	vOTU1983	Singleton			Yes	1	Yes		Unclassified
CoreB_NODE_17056	10419	16	651.188	vOTU216	VC167			Yes	1	Yes		Unclassified
CoreB_NODE_17150	10348	14	739.143	vOTU226	VC244	Yes			1		Yes	Unclassified
CoreB_NODE_17212	10324	11	938.545	vOTU1916	VC452			Yes	1	Yes		Unclassified
CoreB_NODE_17429	10236	19	538.737	vOTU2502	VC97	Yes		Yes	2		Yes	dsDNA viruses;Caudovirales;Myoviridae;Unassigned;Felix01_virus
CoreB_NODE_17505	10185	17	599.118	vOTU2347	VC83			Yes	1		Yes	Unclassified
CoreB_NODE_176	37198	50	743.96	vOTU227	VC85		Yes		1		Yes	dsDNA viruses, no RNA stage;Caudovirales;Podoviridae;Unassigned;Pagevirus
CoreB_NODE_17961	10044	12	837	vOTU1063	VC1092			Yes	1	Yes	Yes	Unclassified
CoreB_NODE_18699	9771	11	888.273	vOTU2074	VC243			Yes	1	Yes	Yes	dsDNA viruses;Caudovirales;Myoviridae;Unassigned;Felix01_virus
CoreB_NODE_18821	9729	10	972.9	vOTU2357	VC167			Yes	1	Yes		Unclassified
CoreB_NODE_18981	9663	13	743.308	vOTU1972	VC201			Yes	1	Yes		Unclassified
CoreB_NODE_19002	9656	6	1609.33	vOTU2083	VC91			Yes	1	Yes		Unclassified
CoreB_NODE_1904	39490	59	669.322	vOTU1934	VC239	Yes		Yes	2	Yes	Yes	dsDNA viruses;Caudovirales;Myoviridae;Unassigned;Felix01_virus
CoreB_NODE_19231	9577	16	598.562	vOTU944	VC339			Yes	1	Yes		Unclassified
CoreB_NODE_19488	9491	7	1355.86	vOTU2275	Singleton			Yes	1		Yes	Unclassified
CoreB_NODE_1951	38996	46	847.739	vOTU1000	VC208	Yes		Yes	2	Yes		Unclassified
CoreB_NODE_19616	9449	19	497.316	vOTU1973	VC866			Yes	1	Yes	Yes	Unclassified
CoreB_NODE_19654	9439	14	674.214	vOTU2483	VC266	Yes			1		Yes	ssDNA viruses;Unassigned;Inoviridae;unassigned Inoviridae;Ralstonia virus RSS1
CoreB_NODE_19708	9422	9	1046.89	vOTU2085	VC73			Yes	1	Yes		Unclassified
CoreB_NODE_20210	9270	12	772.5	vOTU1253	VC29			Yes	1		Yes	Unclassified
CoreB_NODE_20341	9362	18	520.111	vOTU1158	VC95			Yes	1		Yes	Unclassified
CoreB_NODE_2050	38021	48	792.104	vOTU1705	VC427	Yes		Yes	2		Yes	Unclassified
CoreB_NODE_2051	38020	54	704.074	vOTU719	Singleton	Yes		Yes	2	Yes	Yes	Unclassified
CoreB_NODE_20532	9163	10	916.3	vOTU612	VC523			Yes	1		Yes	Unclassified
CoreB_NODE_20643	9124	8	1140.5	vOTU2257	VC760			Yes	1		Yes	Unclassified
CoreB_NODE_20759	9089	7	1298.43	vOTU2356	VC73			Yes	1	Yes		Unclassified
CoreB_NODE_20887	9043	12	753.583	vOTU2178	VC43			Yes	1	Yes	Yes	dsDNA viruses;Caudovirales;Myoviridae;Unassigned;Felix01_virus
CoreB_NODE_20921	9031	16	564.438	vOTU1929	VC97			Yes	1	Yes		dsDNA viruses;Caudovirales;Myoviridae;Unassigned;Felix01_virus
CoreB_NODE_21325	8909	19	468.895	vOTU2281	Singleton			Yes	1	Yes	Yes	Unclassified
CoreB_NODE_21330	8905	7	1272.14	vOTU1969	Singleton			Yes	1	Yes		Unclassified
CoreB_NODE_21527	8852	11	804.727	vOTU2400	VC426			Yes	1		Yes	Unclassified
CoreB_NODE_21694	8809	11	800.818	vOTU1984	VC358			Yes	1	Yes		Unclassified
CoreB_NODE_22224	8668	17	509.882	vOTU2222	Singleton			Yes	1		Yes	Unclassified
CoreB_NODE_22528	8599	9	955.444	vOTU1072	VC452			Yes	1	Yes		Unclassified
CoreB_NODE_22539	8596	9	955.111	vOTU928	Singleton			Yes	1		Yes	Unclassified
CoreB_NODE_22565	8591	16	536.938	vOTU2160	VC205			Yes	1	Yes		dsDNA viruses, no RNA stage;Caudovirales;Myoviridae;Spounavirinae;Silviavirus
CoreB_NODE_22705	8556	11	777.818	vOTU1631	VC1102			Yes	1	Yes		Unclassified
CoreB_NODE_2276	35568	60	592.8	vOTU1844	VC239	Yes		Yes	2	Yes	Yes	dsDNA viruses;Caudovirales;Myoviridae;Unassigned;Felix01_virus
CoreB_NODE_22839	8527	11	775.182	vOTU1758	VC271			Yes	1		Yes	Unclassified
CoreB_NODE_23210	8434	13	648.769	vOTU1704	VC291			Yes	1	Yes	Yes	Unclassified
CoreB_NODE_23246	8427	11	766.091	vOTU2224	VC171			Yes	1		Yes	Unclassified
CoreB_NODE_23457	8376	13	644.308	vOTU2038	Singleton			Yes	1		Yes	Unclassified
CoreB_NODE_23542	8359	9	928.778	vOTU1777	VC86			Yes	1	Yes		Unclassified
CoreB_NODE_23926	8290	7	1184.29	vOTU1803	VC413			Yes	1		Yes	Unclassified
CoreB_NODE_24053	8231	17	484.176	vOTU2389	VC533			Yes	1		Yes	Unclassified
CoreB_NODE_24330	8162	12	680.167	vOTU1510	VC1109			Yes	1	Yes		Unclassified
CoreB_NODE_24574	8103	10	810.3	vOTU2159	Singleton			Yes	1		Yes	Unclassified
CoreB_NODE_2460	34236	56	611.357	vOTU1926	VC51			Yes	1		Yes	Unclassified
CoreB_NODE_24715	8073	13	621	vOTU2166	Singleton			Yes	1		Yes	Unclassified
CoreB_NODE_24746	8067	11	733.364	vOTU2111	VC83			Yes	1		Yes	Unclassified
CoreB_NODE_24773	8061	13	620.077	vOTU2183	Singleton			Yes	1		Yes	Unclassified
CoreB_NODE_24928	8026	17	472.118	vOTU819	VC1068			Yes	1	Yes		Unclassified
CoreB_NODE_25839	7831	8	978.875	vOTU1441	VC1083			Yes	1	Yes		Unclassified
CoreB_NODE_2595	33209	52	638.635	vOTU486	VC749	Yes		Yes	2	Yes	Yes	Unclassified
CoreB_NODE_26009	7799	11	709	vOTU1412	VC583			Yes	1		Yes	Unclassified
CoreB_NODE_2607	30312	46	658.957	vOTU1038	VC12	Yes		Yes	2	Yes		dsDNA viruses;Caudovirales;Podoviridae;Unassigned;N4_virus
CoreB_NODE_26235	7750	10	775	vOTU1645	VC783			Yes	1	Yes		Unclassified
CoreB_NODE_26617	7671	7	1095.86	vOTU2012	VC129			Yes	1	Yes		Unclassified
CoreB_NODE_2665	32825	51	643.627	vOTU1829	Singleton	Yes		Yes	2	Yes	Yes	Unclassified
CoreB_NODE_2673	32791	46	712.848	vOTU2242	VC575	Yes		Yes	2		Yes	Unclassified
CoreB_NODE_26981	7599	15	506.6	vOTU1074	VC271			Yes	1		Yes	Unclassified
CoreB_NODE_27168	7561	8	945.125	vOTU2332	VC83			Yes	1		Yes	Unclassified
CoreB_NODE_27236	7549	11	686.273	vOTU1562	VC833	Yes			1		Yes	Unclassified
CoreB_NODE_27394	7518	9	835.333	vOTU1005	VC1028			Yes	1	Yes		dsDNA viruses, no RNA stage;Caudovirales;Siphoviridae;Unassigned;Spbetavirus
CoreB_NODE_27880	7426	9	825.111	vOTU1748	Singleton			Yes	1		Yes	Unclassified
CoreB_NODE_28519	7307	7	1043.86	vOTU2342	VC164			Yes	1	Yes		Unclassified
CoreB_NODE_28578	7297	13	561.308	vOTU1036	VC550			Yes	1		Yes	Unclassified
CoreB_NODE_28640	6112	13	470.154	vOTU1634	VC768		Yes	Yes	2		Yes	Unclassified
CoreB_NODE_28810	7253	12	604.417	vOTU2545	VC430			Yes	1	Yes		Unclassified
CoreB_NODE_28979	7221	9	802.333	vOTU64	VC47			Yes	1	Yes	Yes	dsDNA viruses, no RNA stage;Caudovirales;Siphoviridae;Guernseyvirinae;Jerseyvirus
CoreB_NODE_29927	7058	11	641.636	vOTU2363	Singleton			Yes	1		Yes	Unclassified
CoreB_NODE_29997	7046	7	1006.57	vOTU2168	Singleton	Yes			1		Yes	Unclassified
CoreB_NODE_30028	7041	7	1005.86	vOTU1725	VC73			Yes	1	Yes		Unclassified
CoreB_NODE_30065	7033	8	879.125	vOTU216	VC167			Yes	1	Yes		Unclassified
CoreB_NODE_30452	6968	10	696.8	vOTU2276	VC351			Yes	1	Yes	Yes	Unclassified
CoreB_NODE_30505	6960	18	386.667	vOTU2289	Singleton			Yes	1		Yes	Unclassified
CoreB_NODE_30729	6925	11	629.545	vOTU2367	VC201			Yes	1	Yes	Yes	Unclassified
CoreB_NODE_30790	6916	5	1383.2	vOTU1714	VC17			Yes	1		Yes	Unclassified
CoreB_NODE_3092	30169	37	815.378	vOTU1809	Singleton	Yes			1	Yes		Unclassified
CoreB_NODE_3096	11741	15	782.733	vOTU2091	Singleton		Yes		1	Yes		Unclassified
CoreB_NODE_3107	30081	45	668.467	vOTU1806	VC708			Yes	1	Yes	Yes	Unclassified
CoreB_NODE_31357	6832	10	683.2	vOTU2287	VC257			Yes	1		Yes	Unclassified
CoreB_NODE_31934	6762	10	676.2	vOTU2496	VC35			Yes	1		Yes	dsDNA viruses, no RNA stage;Caudovirales;Siphoviridae;Unassigned;Lambdavirus
CoreB_NODE_32354	6682	10	668.2	vOTU2114	VC991			Yes	1	Yes		Unclassified
CoreB_NODE_3246	29269	39	750.487	vOTU1683	Singleton			Yes	1	Yes	Yes	Unclassified
CoreB_NODE_32489	6661	10	666.1	vOTU1779	Singleton			Yes	1		Yes	Unclassified
CoreB_NODE_32558	6650	11	604.545	vOTU405	VC719			Yes	1	Yes	Yes	Unclassified
CoreB_NODE_3267	29184	46	634.435	vOTU169	VC141	Yes		Yes	2		Yes	Unclassified
CoreB_NODE_32703	6626	5	1325.2	vOTU28	VC624			Yes	1		Yes	Unclassified
CoreB_NODE_32807	6611	6	1101.83	vOTU2235	Singleton			Yes	1		Yes	Unclassified
CoreB_NODE_33079	6571	9	730.111	vOTU2525	Singleton			Yes	1	Yes		Unclassified
CoreB_NODE_33149	6559	14	468.5	vOTU1355	VC805			Yes	1		Yes	Unclassified
CoreB_NODE_3324	28923	31	933	vOTU2427	Singleton			Yes	1		Yes	Unclassified
CoreB_NODE_33468	6515	12	542.917	vOTU1360	VC758			Yes	1		Yes	Unclassified
CoreB_NODE_3349	28734	42	684.143	vOTU1710	Singleton	Yes		Yes	2	Yes		Unclassified
CoreB_NODE_33864	6464	9	718.222	vOTU1684	VC381			Yes	1		Yes	Unclassified
CoreB_NODE_33873	6463	10	646.3	vOTU1717	Singleton			Yes	1	Yes		Unclassified
CoreB_NODE_34196	6418	10	641.8	vOTU981	VC429			Yes	1	Yes		Unclassified
CoreB_NODE_34697	6305	9	700.556	vOTU770	VC686			Yes	1	Yes		Unclassified
CoreB_NODE_34866	6332	6	1055.33	vOTU698	Singleton			Yes	1	Yes	Yes	Unclassified
CoreB_NODE_3551	27670	35	790.571	vOTU1477	VC257	Yes		Yes	2		Yes	dsDNA viruses;Caudovirales;Podoviridae;Unassigned;N4_virus
CoreB_NODE_35656	6234	14	445.286	vOTU2449	VC329			Yes	1	Yes	Yes	Unclassified
CoreB_NODE_35660	6233	11	566.636	vOTU605	VC809			Yes	1		Yes	Unclassified
CoreB_NODE_35780	6218	11	565.273	vOTU2092	Singleton	Yes			1		Yes	Unclassified
CoreB_NODE_3625	27342	38	719.526	vOTU883	VC818			Yes	1		Yes	Unclassified
CoreB_NODE_36269	6158	7	879.714	vOTU193	VC76			Yes	1	Yes		dsDNA viruses;Caudovirales;Myoviridae;Unassigned;Felix01_virus
CoreB_NODE_36567	6125	12	510.417	vOTU20	VC29			Yes	1		Yes	Unclassified
CoreB_NODE_36600	6120	7	874.286	vOTU2078	VC358			Yes	1	Yes		Unclassified
CoreB_NODE_36706	6107	16	381.688	vOTU2132	VC715			Yes	1		Yes	Unclassified
CoreB_NODE_36750	6102	10	610.2	vOTU2037	VC1113			Yes	1		Yes	Unclassified
CoreB_NODE_36805	6094	4	1523.5	vOTU1740	Singleton			Yes	1		Yes	Unclassified
CoreB_NODE_37137	6055	10	605.5	vOTU2441	VC291			Yes	1	Yes	Yes	Unclassified
CoreB_NODE_3722	26932	48	561.083	vOTU1437	VC310	Yes		Yes	2		Yes	Unclassified
CoreB_NODE_37269	6038	8	754.75	vOTU2049	VC76			Yes	1	Yes		dsDNA viruses;Caudovirales;Myoviridae;Unassigned;Felix01_virus
CoreB_NODE_37582	6004	13	461.846	vOTU2542	VC97			Yes	1		Yes	dsDNA viruses;Caudovirales;Myoviridae;Unassigned;Felix01_virus
CoreB_NODE_38123	5941	12	495.083	vOTU320	VC1089			Yes	1		Yes	Unclassified
CoreB_NODE_38511	5895	17	346.765	vOTU1987	VC35			Yes	1		Yes	dsDNA viruses, no RNA stage;Caudovirales;Siphoviridae;Unassigned;Lambdavirus
CoreB_NODE_3871	26333	45	585.178	vOTU994	VC1043			Yes	1		Yes	Unclassified
CoreB_NODE_38840	5857	9	650.778	vOTU1804	VC550			Yes	1		Yes	Unclassified
CoreB_NODE_38841	4933	11	448.455	vOTU2110	VC417		Yes	Yes	2		Yes	Unclassified
CoreB_NODE_38971	5841	8	730.125	vOTU2269	VC761			Yes	1	Yes		Unclassified
CoreB_NODE_39335	5802	11	527.455	vOTU1946	VC356		Yes		1	Yes		Unclassified
CoreB_NODE_39645	5771	8	721.375	vOTU2239	VC759			Yes	1	Yes	Yes	Unclassified
CoreB_NODE_39646	5787	7	826.714	vOTU1010	VC29			Yes	1		Yes	Unclassified
CoreB_NODE_39837	5749	8	718.625	vOTU311	VC29			Yes	1		Yes	Unclassified
CoreB_NODE_39927	5739	7	819.857	vOTU181	VC458			Yes	1	Yes		Unclassified
CoreB_NODE_4009	25793	32	806.031	vOTU1849	VC51	Yes		Yes	2		Yes	Unclassified
CoreB_NODE_40105	5719	10	571.9	vOTU1099	VC1050			Yes	1	Yes		dsDNA viruses, no RNA stage;Caudovirales;Siphoviridae;Unassigned;P70virus
CoreB_NODE_4035	25692	40	642.3	vOTU144	VC176	Yes		Yes	2	Yes	Yes	dsDNA viruses;Caudovirales;Siphoviridae;Unassigned;phiC31_virus
CoreB_NODE_4097	25509	28	911.036	vOTU2288	VC29			Yes	1		Yes	Unclassified
CoreB_NODE_41264	5602	8	700.25	vOTU2184	VC713			Yes	1	Yes	Yes	Unclassified
CoreB_NODE_41452	5585	16	349.062	vOTU1904	VC805			Yes	1	Yes	Yes	Unclassified
CoreB_NODE_4151	25272	30	842.4	vOTU473	VC29	Yes		Yes	2		Yes	Unclassified
CoreB_NODE_41541	5577	6	929.5	vOTU1906	Singleton	Yes			1		Yes	Unclassified
CoreB_NODE_41669	5563	6	927.167	vOTU2300	VC141			Yes	1		Yes	Unclassified
CoreB_NODE_41739	5579	11	507.182	vOTU322	VC457			Yes	1		Yes	Unclassified
CoreB_NODE_41765	5555	5	1111	vOTU2180	VC329			Yes	1	Yes		Unclassified
CoreB_NODE_41856	5547	8	693.375	vOTU2022	VC12			Yes	1	Yes		dsDNA viruses;Caudovirales;Podoviridae;Unassigned;N4_virus
CoreB_NODE_41962	5538	7	791.143	vOTU2343	Singleton	Yes			1		Yes	Unclassified
CoreB_NODE_42029	5531	6	921.833	vOTU1815	VC339			Yes	1	Yes		Unclassified
CoreB_NODE_42256	5509	9	612.111	vOTU1756	VC209			Yes	1	Yes	Yes	Unclassified
CoreB_NODE_42287	5506	7	786.571	vOTU1956	VC490			Yes	1		Yes	Unclassified
CoreB_NODE_42369	5498	6	916.333	vOTU1814	VC220			Yes	1	Yes	Yes	Unclassified
CoreB_NODE_4245	24910	46	541.522	vOTU1209	VC134			Yes	1	Yes	Yes	dsDNA viruses;Caudovirales;Siphoviridae;Unassigned;L5_virus
CoreB_NODE_42693	5469	5	1093.8	vOTU1888	VC600			Yes	1		Yes	Unclassified
CoreB_NODE_42907	5449	7	778.429	vOTU2323	Singleton			Yes	1		Yes	Unclassified
CoreB_NODE_42982	5441	6	906.833	vOTU1917	VC35			Yes	1	Yes		dsDNA viruses, no RNA stage;Caudovirales;Siphoviridae;Unassigned;Lambdavirus
CoreB_NODE_43202	5422	7	774.571	vOTU2225	VC538			Yes	1		Yes	Unclassified
CoreB_NODE_43510	5393	5	1078.6	vOTU2069	Singleton			Yes	1		Yes	Unclassified
CoreB_NODE_4409	24426	31	787.935	vOTU1709	VC1108	Yes		Yes	2		Yes	Unclassified
CoreB_NODE_44434	5310	8	663.75	vOTU2478	VC583			Yes	1		Yes	Unclassified
CoreB_NODE_44485	5306	8	663.25	vOTU238	VC323			Yes	1		Yes	Unclassified
CoreB_NODE_44554	5299	10	529.9	vOTU2460	VC220			Yes	1		Yes	Unclassified
CoreB_NODE_45229	5240	9	582.222	vOTU2311	Singleton			Yes	1	Yes		Unclassified
CoreB_NODE_45254	5238	4	1309.5	vOTU2280	Singleton			Yes	1		Yes	Unclassified
CoreB_NODE_45329	5232	5	1046.4	vOTU641	VC302			Yes	1	Yes		dsDNA viruses;Caudovirales;Myoviridae;Unassigned;Hp1_virus
CoreB_NODE_45990	5177	7	739.571	vOTU1953	VC787			Yes	1	Yes		Unclassified
CoreB_NODE_46896	5104	7	729.143	vOTU2503	VC802			Yes	1	Yes		Unclassified
CoreB_NODE_47046	5092	7	727.429	vOTU2532	VC351			Yes	1	Yes	Yes	Unclassified
CoreB_NODE_47153	5085	8	635.625	vOTU1925	VC50	Yes			1		Yes	dsDNA viruses, no RNA stage;Caudovirales;Siphoviridae;Unassigned;Lambdavirus
CoreB_NODE_47217	5080	9	564.444	vOTU1964	VC201			Yes	1	Yes	Yes	Unclassified
CoreB_NODE_47349	5067	6	844.5	vOTU26	VC29			Yes	1		Yes	Unclassified
CoreB_NODE_47860	5027	13	386.692	vOTU2531	VC417			Yes	1		Yes	Unclassified
CoreB_NODE_48137	5005	6	834.167	vOTU1986	VC759			Yes	1		Yes	Unclassified
CoreB_NODE_4845	23061	46	501.326	vOTU661	VC444			Yes	1		Yes	Unclassified
CoreB_NODE_4992	22619	24	942.458	vOTU1729	VC83			Yes	1		Yes	Unclassified
CoreB_NODE_5213	22002	31	709.742	vOTU734	VC1071	Yes		Yes	2	Yes		Unclassified
CoreB_NODE_5379	21613	27	800.481	vOTU804	VC1062	Yes		Yes	2	Yes		Unclassified
CoreB_NODE_5414	21529	30	717.633	vOTU2004	VC523	Yes		Yes	2		Yes	Unclassified
CoreB_NODE_5556	21249	9	2361	vOTU2417	VC12			Yes	1		Yes	dsDNA viruses;Caudovirales;Podoviridae;Unassigned;N4_virus
CoreB_NODE_5650	21030	17	1237.06	vOTU2375	VC83			Yes	1		Yes	Unclassified
CoreB_NODE_5674	21110	28	753.929	vOTU1741	Singleton		Yes	Yes	2		Yes	Unclassified
CoreB_NODE_5759	9910	9	1101.11	vOTU2088	Singleton		Yes		1	Yes		Unclassified
CoreB_NODE_5866	20535	34	603.971	vOTU2167	VC407			Yes	1		Yes	dsDNA viruses, no RNA stage;Caudovirales;Siphoviridae;Unassigned;Jwxvirus
CoreB_NODE_5867	20534	21	977.81	vOTU2151	VC123	Yes		Yes	2	Yes		dsDNA viruses;Caudovirales;Myoviridae;Unassigned;phiKZ_virus
CoreB_NODE_595	71220	78	913.077	vOTU2016	Singleton			Yes	1	Yes	Yes	Unclassified
CoreB_NODE_6313	19644	18	1091.33	vOTU974	VC73			Yes	1	Yes		Unclassified
CoreB_NODE_6362	11860	10	1186	vOTU2146	VC17		Yes		1		Yes	Unclassified
CoreB_NODE_6385	19532	21	930.095	vOTU1101	VC488	Yes		Yes	2	Yes		Unclassified
CoreB_NODE_6710	18985	25	759.4	vOTU1823	VC779			Yes	1	Yes		Unclassified
CoreB_NODE_6986	18522	23	805.304	vOTU455	VC529	Yes		Yes	2		Yes	Unclassified
CoreB_NODE_7	70319	72	976.653	vOTU684	VC95		Yes		1	Yes		Unclassified
CoreB_NODE_7036	18412	25	736.48	vOTU2424	Singleton			Yes	1		Yes	Unclassified
CoreB_NODE_712	65207	68	958.926	vOTU1783	VC586			Yes	1		Yes	Unclassified
CoreB_NODE_7122	18249	32	570.281	vOTU1009	VC1098	Yes		Yes	2	Yes	Yes	Unclassified
CoreB_NODE_7319	17935	24	747.292	vOTU1869	VC405	Yes		Yes	2	Yes		Unclassified
CoreB_NODE_7468	17686	35	505.314	vOTU1914	VC41			Yes	1		Yes	Unclassified
CoreB_NODE_7513	17625	25	705	vOTU1853	VC247			Yes	1		Yes	Unclassified
CoreB_NODE_7752	17296	39	443.487	vOTU2113	VC127			Yes	1	Yes		dsDNA viruses, no RNA stage;Caudovirales;Siphoviridae;Unassigned;Cecivirus
CoreB_NODE_7756	10171	10	1017.1	vOTU155	VC744		Yes		1	Yes		Unclassified
CoreB_NODE_8142	16768	23	729.043	vOTU1253	VC29	Yes		Yes	2		Yes	Unclassified
CoreB_NODE_816	61011	65	938.631	vOTU1835	VC1088			Yes	1		Yes	Unclassified
CoreB_NODE_8201	16686	21	794.571	vOTU1357	VC86			Yes	1	Yes		Unclassified
CoreB_NODE_8221	16658	17	979.882	vOTU2514	VC1070	Yes			1	Yes		Unclassified
CoreB_NODE_8498	16308	19	858.316	vOTU1089	VC381	Yes		Yes	2	Yes	Yes	Unclassified
CoreB_NODE_8549	16226	26	624.077	vOTU1015	VC455	Yes		Yes	2		Yes	Unclassified
CoreB_NODE_857	59604	96	620.875	vOTU522	VC570	Yes		Yes	2		Yes	Unclassified
CoreB_NODE_884	9145	15	609.667	vOTU444	VC791		Yes		1	Yes		Unclassified
CoreB_NODE_8840	15913	22	723.318	vOTU2533	VC351			Yes	1		Yes	Unclassified
CoreB_NODE_8901	15844	20	792.2	vOTU2290	Singleton	Yes			1		Yes	Unclassified
CoreB_NODE_9020	11940	21	568.571	vOTU688	VC43		Yes	Yes	2	Yes		dsDNA viruses;Caudovirales;Myoviridae;Unassigned;Felix01_virus
CoreB_NODE_9088	15616	31	503.742	vOTU2203	VC7	Yes			1		Yes	dsDNA viruses;Caudovirales;Podoviridae;Unassigned;phi29_virus
CoreB_NODE_9104	15604	21	743.048	vOTU2036	VC176	Yes		Yes	2		Yes	dsDNA viruses;Caudovirales;Siphoviridae;Unassigned;phiC31_virus
CoreB_NODE_9113	15594	14	1113.86	vOTU2229	VC558	Yes		Yes	2	Yes		Unclassified
CoreB_NODE_9230	10864	15	724.267	vOTU2025	VC291		Yes	Yes	2	Yes	Yes	Unclassified
CoreB_NODE_9376	15310	20	765.5	vOTU481	VC247	Yes		Yes	2		Yes	Unclassified
CoreB_NODE_9389	15294	33	463.455	vOTU2236	VC151	Yes		Yes	2		Yes	dsDNA viruses;Caudovirales;Myoviridae;Unassigned;phiCD119_virus
CoreB_NODE_9404	15266	16	954.125	vOTU1686	VC760	Yes		Yes	2		Yes	Unclassified
CoreB_NODE_9436	15236	17	896.235	vOTU2360	VC29	Yes		Yes	2		Yes	Unclassified
CoreB_NODE_9487	7779	12	648.25	vOTU2351	Singleton		Yes		1	Yes	Yes	Unclassified
CoreB_NODE_9622	15046	23	654.174	vOTU2337	VC265			Yes	1		Yes	Unclassified
CoreB_NODE_9656	15020	18	834.444	vOTU157	VC564	Yes			1	Yes		Unclassified
CoreB_NODE_9890	14795	25	591.8	vOTU2001	VC571			Yes	1		Yes	Unclassified
CoreB_NODE_9930	14766	21	703.143	vOTU838	VC122			Yes	1	Yes		dsDNA viruses;Caudovirales;Myoviridae;Unassigned;Felix01_virus

## Sheet: Table S3
Table S3 Normalized coverage and taxonomic affiliation of the viral OTUs (vOTUs) identified in the tailings samples.
#vOTU ID	A1	A2	A3	A4	A5	A6	B1	B2	B3	B4	B5	Taxonomy
vOTU2160	0	0	0	0	0	0	0.154696	0.194995	48.7275	11.002	1.91018	dsDNA viruses, no RNA stage;Caudovirales;Myoviridae;Spounavirinae;Silviavirus
vOTU227	0	0.00564321	9.55633	8.23381	0.382545	0.469558	0.000178787	0	0	65.833	0.273914	dsDNA viruses, no RNA stage;Caudovirales;Podoviridae;Unassigned;Pagevirus
vOTU868	0	0	0	0.0400367	46.4941	6.71703	0	0	0	0	0	dsDNA viruses, no RNA stage;Caudovirales;Podoviridae;Unassigned;Pagevirus
vOTU903	0	0	0	0.030668	23.1995	0.183774	0	0	0	0	0	dsDNA viruses, no RNA stage;Caudovirales;Podoviridae;Unassigned;Pagevirus
vOTU1058	0	0	0	1.17239	3.48212	16.8103	0	0	0	0	0	dsDNA viruses, no RNA stage;Caudovirales;Siphoviridae;Guernseyvirinae;Jerseyvirus
vOTU1442	0	0	0	0	0	10.4243	0	0	0	0	0	dsDNA viruses, no RNA stage;Caudovirales;Siphoviridae;Guernseyvirinae;Jerseyvirus
vOTU1566	0	0	0	0.0325329	0.0490724	27.4714	0	0	0	0	0	dsDNA viruses, no RNA stage;Caudovirales;Siphoviridae;Guernseyvirinae;Jerseyvirus
vOTU246	0	0	0	32.8296	51.8299	0.688623	0	0	0	0	0	dsDNA viruses, no RNA stage;Caudovirales;Siphoviridae;Guernseyvirinae;Jerseyvirus
vOTU578	0	0.19419	0	6.68665	4.46845	25.4493	0	0	0	0	0	dsDNA viruses, no RNA stage;Caudovirales;Siphoviridae;Guernseyvirinae;Jerseyvirus
vOTU64	0	0	0.039988	11.8372	3.26153	0.456552	0	0	0	7.8381	0.463056	dsDNA viruses, no RNA stage;Caudovirales;Siphoviridae;Guernseyvirinae;Jerseyvirus
vOTU991	0	0	0.30434	5.85744	10.9903	16.0293	0	0	0	0	0	dsDNA viruses, no RNA stage;Caudovirales;Siphoviridae;Guernseyvirinae;Jerseyvirus
vOTU2490	0	0	0	0	0	0	0	0	0	4.06041	12.1385	dsDNA viruses, no RNA stage;Caudovirales;Siphoviridae;Unassigned;Andromedavirus
vOTU90	0	0	0.00848847	25.5677	6.19115	13.4783	0	0	0	0	0	dsDNA viruses, no RNA stage;Caudovirales;Siphoviridae;Unassigned;Andromedavirus
vOTU2479	0	0	0	0	0	0	0	0	0	10.7614	24.9462	dsDNA viruses, no RNA stage;Caudovirales;Siphoviridae;Unassigned;Bronvirus
vOTU609	0	0	0	0.45887	53.4717	11.3628	0	0	0	0	0	dsDNA viruses, no RNA stage;Caudovirales;Siphoviridae;Unassigned;Bronvirus
vOTU1669	0	0	0	63.6485	43.4141	14.4667	0	0	0	0	0	dsDNA viruses, no RNA stage;Caudovirales;Siphoviridae;Unassigned;Cecivirus
vOTU2113	0	0	0	0	0	0	0	0	0	1.24628	103.168	dsDNA viruses, no RNA stage;Caudovirales;Siphoviridae;Unassigned;Cecivirus
vOTU2167	0	0	0	0	0	0	0.144982	73.92	4.95235	0.431327	0	dsDNA viruses, no RNA stage;Caudovirales;Siphoviridae;Unassigned;Jwxvirus
vOTU1014	0.0866733	0.049717	0	0	16.911	0.207716	0	0	0	0	0	dsDNA viruses, no RNA stage;Caudovirales;Siphoviridae;Unassigned;Lambdavirus
vOTU1291	0	0	0	0.669808	46.8789	0.0200903	0	0	0	0	0	dsDNA viruses, no RNA stage;Caudovirales;Siphoviridae;Unassigned;Lambdavirus
vOTU1331	9.74657	70.1194	23.5247	0.816703	1.1254	0.944662	0	0	0	0	0	dsDNA viruses, no RNA stage;Caudovirales;Siphoviridae;Unassigned;Lambdavirus
vOTU1494	126.034	24.1585	5.6894	3.68771	1.52376	1.53414	0	0	0	0	0	dsDNA viruses, no RNA stage;Caudovirales;Siphoviridae;Unassigned;Lambdavirus
vOTU1589	0	0	0	0.013145	0	13.3866	0	0	0	0	0	dsDNA viruses, no RNA stage;Caudovirales;Siphoviridae;Unassigned;Lambdavirus
vOTU1917	0	0	0	0	0	0	0.0906535	0.373379	33.1666	2.87138	0.363525	dsDNA viruses, no RNA stage;Caudovirales;Siphoviridae;Unassigned;Lambdavirus
vOTU1925	0	0	0	0	0	0	81.411	1.236	3.24279	3.73628	2.38511	dsDNA viruses, no RNA stage;Caudovirales;Siphoviridae;Unassigned;Lambdavirus
vOTU1936	0	0	0	0	0	0	255.989	11.7259	2.9008	0.112345	0	dsDNA viruses, no RNA stage;Caudovirales;Siphoviridae;Unassigned;Lambdavirus
vOTU1987	0	0	0	0	0	0	0	0	0	0.0841585	35.7752	dsDNA viruses, no RNA stage;Caudovirales;Siphoviridae;Unassigned;Lambdavirus
vOTU2496	0	0	0	0	0	0	0	0	0	0.024456	58.3287	dsDNA viruses, no RNA stage;Caudovirales;Siphoviridae;Unassigned;Lambdavirus
vOTU33	120.854	35.1657	13.3028	5.97974	2.8139	2.76205	0	0	0	0	0	dsDNA viruses, no RNA stage;Caudovirales;Siphoviridae;Unassigned;Lambdavirus
vOTU335	1.36616	6.82686	26.1027	0.180502	0.0423504	0.0143929	0	0	0	0	0	dsDNA viruses, no RNA stage;Caudovirales;Siphoviridae;Unassigned;Lambdavirus
vOTU365	0	0	0.0317497	5.55184	4.48978	0.350553	0	0	0	0	0	dsDNA viruses, no RNA stage;Caudovirales;Siphoviridae;Unassigned;Lambdavirus
vOTU389	0	0	0.731977	5.927	12.8793	17.3168	0	0	0	1.50793	25.9266	dsDNA viruses, no RNA stage;Caudovirales;Siphoviridae;Unassigned;Lambdavirus
vOTU545	0.268493	6.46675	180.01	2.18937	0.123372	0.308985	0	0	0	0	0	dsDNA viruses, no RNA stage;Caudovirales;Siphoviridae;Unassigned;Lambdavirus
vOTU747	0	0	0	0.0759249	0.0601279	84.5333	0	0	0	0	0	dsDNA viruses, no RNA stage;Caudovirales;Siphoviridae;Unassigned;Lambdavirus
vOTU1090	0	0	0	8.75116	9.03112	7.84815	0	0	0	0	0	dsDNA viruses, no RNA stage;Caudovirales;Siphoviridae;Unassigned;P70virus
vOTU1099	0.0775092	5.05714	28.8435	3.16767	0.935598	0.174611	0	0	1.61135	29.7815	2.85077	dsDNA viruses, no RNA stage;Caudovirales;Siphoviridae;Unassigned;P70virus
vOTU1166	0	0	0	1.4393	2.0491	2248.37	0	0	0	0	0	dsDNA viruses, no RNA stage;Caudovirales;Siphoviridae;Unassigned;P70virus
vOTU1200	0	0	0	2.175	9.19464	2.66646	0	0	0	0	0	dsDNA viruses, no RNA stage;Caudovirales;Siphoviridae;Unassigned;P70virus
vOTU1555	0	0.0371973	0	1.39514	3.62075	6.83402	0	0	0	0	0	dsDNA viruses, no RNA stage;Caudovirales;Siphoviridae;Unassigned;P70virus
vOTU1622	0	0	0	10.0974	2.97131	1.76231	0	0	0	0	0	dsDNA viruses, no RNA stage;Caudovirales;Siphoviridae;Unassigned;P70virus
vOTU888	0	0	0.901432	100.598	1.04931	9.75844	0	0	0	0	0	dsDNA viruses, no RNA stage;Caudovirales;Siphoviridae;Unassigned;P70virus
vOTU1005	0	0	0.037147	1.94725	47.3471	3.87984	0	0	0	15.6672	0.163047	dsDNA viruses, no RNA stage;Caudovirales;Siphoviridae;Unassigned;Spbetavirus
vOTU1656	0	0	0.0807527	1.53639	38.9614	1.85995	0	0	0	0	0	dsDNA viruses, no RNA stage;Caudovirales;Siphoviridae;Unassigned;Spbetavirus
vOTU1016	0	0	0	0	9.91978	0.685575	0	0	0	0	0	dsDNA viruses;Caudovirales;Myoviridae;Unassigned;Felix01_virus
vOTU1024	0	0	0	0.110026	19.0121	1.8885	0	0	0	0	0	dsDNA viruses;Caudovirales;Myoviridae;Unassigned;Felix01_virus
vOTU1037	0	0.0186339	6.80765	71.9667	2.74107	2.22157	0	0	0	0	0	dsDNA viruses;Caudovirales;Myoviridae;Unassigned;Felix01_virus
vOTU1177	0.0342322	0	5.53529	10.9814	1.07976	1.02725	0	0	0	0	0	dsDNA viruses;Caudovirales;Myoviridae;Unassigned;Felix01_virus
vOTU1178	48.9401	9.02882	3.32836	5.49869	5.51706	4.1917	0	0	0	0	0	dsDNA viruses;Caudovirales;Myoviridae;Unassigned;Felix01_virus
vOTU1188	0	0	0	0.0087415	0	18.4035	0	0	0	0	0	dsDNA viruses;Caudovirales;Myoviridae;Unassigned;Felix01_virus
vOTU1227	0	0	0	0.0604528	8.87775	0.502061	0	0	0	1.77194	11.0985	dsDNA viruses;Caudovirales;Myoviridae;Unassigned;Felix01_virus
vOTU1232	0	0	0	6.18846	16.9001	1.89505	0	0	0	0	0	dsDNA viruses;Caudovirales;Myoviridae;Unassigned;Felix01_virus
vOTU1485	0	0	0	1.65097	45.0396	0.539	0	0	0	0	0	dsDNA viruses;Caudovirales;Myoviridae;Unassigned;Felix01_virus
vOTU1557	0	0	0	0.3199	8.74905	18.7965	0	0	0	0	0	dsDNA viruses;Caudovirales;Myoviridae;Unassigned;Felix01_virus
vOTU1609	0	0	0.866458	36.4542	1.79452	0.562627	0	0	0	0	0	dsDNA viruses;Caudovirales;Myoviridae;Unassigned;Felix01_virus
vOTU1627	0	0	1.1542	0.540738	9.04254	13.0615	0	0	0	35.7601	1.60371	dsDNA viruses;Caudovirales;Myoviridae;Unassigned;Felix01_virus
vOTU1844	0	0	0	0	0	0	0	0	0	92.6497	1.23879	dsDNA viruses;Caudovirales;Myoviridae;Unassigned;Felix01_virus
vOTU1929	0	0	0	0	0	0	0	0	0	10.8791	0.488169	dsDNA viruses;Caudovirales;Myoviridae;Unassigned;Felix01_virus
vOTU193	111.523	62.5399	0.729032	2.07056	3.12146	7.74991	0	0	0	6.73534	0	dsDNA viruses;Caudovirales;Myoviridae;Unassigned;Felix01_virus
vOTU1934	0	0	0	0	0	0	0	0	0	163.452	1.92545	dsDNA viruses;Caudovirales;Myoviridae;Unassigned;Felix01_virus
vOTU2049	0	0	0	0	0	0	0	0	0	12.4121	0	dsDNA viruses;Caudovirales;Myoviridae;Unassigned;Felix01_virus
vOTU2074	0	0	0	0	0	0	0	0	0	0.135398	13.2305	dsDNA viruses;Caudovirales;Myoviridae;Unassigned;Felix01_virus
vOTU2144	0	0	0	0	0	0	0	0	0	6.00649	9.4778	dsDNA viruses;Caudovirales;Myoviridae;Unassigned;Felix01_virus
vOTU2178	0	0	0	0	0	0	0	0	0.000498555	37.3787	3.22341	dsDNA viruses;Caudovirales;Myoviridae;Unassigned;Felix01_virus
vOTU2502	0	0	0	0	0	0	0	0	0	9.67639	0.0436521	dsDNA viruses;Caudovirales;Myoviridae;Unassigned;Felix01_virus
vOTU2542	0	0	0	0	0	0	0	0	0	1.12984	15.8931	dsDNA viruses;Caudovirales;Myoviridae;Unassigned;Felix01_virus
vOTU2544	0	0	0	0	0	0	0.103657	2.56568	17.7141	5.17159	0.25813	dsDNA viruses;Caudovirales;Myoviridae;Unassigned;Felix01_virus
vOTU278	0	2.82361	0.931257	2.02421	0.297083	0.0439816	0	0	0	0	0	dsDNA viruses;Caudovirales;Myoviridae;Unassigned;Felix01_virus
vOTU414	0	0	12.6109	0.186437	0	0	0	0	0	0	0	dsDNA viruses;Caudovirales;Myoviridae;Unassigned;Felix01_virus
vOTU492	46.1529	1.4817	1.34938	1.79008	1.24803	1.04024	0	0	0	0	0	dsDNA viruses;Caudovirales;Myoviridae;Unassigned;Felix01_virus
vOTU503	0	0	0	5.68364	54.9258	2.37238	0	0	0	0	0	dsDNA viruses;Caudovirales;Myoviridae;Unassigned;Felix01_virus
vOTU548	0	0	0	0	0	23.2164	0	0	0	0	0	dsDNA viruses;Caudovirales;Myoviridae;Unassigned;Felix01_virus
vOTU57	0	0.0185434	7.28319	0	0	0	0	0	0	0	0	dsDNA viruses;Caudovirales;Myoviridae;Unassigned;Felix01_virus
vOTU651	0	0	0	0.0149094	0	11.6265	0	0	0	0	0	dsDNA viruses;Caudovirales;Myoviridae;Unassigned;Felix01_virus
vOTU669	8.94789	9.74147	26.6542	0.147463	0.363358	1.01803	0	0	0	0	0	dsDNA viruses;Caudovirales;Myoviridae;Unassigned;Felix01_virus
vOTU688	0	0	0	0	0	0	0	0	0	0.165833	160.747	dsDNA viruses;Caudovirales;Myoviridae;Unassigned;Felix01_virus
vOTU754	20.9141	697.848	2384.17	1123.66	115.97	18.1381	0	0	0	0	0	dsDNA viruses;Caudovirales;Myoviridae;Unassigned;Felix01_virus
vOTU838	0.0298692	0.284305	0	3.78572	2.62153	21.82	0	0	0	7.34305	0.0302603	dsDNA viruses;Caudovirales;Myoviridae;Unassigned;Felix01_virus
vOTU953	0	0	0	0.0230988	0	17.5682	0	0	0	0	0	dsDNA viruses;Caudovirales;Myoviridae;Unassigned;Felix01_virus
vOTU1324	0	0	0.0360757	13.4606	1.26696	0.222353	0	0	0	0	0	dsDNA viruses;Caudovirales;Myoviridae;Unassigned;Hp1_virus
vOTU641	0	0	0.071056	5.25256	18.0266	4.32748	0	0	0	5.78105	13.6304	dsDNA viruses;Caudovirales;Myoviridae;Unassigned;Hp1_virus
vOTU108	0	0.00746055	0.0226909	16.7538	9.7468	0.128832	0	0	0	0	0	dsDNA viruses;Caudovirales;Myoviridae;Unassigned;phiCD119_virus
vOTU1230	0	0	0	2.3499	4.03393	4.76208	0	0	0	0	0	dsDNA viruses;Caudovirales;Myoviridae;Unassigned;phiCD119_virus
vOTU2236	0	0	0	0	0	0	0.0543555	9.42774	2.51388	0.106975	0	dsDNA viruses;Caudovirales;Myoviridae;Unassigned;phiCD119_virus
vOTU1023	0	0	0	85.7937	0.113127	0.125213	0	0	0	0	0	dsDNA viruses;Caudovirales;Myoviridae;Unassigned;phiKZ_virus
vOTU1586	0	0	0	92.475	0.18687	0.293601	0	0	0	0	0	dsDNA viruses;Caudovirales;Myoviridae;Unassigned;phiKZ_virus
vOTU2151	0	0	0	0	0	0	0	0	0	0.0637304	95.0237	dsDNA viruses;Caudovirales;Myoviridae;Unassigned;phiKZ_virus
vOTU887	0	0	0	3.57402	0.478925	21.8786	0	0	0	0	0	dsDNA viruses;Caudovirales;Myoviridae;Unassigned;phiKZ_virus
vOTU909	0	0	0	6.8388	0.825622	72.2428	0	0	0	0	0	dsDNA viruses;Caudovirales;Myoviridae;Unassigned;phiKZ_virus
vOTU1038	0	0	0.666563	5.96404	3.42764	0.813919	0	0	0	10.3982	1.69463	dsDNA viruses;Caudovirales;Podoviridae;Unassigned;N4_virus
vOTU1228	0	0	0	54.5081	0.124615	0.0181301	0	0	0	0	0	dsDNA viruses;Caudovirales;Podoviridae;Unassigned;N4_virus
vOTU1477	10.7668	323.851	83.8498	0.127372	0.961733	3.14562	0.413442	0.104841	15.419	0.616891	0.258579	dsDNA viruses;Caudovirales;Podoviridae;Unassigned;N4_virus
vOTU2022	0	0	0	0	0	0	0	0	0	7.0543	1.02677	dsDNA viruses;Caudovirales;Podoviridae;Unassigned;N4_virus
vOTU2164	0	0	0	0	0	0	0	0	0	12.8863	1.17171	dsDNA viruses;Caudovirales;Podoviridae;Unassigned;N4_virus
vOTU2417	0	0	0	0	0	0	0	0	0	35.0164	0.303924	dsDNA viruses;Caudovirales;Podoviridae;Unassigned;N4_virus
vOTU381	0	0	1.50986	45.3057	7.49631	0.245608	0	0	0	0	0	dsDNA viruses;Caudovirales;Podoviridae;Unassigned;N4_virus
vOTU400	0.238424	0.0677045	157.806	8.17634	0.438169	0.0440082	0	0	0	0	0	dsDNA viruses;Caudovirales;Podoviridae;Unassigned;N4_virus
vOTU664	0	0	0	5.54724	36.8432	5.91395	0	0	0	0	0	dsDNA viruses;Caudovirales;Podoviridae;Unassigned;N4_virus
vOTU2203	0	0	0	0	0	0	0.0638107	0.19833	18.6653	1.92559	0.0143066	dsDNA viruses;Caudovirales;Podoviridae;Unassigned;phi29_virus
vOTU1292	0	0	0	62.8157	12.918	0.396809	0	0	0	0	0	dsDNA viruses;Caudovirales;Podoviridae;Unassigned;T7_virus
vOTU1434	0	0	0	0.379718	7.93347	2.33565	0	0	0	0	0	dsDNA viruses;Caudovirales;Podoviridae;Unassigned;T7_virus
vOTU1106	0	0	0	0	0	14.1851	0	0	0	0	0	dsDNA viruses;Caudovirales;Siphoviridae;Unassigned;L5_virus
vOTU1209	0	0	0	0.0854132	26.3236	0.189326	0	0	0	0.812539	39.2037	dsDNA viruses;Caudovirales;Siphoviridae;Unassigned;L5_virus
vOTU30	9.79396	52.327	8.80108	0.746966	1.50611	1.3651	0	0	0	0	0	dsDNA viruses;Caudovirales;Siphoviridae;Unassigned;L5_virus
vOTU566	0	0	0.0149324	8.84747	41.9624	28.5269	0	0	0	0	0	dsDNA viruses;Caudovirales;Siphoviridae;Unassigned;L5_virus
vOTU129	0	0	0	0	0	20.5888	0	0	0	0	0	dsDNA viruses;Caudovirales;Siphoviridae;Unassigned;phiC31_virus
vOTU144	0	2.14109	5.01928	0.129285	0	0	0	0	0.0524027	18.8562	0.803199	dsDNA viruses;Caudovirales;Siphoviridae;Unassigned;phiC31_virus
vOTU1663	5.43939	0.0979807	0.37002	0.981513	0	0	0	0	0	0	0	dsDNA viruses;Caudovirales;Siphoviridae;Unassigned;phiC31_virus
vOTU2036	0	0	0	0	0	0	0	0	0	22.3292	0.273561	dsDNA viruses;Caudovirales;Siphoviridae;Unassigned;phiC31_virus
vOTU1176	0	0	0	0.0302079	0	23.6147	0	0	0	0	0	dsDNA viruses;Caudovirales;Siphoviridae;Unassigned;T1_virus
vOTU2447	0	0	0	0	0	0	0	0.0436305	0	0.178529	42.5837	dsDNA viruses;Caudovirales;Siphoviridae;Unassigned;T1_virus
vOTU659	0	0	0	8.46701	4.08368	1.13392	0	0	0	0	0	dsDNA viruses;Caudovirales;Siphoviridae;Unassigned;T1_virus
vOTU781	5.47625	3.05386	0.0381456	2.59588	2.12933	9.65223	0	0	0	0	0	dsDNA viruses;Caudovirales;Siphoviridae;Unassigned;T1_virus
vOTU996	0	0	0.0101505	3.19708	8.37325	4.03062	0	0	0	0	0	dsDNA viruses;Caudovirales;Siphoviridae;Unassigned;T1_virus
vOTU2483	0	0	0	0	0	0	0.0701054	0.300174	25.625	36.6159	2.64036	ssDNA viruses;Unassigned;Inoviridae;unassigned Inoviridae;Ralstonia virus RSS1
vOTU726	12.8456	29.6894	6.29815	1.15064	0.607202	0.570793	0	0	0	0	0	ssDNA viruses;Unassigned;Inoviridae;unassigned Inoviridae;Ralstonia virus RSS1
vOTU964	0	0.250317	0	4.89668	3.36311	23.0143	0	0	0	0	0	ssDNA viruses;Unassigned;Inoviridae;unassigned Inoviridae;Ralstonia virus RSS1
vOTU1000	0	0	0.232156	3.94806	87.2686	4.77506	0	0	0	31.314	0.256396	Unclassified
vOTU1003	0.00794628	0.0065829	1.82203	6.16378	64.6259	20.9226	0	0	0	0	0	Unclassified
vOTU1004	0.0340194	0.419826	19.5694	0.127774	0.134205	0	0	0	0	0	0	Unclassified
vOTU1009	0	0	1.10696	6.94199	0.55661	0.0658127	0	0	0	14.7299	0.0122424	Unclassified
vOTU1010	3.18371	40.6566	21.0788	0.0265079	0.609581	0.231024	0.0287304	0	5.67663	5.62897	1.95397	Unclassified
vOTU1013	0	0	0	3.74529	0.814059	24.3166	0	0	0	0	0	Unclassified
vOTU1015	0	0	3.24459	2.77381	0.228728	0.12855	0	0	0	22.8271	0.385984	Unclassified
vOTU1022	0.0373564	0.748626	27.6345	0.0789126	0.024038	0.0147476	0	0	0	0	0	Unclassified
vOTU1026	0	1.54849	10.9919	0.601059	0.0843571	0	0	0	0	0	0	Unclassified
vOTU1035	0	0	2.26453	29.8751	40.1809	21.9327	0	0	0	69.7715	5.91753	Unclassified
vOTU1036	0	0	0	34.1987	51.5105	23.0036	0	0	0	2.93092	70.7894	Unclassified
vOTU1039	0	0	0	0.15421	176.495	0.217295	0	0	0	0	0	Unclassified
vOTU104	0	0	0.355633	19.0492	17.3769	1.33943	0	0	0	0	0	Unclassified
vOTU1045	0	0	0.0924296	0.851413	36.4506	3.76692	0	0	0	0	0	Unclassified
vOTU1047	0	0	0.0149054	3.273	10.4493	1.07573	0	0	0	0	0	Unclassified
vOTU105	0	0	0	4.67564	4.31695	1.23274	0	0	0	0	0	Unclassified
vOTU1054	3.09696	52.6855	5.99356	3.74747	0.604595	0.12044	0	0	0	0	0	Unclassified
vOTU1063	0	0	0.00641327	0.667723	35.3138	0.221174	0	0	0	0.197467	33.8712	Unclassified
vOTU1065	0	0	0	0.351063	13.2752	0.535166	0	0	0	0	0	Unclassified
vOTU1068	0	0	0	19.6231	0.564256	0.503074	0	0	0	0	0	Unclassified
vOTU1072	0	0	36.6653	0.516001	0.649837	0	0	0	0	20.6266	0	Unclassified
vOTU1074	0	0	0.00801019	85.0128	6.06501	1.23835	0	0	0	0.0867589	32.2439	Unclassified
vOTU1075	146.343	1.6525	2.92286	29.5697	5.53847	5.4048	0	0	0	0	0	Unclassified
vOTU1077	0	0	0.0316381	62.4563	7.19056	10.8658	0	0	0	0	0	Unclassified
vOTU1079	0	0	0.105533	6.99923	2.65342	0.229888	0	0	0	0	0	Unclassified
vOTU1081	0	0	0	2.49624	4.48936	0.117284	0	0	0	0	0	Unclassified
vOTU1087	0	0	0	0	1.93696	2.77713	0	0	0	0	0	Unclassified
vOTU1089	1.46564	9.37682	10.3193	0.133231	0.434226	0.135367	0	2.31174	0	18.3999	0.0485876	Unclassified
vOTU1091	212.959	87.6446	33.6551	3.79498	4.63585	2.62272	0	0	0	0	0	Unclassified
vOTU110	0	0	0	0	0	7.92849	0	0	0	0	0	Unclassified
vOTU1101	15.8544	7.44965	52.5598	36.6884	24.1858	10.3027	13.4425	18.5686	10.0297	13.2224	25.5178	Unclassified
vOTU1114	0	0	0	26.3921	94.1007	26.2282	0	0	0	0	0	Unclassified
vOTU1116	0	0	0.980089	6.04072	41.1803	4.87751	0	0	0	0	0	Unclassified
vOTU1118	0.0511588	0.7048	10.7349	0.401471	0	0.0685639	0	0	0	0	0	Unclassified
vOTU1121	0.0906866	0.366201	51.4864	0.0469227	0	0.0245208	0	0	0	0	0	Unclassified
vOTU1123	0	0	1.27901	11.9058	98.639	19.1526	0	0	0	0	0	Unclassified
vOTU1128	0	0	0.940687	4.23312	11.0181	1.42213	0	0	0	0	0	Unclassified
vOTU113	0	0	0	0.252409	5.97312	0.19027	0	0	0	0	0	Unclassified
vOTU1130	0	0	0	0.0284115	13.1827	0.0201185	0	0	0	0	0	Unclassified
vOTU1144	0	0	0	1.37819	4.66495	0.231303	0	0	0	0	0	Unclassified
vOTU1145	0	0	0	0.0623737	10.8581	7.11817	0	0	0	0	0	Unclassified
vOTU1149	0	0.0904105	0	1.88926	1.59376	25.2254	0	0	0	0	0	Unclassified
vOTU1153	92.7697	0.218256	6.66641	4.66248	1.19039	0.404899	0	0	0	0	0	Unclassified
vOTU1155	0	0	0.123598	7.84999	2.35959	0.360024	0	0	0	0	0	Unclassified
vOTU1158	0	0	0	0	0	0	42.0029	144.991	0.556872	0.0353282	0	Unclassified
vOTU116	0	0	0	0.331721	0.656627	7.811	0	0	0	0	0	Unclassified
vOTU1162	0	0	0	0.0410985	10.1483	0.379202	0	0	0	0	0	Unclassified
vOTU1164	1.74373	3.48611	12.5329	0	0.121722	0.148593	0	0	0	0	0	Unclassified
vOTU1168	0	0	0.0770102	4.23465	19.3798	3.54529	0	0	0	0	0	Unclassified
vOTU1183	0	0	0.144459	5.10769	0.0450437	0.0458737	0	0	0	0	0	Unclassified
vOTU119	0.0224676	0.0486413	4.06089	0.0837264	0	0	0	0	0	0	0	Unclassified
vOTU1190	0	0	0	24.8955	21.2755	1.20467	0	0	0	0	0	Unclassified
vOTU1192	0	0	0.0826128	31.162	6.23671	1.27578	0	0	0	0	0	Unclassified
vOTU1199	0	0	0	0.145767	7.70402	1.89506	0	0	0	0	0	Unclassified
vOTU1205	1.97041	34.1155	15.0906	0.290645	0.38047	0.271467	0	0	0	0	0	Unclassified
vOTU1206	0.131321	0.760229	88.3559	3.83684	0.396358	0.0301165	0	0	0	0	0	Unclassified
vOTU1218	0	0	1.84767	24.8268	4.75946	7.49727	0	0	0	0	0	Unclassified
vOTU1229	0	0	2.47331	12.9325	15.9575	11.9693	0	0	0	0	0	Unclassified
vOTU123	10.101	51.2547	21.857	2.23481	0.435222	0.367946	0	0	0	0	0	Unclassified
vOTU1234	0	0	0	14.1136	6.52023	0.837498	0	0	0	0	0	Unclassified
vOTU1235	0	0	0	0.0207148	34.4319	0.141452	0	0	0	0	0	Unclassified
vOTU1238	0	0	0	1.40038	14.2568	0.32582	0	0	0	0	0	Unclassified
vOTU124	0	0	0	12.7947	1.39538	1.82635	0	0	0	0	0	Unclassified
vOTU1240	0	0	0	1.23608	18.308	8.19124	0	0	0	0	0	Unclassified
vOTU1243	0	0	0	6.91146	4.39753	10.5294	0	0	0	0	0	Unclassified
vOTU1244	0	0	8.59563	133.301	44.3715	1.10582	0	0	0	0	0	Unclassified
vOTU1247	0	0	0	0.314441	200.641	0.342452	0	0	0	0	0	Unclassified
vOTU1253	2.73563	36.5514	13.0936	0.0149886	0.544468	0.495395	0.0291515	0.295107	11.3403	11.1094	1.21536	Unclassified
vOTU1255	0.0502837	0.949001	3.55476	1.99745	0.772127	0.0449776	0	0	0	0	0	Unclassified
vOTU1256	0.0261194	0.0133568	12.4677	18.7751	1.76938	2.04971	0	0	0	0	0	Unclassified
vOTU1257	0	0	0	0.47198	10.4617	0.472442	0	0	0	0	0	Unclassified
vOTU1259	38.3866	0.581085	0	0.0451677	0.0414517	0.192904	0	0	0	0	0	Unclassified
vOTU1264	0	0	0.0660257	25.216	27.6764	4.11212	0	0	0	0	0	Unclassified
vOTU1265	0	0.0172306	0.548165	5.48977	4.40985	1.06978	0	0	0	0	0	Unclassified
vOTU1268	0	0	0	0	0.0496145	19.9425	0	0	0	0	0	Unclassified
vOTU127	0.0226854	0	6.04479	17.5006	4.39656	3.21197	0	0	0	0	0	Unclassified
vOTU1271	0	0	0	0.109636	7.63843	1.96859	0	0	0	0	0	Unclassified
vOTU1274	0	0	0	0	3.4133	8.88037	0	0	0	0	0	Unclassified
vOTU1286	0	0	0	0.844417	34.0689	4.68712	0	0	0	0	0	Unclassified
vOTU1290	0.0172758	0.00286617	0.0108676	22.4418	21.4871	6.39286	0	0	0	0	0	Unclassified
vOTU1300	0	0	0	0.0045187	0	30.9368	0	0	0	0	0	Unclassified
vOTU1303	77.1633	2.5576	1.37247	1.22965	0.476657	0.412822	0	0.127904	0.0150005	6.94052	0.459851	Unclassified
vOTU1309	0	0	0	0	0	9.58644	0	0	0	0	0	Unclassified
vOTU1312	0	0	0.0188929	3.92325	3.42905	0.699059	0	0	0	0	0	Unclassified
vOTU1313	0.198978	0.0442755	16.9294	1.72168	0.173874	3.74813	0	0	0	0	0	Unclassified
vOTU1315	0	0	0.587277	2.14965	27.1252	5.38755	0	0	0	0	0	Unclassified
vOTU132	0	0	0	0.415564	21.4123	2.25518	0	0	0	0	0	Unclassified
vOTU1320	0.0192884	0	6.8392	60.8178	3.10867	3.55325	0	0	0	0	0	Unclassified
vOTU1325	0	0	1.53955	44.3298	14.7669	1.3496	0	0	0	0	0	Unclassified
vOTU1326	0	0	0.181011	5.30258	17.9066	4.84666	0	0	0	0	0	Unclassified
vOTU1328	0	0	0	1.8297	11.3546	5.38214	0	0	0	0	0	Unclassified
vOTU1330	0	0	0.251794	21.9608	1.289	0	0	0	0	0	0	Unclassified
vOTU1335	0	0	0.0063477	1.85276	6.13029	4.22476	0	0	0	0	0	Unclassified
vOTU1353	0	0	1.31875	10.1869	18.385	2.92287	0	0	0	0	0	Unclassified
vOTU1355	0.932985	0.757429	0.0699742	9.57298	1.68921	0.918402	0	0	0	8.38312	2.25694	Unclassified
vOTU1357	21.5008	315.818	74.1765	0.360041	1.98768	0.945158	7.29971	2.45493	511.253	10.6271	1.14718	Unclassified
vOTU1358	0	0	0	0.258339	76.4139	0.283613	0	0	0	0	0	Unclassified
vOTU1359	8.4928	1.30896	1.71557	2.43526	1.41058	7.04249	0	0	0	0	0	Unclassified
vOTU1360	0	0	0.0350643	18.1202	40.4559	5.19927	0	0.0804369	0	1.45767	44.6286	Unclassified
vOTU1370	0	0	0	0.264698	157.479	3.07182	0	0	0	0	0	Unclassified
vOTU1372	0	0.0388668	0	0.642765	0.251762	9.50123	0	0	0	0	0	Unclassified
vOTU1375	0	0	0.257152	3.86893	66.0884	3.25276	0	0	0	0	0	Unclassified
vOTU1376	0.122053	0.113941	0	2.22501	2.05857	7.70137	0	0	0	0	0	Unclassified
vOTU1377	0	0	0.0430312	4.49608	6.51842	2.58032	0	0	0	0	0	Unclassified
vOTU1379	0	0	0.0599834	0.501228	17.9213	0.886589	0	0	0	0	0	Unclassified
vOTU1382	0	0	0.5064	2.2229	7.16168	1.16555	0	0	0	0	0	Unclassified
vOTU1384	0	0	0.00340689	8.76203	35.4403	1.69153	0	0	0	0	0	Unclassified
vOTU139	0.0533427	0.517962	22.151	0.0326083	0.0619972	0.00797889	0	0	0	0	0	Unclassified
vOTU1390	3.20165	88.0208	9.11838	1.83456	1.3205	0.562364	0	0	0	0	0	Unclassified
vOTU1393	0	0	0.966011	4.44195	22.4422	17.5157	0	0	0	0	0	Unclassified
vOTU1395	0	0	1.11132	17.7009	18.1518	1.59997	0	0	0	15.1352	1.30559	Unclassified
vOTU1396	0	0	0.1489	2.28526	35.7739	3.74135	0	0	0	0	0	Unclassified
vOTU1397	0	0	0.013248	1.262	3.07843	18.8261	0	0	0	0	0	Unclassified
vOTU1398	16.2682	1.00011	0.731285	0.403953	2.18942	3.27949	0	0	0	0	0	Unclassified
vOTU1399	12.2514	101.317	1.9387	3.54388	0.809752	0.547182	0	0	0	0	0	Unclassified
vOTU140	0	0	0.94645	45.0131	11.4572	0.984405	0	0	0	0	0	Unclassified
vOTU1401	0	0	0	19.8125	53.9027	33.2797	0	0	0	0	0	Unclassified
vOTU1411	0	0	1.57073	8.4867	27.2139	8.54815	0	0	0	0	0	Unclassified
vOTU1412	0	0	0	1.19144	44.4234	26.9551	0	0	0	8.81345	2.67842	Unclassified
vOTU142	0	0	0	0.0303687	0.0458635	28.145	0	0	0	0	0	Unclassified
vOTU1425	0	0	0	0.0406235	22.2751	0.0581115	0	0	0	0	0	Unclassified
vOTU1426	0	0	0	0.029121	4.7612	15.9324	0	0	0	0	0	Unclassified
vOTU1428	0	0	1.75638	7.75139	18.1879	3.89084	0	0	0	0	0	Unclassified
vOTU1431	0.105228	0.259983	8.03755	0.810038	0.149849	2.28185	0	0	0	0	0	Unclassified
vOTU1432	0	0	0.25539	8.48657	0.993823	0	0	0	0	0	0	Unclassified
vOTU1435	0	0	0	0.697704	38.8211	12.0866	0	0	0	0	0	Unclassified
vOTU1436	7.15844	6.92758	3.19314	0.839012	1.04959	1.21287	0	0	0	0	0	Unclassified
vOTU1437	0	0.00614858	0.813351	77.8013	18.6357	11.0817	0	0	0.000230176	51.7611	21.461	Unclassified
vOTU1438	0	0	0.0151066	18.2763	2.43576	0.599786	0	0	0	0	0	Unclassified
vOTU1441	0	0.0832421	0.0313688	46.3643	149.605	2.48945	0	0.0336828	0	2.54157	592.594	Unclassified
vOTU145	8.3036	0	0.201111	0.0948375	0.181446	0	0	0	0	0	0	Unclassified
vOTU1452	0	0	0.000531034	1.73013	123.452	0.761141	0	0	0	0	0	Unclassified
vOTU1457	0	0.0468624	1.49515	7.19524	18.5006	7.69992	0	0	0	0	0	Unclassified
vOTU1458	0	0.0412313	6.62167	0.371546	0.468043	0	0	0	0	0	0	Unclassified
vOTU1460	0	0	0.071007	13.1894	19.6209	0.77526	0	0	0	0	0	Unclassified
vOTU1462	0	0	0.179091	1.42065	20.2392	1.21136	0	0	0	0	0	Unclassified
vOTU1463	0	0	3.15977	0.793314	0.12278	0	0	0	0	0	0	Unclassified
vOTU1464	0	0	0	0.19466	6.32763	1.03877	0	0	0	0	0	Unclassified
vOTU147	0	0	0	0	0	8.61785	0	0	0	0	0	Unclassified
vOTU1473	20.932	3.09123	0.590144	0.129415	0.220738	0.293582	0	0	0	0	0	Unclassified
vOTU148	0	0	0	0.0317731	8.70437	0.431494	0	0	0	0	0	Unclassified
vOTU1483	0	0	0	3.65192	0.294171	29.3647	0	0	0	0	0	Unclassified
vOTU1487	0	0.0377018	0.114413	4.04616	9.25993	6.03998	0	0.0199827	0	40.7513	6.89245	Unclassified
vOTU1490	0	0	0	3.43086	5.26374	0.808894	0	0	0	0	0	Unclassified
vOTU1492	0	0	0.621696	13.0078	16.7707	4.33078	0	0	0	0	0	Unclassified
vOTU1495	0	0	0.0135745	6.6308	9.51785	0.829323	0	0	0	0	0	Unclassified
vOTU1497	0	0	0.0694124	7.90423	19.7171	0.0335496	0	0	0	0	0	Unclassified
vOTU1499	0	0	0	6.5327	40.5901	0.458568	0	0	0	0	0	Unclassified
vOTU15	0	0	0	0	0	9.63554	0	0	0	0	0	Unclassified
vOTU1507	0	0	1.50352	12.9703	27.95	9.55606	0	0	0	0	0	Unclassified
vOTU1508	0.0341325	0.0208802	32.1742	0.026647	0.23169	0.314668	0	0	0	0	0	Unclassified
vOTU1510	0	0	0	18.8243	6.77736	0.369735	0	0	0	8.03705	1.38923	Unclassified
vOTU1513	0	0	0	0.270413	7.76612	0.255257	0	0	0	0	0	Unclassified
vOTU1515	0	0	0.725778	11.9693	8.72185	3.24801	0	0	0	0	0	Unclassified
vOTU1517	0	0	0	0.0452194	21.3273	0.064327	0	0	0	0	0	Unclassified
vOTU1521	0	0	0	2.06976	11.5291	0.916003	0	0	0	0	0	Unclassified
vOTU1527	0	0	0.0348515	0.328311	1.41872	6.40519	0	0	0	0	0	Unclassified
vOTU1529	0	0	0	3.80387	1.59382	6.93009	0	0	0	0	0	Unclassified
vOTU1530	0	0	0	7.0957	17.4696	2.53815	0	0	0	0	0	Unclassified
vOTU1535	128.078	50.1264	19.8417	6.37562	3.59685	2.57757	0	0	0	0	0	Unclassified
vOTU1538	0	0	4.75818	0	0.0295772	0	0	0	0	0	0	Unclassified
vOTU1540	0.971702	9.65348	12.3394	0	0.974626	0.526052	0	0	0	0	0	Unclassified
vOTU1542	186.883	18.2286	0.739253	0.44197	5.77177	38.9883	0	0	0	0	0	Unclassified
vOTU1543	0	0	0.440543	49.0863	19.5499	3.76144	0	0	0	0	0	Unclassified
vOTU1545	0	0	0.0804335	2.97557	6.03013	1.67035	0	0	0	0	0	Unclassified
vOTU1546	0.0122522	0.0303487	5.03494	25.2762	1.46116	1.3447	0	0	0	0	0	Unclassified
vOTU1548	0	0	0	1.37014	13.3336	0.746525	0	0	0	0	0	Unclassified
vOTU155	0.106143	0.227098	0	5.84393	3.51884	17.2066	0	0	0	15.4124	0.0439311	Unclassified
vOTU1550	0	0	1.22229	14.6256	22.129	8.34968	0	0	0	0	0	Unclassified
vOTU1551	0	0	0	0.77762	25.7145	10.911	0	0	0	0	0	Unclassified
vOTU1552	0	0	0	4.68571	0	0.236448	0	0	0	0	0	Unclassified
vOTU1553	3.61353	25.8074	33.4761	5.33389	2.66786	0.806368	0	0	0	0	0	Unclassified
vOTU1554	17.9799	66.8737	17.6156	0.731639	2.56697	2.31739	0	0	0	0	0	Unclassified
vOTU1556	0	0	0	0.228501	11.8788	0.0296522	0	0	0	0	0	Unclassified
vOTU1559	0	0	0	0.0056569	0.0158385	18.5893	0	0	0	0	0	Unclassified
vOTU1560	0	0	0	19.1685	12.0423	34.3524	0	0	0	0	0	Unclassified
vOTU1562	22.9313	69.7366	3.36357	1.23148	0.656505	1.13142	0.131559	0.0347096	16.3961	10.9294	0.647141	Unclassified
vOTU1564	274.839	9.85009	2.3314	3.28423	12.5072	24.2485	0	0	0	0	0	Unclassified
vOTU1567	0.015627	0.660107	11.8759	0.009826	0.0776988	0.00699678	0	0	0	0	0	Unclassified
vOTU1569	0	0	0	3.63539	0.145308	17.2151	0	0	0	0	0	Unclassified
vOTU157	0	0.0171032	13.6032	109.568	4.55064	2.67639	0	0	0	9.73321	15.4949	Unclassified
vOTU1572	0	0	0	0.613432	5.60798	11.8067	0	0	0	0	0	Unclassified
vOTU1578	0	0	0	0.697069	33.056	9.16375	0	0	0	0	0	Unclassified
vOTU1580	29.7804	0.516117	2.25006	1.99481	3.11291	3.38972	0	0	0	0	0	Unclassified
vOTU1581	0	0	0	3.42184	0.330473	34.1433	0	0	0	0	0	Unclassified
vOTU1591	0	0	0	21.9029	44.7053	39.4306	0	0	0	0	0	Unclassified
vOTU1592	0.0256063	0.230465	0.00415351	4.63675	4.58741	12.4703	0.0270368	0	0	9.031	0.0544951	Unclassified
vOTU1594	0	0	0	5.5567	33.5463	5.39043	0	0	0	0	0	Unclassified
vOTU1598	6.63036	7.82381	5.20651	0.19027	0.722279	0.015121	0	0	0	0	0	Unclassified
vOTU1602	0	0.0545042	0	7.40276	5.24751	57.6535	0	0	0	0	0	Unclassified
vOTU1614	0	0	0	0.392738	13.5431	9.41863	0	0	0	0	0	Unclassified
vOTU1616	0	0	1.65383	5.3374	10.3529	0.909177	0	0	0	0	0	Unclassified
vOTU1620	0	0	0	43.0704	9.27579	0.473523	0	0	0	0	0	Unclassified
vOTU1624	40.7022	2.05269	1.77464	2.49883	3.05732	7.34918	0	0	0	0	0	Unclassified
vOTU1625	0	0	0	0	0.0252049	16.5551	0	0	0	0	0	Unclassified
vOTU1630	0	0	0.392249	34.819	6.9276	0.163764	0	0	0	0	0	Unclassified
vOTU1631	0	0	0	20.6586	188.288	150.657	0	0	0	5.9595	136.895	Unclassified
vOTU1634	0.0513872	0.204281	37.945	2.58453	0.282535	0.0513222	0	0	0	6.02213	0	Unclassified
vOTU1638	0.110106	0.598803	64.8757	0.60613	4.99605	0.111117	0	0	0	139.369	0.288553	Unclassified
vOTU164	0	0	0	3.81911	0.137371	25.6926	0	0	0	0	0	Unclassified
vOTU1640	0	0.0373861	2.01367	7.48246	24.4044	4.13659	0	0	0	0	0	Unclassified
vOTU1642	0.0063372	0	0.804818	4.18775	59.4017	16.7545	0	0	0	0	0	Unclassified
vOTU1645	0	0	0	0.804105	100.994	43.6272	0	0	0	14.9033	53.792	Unclassified
vOTU1646	0	0	0.00825737	7.23875	211.147	4.73235	0	0	0	0.349354	48.9739	Unclassified
vOTU1647	0	0	0	25.3393	12.1908	1.27534	0	0	0	0	0	Unclassified
vOTU1650	57.5563	0.250271	0.194661	0.684872	0.473217	1.18128	0	0	0	0	0	Unclassified
vOTU1654	0	0	0	0	6.35674	0.784808	0	0	0	0	0	Unclassified
vOTU1655	0	0	0	1.55993	37.1797	2.81033	0	0	0	0	0	Unclassified
vOTU1662	0	0	0	54.0673	69.8162	48.0617	0	0	0	0	0	Unclassified
vOTU1664	0	0	0	0.00718171	0	11.1993	0	0	0	0	0	Unclassified
vOTU1683	0	0	0	0	0	0	0	0	0	57.4251	0.164772	Unclassified
vOTU1684	0	0	0	0	0	0	0	0	0	7.31209	0.135024	Unclassified
vOTU1686	0	0	0	0	0	0	108.596	4.40859	0.187716	0.128114	0.0585384	Unclassified
vOTU169	3.90959	118.835	245.049	1.95375	1.45276	1.24929	0.197422	0.274317	46.3996	11.0648	0.222564	Unclassified
vOTU17	0	0	0	0.0349752	2.64725	10.8664	0	0	0	0	0	Unclassified
vOTU170	0.0692666	0.105864	30.576	0.360812	0.0684187	0.164833	0	0	0	0	0	Unclassified
vOTU1704	0	0	0	0	0	0	0	0	0	0.732283	121.186	Unclassified
vOTU1705	0	0	0	0	0	0	0	0	0	39.9158	0.991792	Unclassified
vOTU1708	0	0	0	0	0	0	1.43685	209.836	109.403	25.4564	4.56899	Unclassified
vOTU1709	0	0	0	0	0	0	0	0	0	30.0635	0.769279	Unclassified
vOTU1710	0	0	0	0	0	0	0	0	0	0.106511	63.762	Unclassified
vOTU1714	0	0	0	0	0	0	0.0960009	0.224541	13.3701	10.8765	1.28202	Unclassified
vOTU1717	0	0	0	0	0	0	0	0	0	7.97849	0.033646	Unclassified
vOTU172	0	0	0.0113299	9.71959	6.95414	109.484	0	0	0	0	0	Unclassified
vOTU1725	0	0	0	0	0	0	0	0	0	7.09148	0.253418	Unclassified
vOTU1729	0	0	0	0	0	0	0.210444	33.6377	11.5145	5.0139	0.225158	Unclassified
vOTU1740	0	0	0	0	0	0	1.05767	86.3226	11.9171	37.7176	0.0733218	Unclassified
vOTU1741	0	0	0	0	0	0	46.999	195.192	0.701118	0.0702953	0.0670976	Unclassified
vOTU1746	0	0	0	0	0	0	0	0	0	10.8824	0.106063	Unclassified
vOTU1748	0	0	0	0	0	0	0	0	0	0.133615	94.2003	Unclassified
vOTU1756	0	0	0	0	0	0	0	0	0	0.18011	76.8711	Unclassified
vOTU1758	0	0	0	0	0	0	0	0	0	0.621896	27.4834	Unclassified
vOTU1775	0	0	0	0	0	0	0.0392272	9.81832	8.40162	0.165259	0	Unclassified
vOTU1777	0	0	0	0	0	0	285.753	13.0478	4.66895	0.121208	0.0267271	Unclassified
vOTU1779	0	0	0	0	0	0	0	0	0	11.1381	0.201242	Unclassified
vOTU1783	0	0	0	0	0	0	0	0	0	0.158675	138.908	Unclassified
vOTU179	0	0	0.021725	22.8084	0.409912	0.0814554	0	0	0	0	0	Unclassified
vOTU1799	0	0	0	0	0	0	0.646715	10.4478	25.1793	37.8348	1.21701	Unclassified
vOTU18	0	0.0119183	1.44548	8.58726	36.5964	9.52909	0	0	0	0	0	Unclassified
vOTU180	39.9587	0.80108	2.62251	1.02263	0.729511	1.01155	0	0	0	0	0	Unclassified
vOTU1800	0	0	0	0	0	0	0	0	0	8.72305	0	Unclassified
vOTU1803	0	0	0	0	0	0	0	0	0	7.35946	0	Unclassified
vOTU1804	0	0	0	0	0	0	0	0	0	3.71909	78.0215	Unclassified
vOTU1806	0	0	0	0	0	0	0.0652942	19.3068	1.98374	0.271688	0	Unclassified
vOTU1809	0	0	0	0	0	0	0	0	0	15.0625	0.818734	Unclassified
vOTU181	0	0	0.0162136	23.057	98.9813	42.3161	0	0	0	4.81197	76.5457	Unclassified
vOTU1814	0	0	0	0	0	0	0	0	0	25.3201	0.883136	Unclassified
vOTU1815	0	0	0	0	0	0	0	0	0	0	15.1952	Unclassified
vOTU182	17.4593	240.756	46.6499	1.02927	4.49452	0.0941882	0	0	0	0	0	Unclassified
vOTU1820	0	0	0	0	0	0	0	0	0.000517387	0.479842	26.3578	Unclassified
vOTU1823	0	0	0	0	0	0	0	0	0	12.8694	0.186245	Unclassified
vOTU1828	0	0	0	0	0	0	0	0	0	10.1301	0.249939	Unclassified
vOTU1829	0	0	0	0	0	0	0.140405	0.205361	56.6531	2.36116	0.0813561	Unclassified
vOTU1835	0	0	0	0	0	0	0	0.0598393	0	114.784	111.828	Unclassified
vOTU1845	0	0	0	0	0	0	0	0	0	1.19726	27.0259	Unclassified
vOTU1849	0	0	0	0	0	0	0	0	0	13.5412	0.05838	Unclassified
vOTU1853	0	0	0	0	0	0	0	0	0	0.16839	97.3393	Unclassified
vOTU1860	0	0	0	0	0	0	0	0	0	16.8161	0	Unclassified
vOTU1869	0	0	0	0	0	0	0	0	0	58.5483	0.536719	Unclassified
vOTU188	109.076	65.3202	0.0474512	2.05056	58.8187	3.90886	0	0	0	0	0	Unclassified
vOTU1883	0	0	0	0	0	0	0	0	0	1.15808	31.0172	Unclassified
vOTU1888	0	0	0	0	0	0	0	0.0958212	4.76676	2.01445	0	Unclassified
vOTU1893	0	0	0	0	0	0	0.44288	51.5135	16.3963	6.59549	0.108653	Unclassified
vOTU19	0	0	4.97112	0	0	0	0	0	0	0	0	Unclassified
vOTU1904	0	0	0	0	0	0	117.758	6.29106	0.164576	0.0592198	0.0688036	Unclassified
vOTU1906	0	0	0	0	0	0	0	0	0	0	65.4339	Unclassified
vOTU1914	0	0	0	0	0	0	0.29951	61.0286	9.78249	6.3781	0.250032	Unclassified
vOTU1916	0	0	0	0	0	0	0	0	0	12.8532	1.45681	Unclassified
vOTU1926	0	0	0	0	0	0	0.00961561	0	0	94.1586	0.453401	Unclassified
vOTU1931	0	0	0	0	0	0	0.0664851	0.130798	6.48686	6.3067	0.153363	Unclassified
vOTU1945	0	0	0	0	0	0	0	0	0	19.6606	0.779987	Unclassified
vOTU1946	0	0	0	0	0	0	370.996	149.834	14.6221	5.03221	0.6469	Unclassified
vOTU1953	0	0	0	0	0	0	0	0	0	42.6222	0.983351	Unclassified
vOTU1956	0	0	0	0	0	0	0	0	0	19.568	0.32028	Unclassified
vOTU196	0	0	0.0879706	0.768203	5.70963	4.58799	0	0	0	0	0	Unclassified
vOTU1964	0	0	0	0	0	0	0	0	0	13.2147	4.98777	Unclassified
vOTU1969	0	0	0	0	0	0	0.242719	8.93537	2.25814	9.70117	0.0493404	Unclassified
vOTU1972	0	0	0	0	0	0	0	0	0	14.432	0.251549	Unclassified
vOTU1973	0	0	0	0	0	0	0	0	0	0.269406	35.6032	Unclassified
vOTU198	0	0	0.176184	4.53816	5.61331	0.512799	0	0	0	0	0	Unclassified
vOTU1983	0	0	0	0	0	0	0	0	0	8.95474	0	Unclassified
vOTU1984	0	0	0	0	0	0	0	0.77436	0.0287886	6.5086	0.101447	Unclassified
vOTU1985	0	0	0	0	0	0	0.20304	32.2303	9.23067	4.33129	0.114951	Unclassified
vOTU1986	0	0	0	0	0	0	0	0	0	3.32263	492.307	Unclassified
vOTU2	103.299	47.7119	35.1622	9.21615	3.79507	1.49611	0	0	0	0	0	Unclassified
vOTU20	0	0	0	0	0	0	0.0271449	4.21119	14.9621	5.27155	0.254355	Unclassified
vOTU2001	0	0	0	0	0	0	0	0	0	1.97082	285.028	Unclassified
vOTU2004	0	0	0	0	0	0	0	0	0	117.198	1.6239	Unclassified
vOTU201	0	0.137315	0	5.29408	4.13044	18.9437	0	0	0	0	0	Unclassified
vOTU2012	0	0	0	0	0	0	0	0	0	6.49269	0	Unclassified
vOTU2016	0	0	0	0	0	0	0	0	0	0.181207	148.181	Unclassified
vOTU2025	0	0	0	0	0	0	0	0	0.000466862	1.01033	75.0192	Unclassified
vOTU2037	0	0	0	0	0	0	0	0	0	0.0813035	35.6338	Unclassified
vOTU2038	0	0	0	0	0	0	0.0988524	7.45173	43.4861	2.84938	0.703629	Unclassified
vOTU205	0.0202451	5.90181	3.65537	3.29109	0.174838	0	0	0	0	0	0	Unclassified
vOTU2058	0	0	0	0	0	0	0	0	0	0.0583359	87.459	Unclassified
vOTU2069	0	0	0	0	0	0	0	0	0	0.028211	39.783	Unclassified
vOTU2071	0	0	0	0	0	0	0	0	0	0.329272	49.1369	Unclassified
vOTU2078	0	0	0	0	0	0	0	0	0	6.89156	0	Unclassified
vOTU2083	0	0	0	0	0	0	0	0	0	9.67978	0.841881	Unclassified
vOTU2085	0	0	0	0	0	0	0	0	0	11.642	0	Unclassified
vOTU2088	0	0	0	0	0	0	0	0	0	36.2677	0.380243	Unclassified
vOTU2091	0	0	0	0	0	0	0	0	0.000575985	20.1804	3.70444	Unclassified
vOTU2092	0	0	0	0	0	0	0.0534779	0	3.01625	25.5851	1.33276	Unclassified
vOTU21	0	0	0	0.0372255	8.89533	0	0	0	0	0	0	Unclassified
vOTU2106	0	0	0	0	0	0	0	0	0	19.0606	0.154027	Unclassified
vOTU2110	0	0	0	0	0	0	0.0638132	0	0	0.266624	33.2713	Unclassified
vOTU2111	0	0	0	0	0	0	0.0412204	11.9421	4.94623	1.44961	0	Unclassified
vOTU2114	0	0	0	0	0	0	0	0	0	16.8191	0.66736	Unclassified
vOTU213	0	0	0	0.50286	7.84315	3.07077	0	0	0	0	0	Unclassified
vOTU2131	0	0	0	0	0	0	0	0.0483973	3.82933	0.211678	0.144292	Unclassified
vOTU2132	0	0	0	0	0	0	0	0	0	0.721926	28.7644	Unclassified
vOTU2137	0	0	0	0	0	0	0	0	0	9.09737	0.037876	Unclassified
vOTU214	0	0	0.297911	40.9912	1.87483	0.310442	0	0	0	0	0	Unclassified
vOTU2141	0	0	0	0	0	0	0	0.00569199	0	0.232335	259.735	Unclassified
vOTU2146	0	0	0	0	0	0	0.333647	0	0.958278	25.3451	0.414297	Unclassified
vOTU2159	0	0	0	0	0	0	0.123112	7.7847	20.8215	13.759	0.0827144	Unclassified
vOTU216	0	0	1.44449	9.65624	101.74	18.4432	0	0	0	24.1268	6.66413	Unclassified
vOTU2166	0	0	0	0	0	0	0	0	0	31.6376	3.1694	Unclassified
vOTU2168	0	0	0	0	0	0	1.08372	0	0.0239946	236.632	25.9387	Unclassified
vOTU2172	0	0	0	0	0	0	36.1292	1.33032	0.0161246	0	0.102419	Unclassified
vOTU2180	0	0	0	0	0	0	0.0598605	0.235844	43.272	9.3519	2.37206	Unclassified
vOTU2183	0	0	0	0	0	0	0.28807	0	0.666323	9.51814	0.355493	Unclassified
vOTU2184	0	0	0	0	0	0	0	0	0	7.73327	0	Unclassified
vOTU2185	0	0	0	0	0	0	0	0	0.000393598	17.9883	0.278679	Unclassified
vOTU219	0.558421	5.19033	2.91213	0.271947	0.337536	0.0626281	0	0	0	0	0	Unclassified
vOTU2200	0	0	0	0	0	0	0	0	0	3.62092	89.6774	Unclassified
vOTU2208	0	0	0	0	0	0	0	0	0	31.1923	0.0291577	Unclassified
vOTU2222	0	0	0	0	0	0	0	0	0	11.8539	0.0515486	Unclassified
vOTU2224	0	0	0	0	0	0	0.234258	15.8949	48.5425	13.5985	0.515559	Unclassified
vOTU2225	0	0	0	0	0	0	0	0	0	0.122	30.4744	Unclassified
vOTU2229	0	0	0	0	0	0	0	0	0	40.302	12.0597	Unclassified
vOTU2235	0	0	0	0	0	0	0	0	1.9481	12.7436	0	Unclassified
vOTU2239	0	0	0	0	0	0	0	0	0	2.24335	311.817	Unclassified
vOTU224	0	0	0	0.0235185	4.87327	17.1177	0	0	0	0	0	Unclassified
vOTU2242	0	0	0	0	0	0	263.138	13.1118	0.786665	0.353293	0.184865	Unclassified
vOTU2246	0	0	0	0	0	0	0	0	0	34.638	0.103885	Unclassified
vOTU2257	0	0	0	0	0	0	0.0174937	0.357061	42.4023	10.5158	1.67175	Unclassified
vOTU226	22.3241	0.38113	0.477048	3.86491	0.502993	0.694437	43.236	1.20478	0.0734667	0.031962	0	Unclassified
vOTU2269	0	0	0	0	0	0	0.283129	0.313716	58.2855	11.7911	4.66942	Unclassified
vOTU2271	0	0	0	0	0	0	0	0	0	0.585319	30.7897	Unclassified
vOTU2275	0	0	0	0	0	0	0.732016	29.5436	6.14488	24.6232	0.328452	Unclassified
vOTU2276	0	0	0	0	0	0	288.973	22.6879	2.90544	1.11988	0.064125	Unclassified
vOTU2280	0	0	0	0	0	0	0	0	0	15.6426	0.412588	Unclassified
vOTU2281	0	0	0	0	0	0	0	0	0	0.0545731	23.9275	Unclassified
vOTU2287	0	0	0	0	0	0	0.0486717	0.153409	23.0036	5.33762	1.68409	Unclassified
vOTU2288	0	0	0	0	0	0	0	0.0205436	6.60744	9.5723	1.99195	Unclassified
vOTU2289	0	0	0	0	0	0	3.27939	59.6994	3.19817	0.229366	0	Unclassified
vOTU2290	0	0	0	0	0	0	0.458086	54.224	2.13531	1.24888	0.351578	Unclassified
vOTU23	0	0	0	1.08974	60.5253	9.76842	0	0	0	0	0	Unclassified
vOTU230	0	0	0	17.4924	1.66764	0.304034	0	0	0	0	0	Unclassified
vOTU2300	0	0	0	0	0	0	0	0	0	2.91146	33.079	Unclassified
vOTU2311	0	0	0	0	0	0	0	0	0	0.0631189	19.5235	Unclassified
vOTU2316	0	0	0	0	0	0	0	0	0	53.0068	0.173423	Unclassified
vOTU2323	0	0	0	0	0	0	0.121847	10.7685	1.83959	8.82466	0.082001	Unclassified
vOTU2332	0	0	0	0	0	0	0.283811	21.5272	8.04433	2.94042	0	Unclassified
vOTU2337	0	0	0	0	0	0	631.761	413.454	8.23089	8.78237	0.250842	Unclassified
vOTU2342	0	0	0	0	0	0	0.00136523	0	0	11.0887	0.700779	Unclassified
vOTU2343	0	0	0	0	0	0	121.055	1615.49	1223.69	2014.4	366.98	Unclassified
vOTU2347	0	0	0	0	0	0	0.0647156	19.5643	5.18858	2.18108	0.21813	Unclassified
vOTU235	0	0	0	0.77719	7.04753	6.4247	0	0	0	0	0	Unclassified
vOTU2351	0	0	0	0	0	0	0	0	0	14.2334	0	Unclassified
vOTU2356	0	0	0	0	0	0	0	10.5121	3.87202	1.17319	0.0491609	Unclassified
vOTU2357	0	0	0	0	0	0	0	0	0	13.497	4.45047	Unclassified
vOTU2360	0	0	0	0	0	0	0	0.257964	6.70054	6.95343	3.71747	Unclassified
vOTU2363	0	0	0	0	0	0	0	5.3454	2.72738	0.485008	0	Unclassified
vOTU2367	0	0	0	0	0	0	0	0	0	7.78802	0.225616	Unclassified
vOTU2372	0	0	0	0	0	0	0	0	0	14.3859	0	Unclassified
vOTU2375	0	0	0	0	0	0	0.337322	27.33	10.7932	3.73306	0.0526924	Unclassified
vOTU238	0.0277311	0.134355	4.37027	15.8598	5.70289	0.911224	0	0	0	14.1894	0.655723	Unclassified
vOTU2389	0	0	0	0	0	0	0	0	0	0.934245	127.875	Unclassified
vOTU2391	0	0	0	0	0	0	0	0	0	20.6766	0.680518	Unclassified
vOTU2397	0	0	0	0	0	0	0.701699	366.977	0.241806	0.0785035	0	Unclassified
vOTU24	0	0	0	1.29292	8.48032	9.34094	0	0	0	0	0	Unclassified
vOTU2400	0	0	0	0	0	0	0	0	0	7.04553	10.5095	Unclassified
vOTU2404	0	0	0	0	0	0	0	0	7.40912	9.43027	1.68699	Unclassified
vOTU2415	0	0	0	0	0	0	0	0	0	9.2565	2.44331	Unclassified
vOTU2416	0	0	0	0	0	0	0.000330253	0	0	65.1841	0.496013	Unclassified
vOTU2424	0	0	0	0	0	0	0	0	0	0.295618	42.1118	Unclassified
vOTU2427	0	0	0	0	0	0	0	0	0	0.13021	163.506	Unclassified
vOTU243	0	0	0	0.0327739	1.89565	6.07818	0	0	0	0	0	Unclassified
vOTU2441	0	0	0	0	0	0	0	0	0	0.328103	147.991	Unclassified
vOTU2448	0	0	0	0	0	0	0	0	0	11.0963	0.190289	Unclassified
vOTU2449	0	0	0	0	0	0	0	14.1004	0.969088	0.662299	0	Unclassified
vOTU2460	0	0	0	0	0	0	0	0	0	7.44707	0	Unclassified
vOTU247	0	0	0.0566872	6.25286	13.4806	3.76398	0	0	0	0	0	Unclassified
vOTU2474	0	0	0	0	0	0	0	0.083472	0	113.49	103.561	Unclassified
vOTU2478	0	0	0	0	0	0	0	0	0	6.67444	0	Unclassified
vOTU248	0	0	3.74062	8.03953	0.0914256	0.061935	0	0	0	0	0	Unclassified
vOTU249	0	0	0	0	0	9.19848	0	0	0	0	0	Unclassified
vOTU2503	0	0	0	0	0	0	0	0	0	11.0248	0.0437719	Unclassified
vOTU2507	0	0	0	0	0	0	0	0	0	17.4623	0.0499914	Unclassified
vOTU251	17.8211	6.07139	9.88252	19.7815	4.86265	13.603	0	0	0	0	0	Unclassified
vOTU2514	0	0	0	0	0	0	0	0	0	1.58197	19.1934	Unclassified
vOTU2519	0	0	0	0	0	0	0	0	0	15.3412	1.56154	Unclassified
vOTU2525	0	0	0	0	0	0	0	0	0	0.171638	90.9674	Unclassified
vOTU2531	0	0	0	0	0	0	0	0.102509	0	0	42.091	Unclassified
vOTU2532	0	0	0	0	0	0	271.944	4.80376	10.1087	0.389721	0	Unclassified
vOTU2533	0	0	0	0	0	0	0.120085	0.111969	23.039	4.00156	0	Unclassified
vOTU2545	0	0	0	0	0	0	0	0	0	7.29325	0.0616053	Unclassified
vOTU257	0	0	0	5.95181	0.38203	64.0732	0	0	0	0	0	Unclassified
vOTU258	0	0	0.437965	2.47447	12.6541	1.06869	0	0	0	0	0	Unclassified
vOTU26	1.76121	29.2941	12.9751	0.0161386	0.366473	0.0922677	0	0	2.54472	3.84376	0.379481	Unclassified
vOTU260	0	0	0	0.0428511	6.5402	7.61758	0	0	0	0	0	Unclassified
vOTU263	0.0127224	0	4.43863	13.1435	23.0742	6.5442	0	0	0	0	0	Unclassified
vOTU264	0	0	0.191887	0.452575	9.86397	10.8681	0	0	0	0	0	Unclassified
vOTU267	0	0	0	18.8228	33.8081	1.19704	0	0	0	0	0	Unclassified
vOTU269	0	0	0	0.0149334	2.32652	8.83713	0	0	0	0	0	Unclassified
vOTU271	0	0	0	1.05822	8.48095	5.01458	0	0	0	0	0	Unclassified
vOTU274	0.00644326	1.39893	26.7235	0.0657169	0.0515622	0.087169	0	0	0	0	0	Unclassified
vOTU28	0	0	1.25951	5.14814	11.656	3.02073	0	0	0	12.9966	0.127677	Unclassified
vOTU280	343.384	44.874	7.8293	0.982382	1.47198	2.55863	0	0	0	0	0	Unclassified
vOTU281	0	0	0	0.57318	30.0197	9.64693	0	0	0	0	0	Unclassified
vOTU282	0	0	0	0.150257	6.96632	9.11103	0	0	0	0	0	Unclassified
vOTU283	35.7283	13.1208	14.7807	1.40136	0.807401	0.455093	0	0	0	0	0	Unclassified
vOTU291	0	0	0.16142	3.00001	9.2216	18.8779	0	0	0	0	0	Unclassified
vOTU293	0	0	0.142727	0.663653	9.25683	0.744078	0	0	0	0	0	Unclassified
vOTU295	2.78506	2.74578	10.1866	0.191549	0.41545	0.124757	0	0	0	0	0	Unclassified
vOTU298	0	0	0	3.8937	32.7616	6.42746	0	0	0	0	0	Unclassified
vOTU301	0	0	0	0.0214146	8.06992	6.26034	0	0	0	0	0	Unclassified
vOTU303	0	0	0	5.1985	0.0582616	0	0	0	0	0	0	Unclassified
vOTU305	0	0	1.49813	158.53	29.2776	12.3885	0	0	0	0	0	Unclassified
vOTU311	4.25296	48.9616	23.6864	0.225149	0.75629	0.226053	0	0	7.7678	5.31985	1.10521	Unclassified
vOTU316	0	0	0	5.29752	11.3095	0.401146	0	0	0	0	0	Unclassified
vOTU32	0	0	0	49.5645	137.447	116.817	0	0	0	0	0	Unclassified
vOTU320	0	0	0.143578	15.6539	2.82701	0.76162	0	0	0	0.111342	38.9704	Unclassified
vOTU322	0	0	0.118828	17.4614	1.83397	1.02163	0	0	0	10.4898	0.861771	Unclassified
vOTU326	0	0.0386647	8.00007	1.61033	0.399311	0	0	0	0	0	0	Unclassified
vOTU330	11.9184	225.524	47.5426	0.996276	1.0757	1.23723	0	0	0	0	0	Unclassified
vOTU333	0	0	0	0	0.0267685	15.8983	0	0	0	0	0	Unclassified
vOTU334	0	0	0	9.16826	43.718	3.64326	0	0	0	0	0	Unclassified
vOTU336	0	0	0.0173522	14.7186	119.43	6.16769	0	0	0	0	0	Unclassified
vOTU34	0.27542	0.307617	228.412	2021.32	1129.78	304.602	0.0284761	0.0219815	0	234.165	217.695	Unclassified
vOTU342	0	0	0	0.0948919	138.822	1.3706	0	0	0	0	0	Unclassified
vOTU35	0	0	0	0.774094	14.9203	2.46727	0	0	0	0	0	Unclassified
vOTU354	10.2401	2.64038	1.78295	7.2827	1.03136	1.66924	0	0	0	0	0	Unclassified
vOTU356	0	0	0.0941812	0.0215822	23.1646	0.122164	0	0	0	0	0	Unclassified
vOTU358	0	0	0.71242	5.45012	6.25391	0.225932	0	0	0	0	0	Unclassified
vOTU36	0	0	0	5.39666	237.899	6.75051	0	0	0	0	0	Unclassified
vOTU360	0	0	0.255948	0.532584	37.5097	9.38398	0	0	0	0	0	Unclassified
vOTU366	0	0	0.753305	8.06755	1.61224	0.166681	0	0	0	0	0	Unclassified
vOTU367	0	0	0	0.864372	48.56	54.3967	0	0	0	0.591333	123.318	Unclassified
vOTU368	6.05265	19.8119	12.2685	1.62789	0.538022	0.5282	0	0	0	0	0	Unclassified
vOTU369	0	0	0.0764112	7.66042	4.68069	0.613757	0	0	0	0	0	Unclassified
vOTU37	0	0	0	34.1596	54.2567	15.3259	0	0	0	0	0	Unclassified
vOTU372	0	0	0	0.0361598	0	11.9243	0	0	0	0	0	Unclassified
vOTU375	0	0	0	7.20986	25.2391	6.76092	0	0	0	0	0	Unclassified
vOTU387	0	0	0	0	19.2042	0.132589	0	0	0	0	0	Unclassified
vOTU39	0	0	0.0670719	4.49669	15.7493	5.52852	0	0	0	0	0	Unclassified
vOTU391	17.7158	0.645971	1.11477	0.425127	1.19412	1.80273	0	0	0	0	0	Unclassified
vOTU397	11.7982	65.2097	21.1643	0.405309	1.21634	0.246179	0	0	0	0	0	Unclassified
vOTU398	0	0.435073	0	3.9242	2.99627	21.8097	0	0	0	0	0	Unclassified
vOTU399	30.6868	53.4093	149.563	3.1939	1.02354	1.04355	0	0	0	0	0	Unclassified
vOTU40	0	0	0	0	0	15.445	0	0	0	0	0	Unclassified
vOTU403	0	0	0.666687	2.939	7.24477	0.0261625	0	0	0	0	0	Unclassified
vOTU405	0	0	0.00390336	15.4683	35.7197	3.2156	0	0.0782786	0	1.06368	29.6778	Unclassified
vOTU406	50.8542	1.17155	0.255451	0.281888	0.418243	0.150983	0	0	0	0	0	Unclassified
vOTU41	20.6777	68.4245	74.7369	19.8923	4.02001	2.09911	0	0	0	0	0	Unclassified
vOTU410	13.8737	12.4745	2.48812	0.157733	0.0672435	0.048347	0	0	0	0	0	Unclassified
vOTU42	0	0.0581733	0	4.13307	2.86706	6.27589	0	0	0	0	0	Unclassified
vOTU424	0	0	0.0263116	0.720639	23.4642	5.63021	0	0	0	0	0	Unclassified
vOTU427	0	0	0.00920849	7.19991	5.73043	2.91701	0	0	0	0	0	Unclassified
vOTU430	0	0	0	0.0210443	27.9364	0.17962	0	0	0	0	0	Unclassified
vOTU431	0	0	0.512098	10.8234	105.894	47.701	0	0	0	0	0	Unclassified
vOTU434	84.1199	6.2674	2.02397	1.19779	0.146549	0.201638	0	0	0	0	0	Unclassified
vOTU441	0	0	0	0.299865	176.161	1.95721	0	0	0	0	0	Unclassified
vOTU442	0	0	0	0.735959	11.47	68.974	0	0	0	0	0	Unclassified
vOTU444	0.0768851	0	17.5996	72.9199	16.6024	3.07401	0	0	0	50.3331	3.86954	Unclassified
vOTU451	0	0	3.58341	0	0.0282447	0.0868746	0	0	0	0	0	Unclassified
vOTU455	0	0	0.313454	14.8437	1.12377	0.297631	0	0	0	12.0469	0.415494	Unclassified
vOTU461	0	0	1.31218	7.56652	16.3121	2.9578	0	0	0	0	0	Unclassified
vOTU466	0	0	14.5254	4.65567	1.27891	0.145102	0	0	0	0	0	Unclassified
vOTU469	0.0044079	0	0.207206	1.37709	27.2695	5.34687	0	0	0	0	0	Unclassified
vOTU47	24.4312	4.12508	3.49786	2.97073	1.89005	2.57669	0	0	0	0	0	Unclassified
vOTU473	2.52105	47.4101	16.5159	0.00765009	0.427232	0.68977	0.0328508	0.0622087	6.98242	7.24026	0.633082	Unclassified
vOTU474	0	0	0	1.12875	21.2081	130.403	0	0	0	0	0	Unclassified
vOTU475	0	0	0	3.21888	0.472892	26.7407	0	0	0	0	0	Unclassified
vOTU481	0	0	0	35.4454	5.85004	0.747786	0	0	0	0.108015	25.8468	Unclassified
vOTU484	0	0	0.0457489	7.92763	39.5036	1.52448	0	0	0	0	0	Unclassified
vOTU485	0	0	0.950695	8.20079	1.22071	0.0564147	0	0	0	0	0	Unclassified
vOTU486	0	0	0	81.7266	0.195662	0.119534	0	0	0	0.0784139	75.2498	Unclassified
vOTU487	0	0	0	0.0845829	91.3991	1.06404	0	0	0	0	0	Unclassified
vOTU488	405.863	237.703	5.00195	3.74263	10.5116	5.19216	0	0	0	0	0	Unclassified
vOTU490	0	0	0	8.96048	0.914143	0.0304545	0	0	0	0	0	Unclassified
vOTU491	0	0	0.0753716	5.22251	6.71667	1.42406	0	0	0	0	0	Unclassified
vOTU493	0	0	0	0.0755003	36.9405	0.147942	0	0	0	0	0	Unclassified
vOTU50	0.631039	0.848838	3.85508	0.751833	0.210115	0.65637	0	0	0	0	0	Unclassified
vOTU504	0	0	0	0.106287	4.55185	3.92441	0	0	0	0	0	Unclassified
vOTU505	0	0	0	5.096	12.5401	50.5598	0	0	0	0	0	Unclassified
vOTU518	0	0	0.404571	17.4175	42.5745	5.07399	0	0	0	0	0	Unclassified
vOTU522	0.153853	0.135291	87.2433	18.7884	12.1761	4.49832	0	0.00879213	0	79.7083	0.272324	Unclassified
vOTU527	0	0	0	12.2742	4.2751	0.0599616	0	0	0	0	0	Unclassified
vOTU531	0	0	0	0.377784	13.1399	3.24408	0	0	0	0	0	Unclassified
vOTU537	0.0325846	0.045267	5.69401	36.5897	9.25954	1.94776	0	0	0	34.5638	1.89194	Unclassified
vOTU54	0	0	0	0.0434685	29.9543	0.0691533	0	0	0	0	0	Unclassified
vOTU540	0	0	0	0.125232	4.32653	21.4543	0	0	0	0	0	Unclassified
vOTU541	0	0	1.08436	8.23613	11.3229	2.61453	0	0	0	0	0	Unclassified
vOTU542	1.40865	0	0.0836667	4.7276	4.36794	0	0	0	0	0	0	Unclassified
vOTU544	0	0	0	2.13928	5.76858	5.95997	0	0	0	0	0	Unclassified
vOTU551	0	0	0	0.276841	19.2772	12.2212	0	0	0	0	0	Unclassified
vOTU552	0.140713	8.68742	2.95945	0	0.109028	0	0	0	0	0	0	Unclassified
vOTU553	0	0	1.08872	7.83398	8.47602	1.43811	0	0	0	0	0	Unclassified
vOTU554	0	0	0.00298884	0.501809	16.6801	1.64999	0	0	0	0	0	Unclassified
vOTU565	0.0899092	0.089482	4.5525	29.1914	5.71992	1.39436	0	0	0	0	0	Unclassified
vOTU568	26.0034	13.3252	10.5098	0.230967	0.23358	0	0	0	0	0	0	Unclassified
vOTU572	0.205372	1.74644	11.9469	1.16077	0.0301296	2.15492	0	0	0	0	0	Unclassified
vOTU575	0	0	0.581024	4.54588	8.24352	6.39739	0	0	0	0	0	Unclassified
vOTU577	0	0	0.776168	2.03117	18.1109	1.56778	0	0	0	0	0	Unclassified
vOTU58	1.85617	98.3255	12.2595	0.45215	0.362708	1.00499	0	0	0	0	0	Unclassified
vOTU580	0	0	0	85.7704	12.6123	0.621653	0	0	0	0	0	Unclassified
vOTU581	0	0	0.690027	2.37078	37.4079	13.25	0	0	0	0	0	Unclassified
vOTU584	1.75113	0.675484	37.0235	1.61447	0.178686	0.0502373	0	0	0	0	0	Unclassified
vOTU585	0	0.0145793	8.32015	20.9962	0.584673	0.0789717	0	0	0	0	0	Unclassified
vOTU588	0	0	0	0	0	10.9081	0	0	0	0	0	Unclassified
vOTU589	0	0	0	0.316021	10.1452	5.16209	0	0	0	0	0	Unclassified
vOTU59	0	0	0	0.775862	15.5543	76.9445	0	0	0	0	0	Unclassified
vOTU598	0	0	0	17.698	5.12342	2.0704	0	0	0	0	0	Unclassified
vOTU60	47.2456	12.5504	0.726221	0.10486	0.861615	3.76094	0	0	0	0	0	Unclassified
vOTU605	10.8048	7.94821	27.8394	0	0.770523	0.0520701	0	1.52794	6.73	3.30354	0.210759	Unclassified
vOTU611	9.0424	0.247063	1.34815	0.0851342	0.196908	0	0	0	0	0	0	Unclassified
vOTU612	0.0195766	0	10.2783	10.7355	5.04352	1.83682	0	0	0	207.133	1.56825	Unclassified
vOTU615	0	0	0.37145	0.506478	2.50747	5.58238	0	0	0	0	0	Unclassified
vOTU629	0	0	0.0705377	0.55092	13.174	0.483824	0	0	0	0	0	Unclassified
vOTU630	4.49276	103.544	17.4467	0.506294	0.15723	0.0573546	0	0	0	0	0	Unclassified
vOTU631	2.50171	142.706	57.8595	0.685833	1.68562	0.905091	28.3303	2.9114	329.507	32.4311	1.47384	Unclassified
vOTU644	0	0.179356	7.51681	0	0.611185	0	0	0	0	0	0	Unclassified
vOTU65	0	0	0	3.54804	5.57252	0.0847677	0	0	0	0	0	Unclassified
vOTU652	0	0	0	0.0589188	10.1367	2.36593	0	0	0	0	0	Unclassified
vOTU657	0	0	0	7.06985	261.929	15.8966	0	0	0	0	0	Unclassified
vOTU661	123.894	222.16	161.795	3.96264	3.20332	2.99614	0.0933414	13.219	28.9749	17.0212	1.09227	Unclassified
vOTU665	9.81752	1.72853	11.1979	0.871557	0.272945	0.152314	0	0	0	0	0	Unclassified
vOTU666	0	0	0	3.6561	2.92056	0.205089	0	0	0	0	0	Unclassified
vOTU67	0	0	0.0259781	0.291769	6.64543	17.4662	0	0	0	0	0	Unclassified
vOTU672	0	0	0	0.0461219	27.4988	0.119027	0	0	0	0	0	Unclassified
vOTU674	0	0.320199	0	4.2054	1.67595	17.1839	0	0	0	0	0	Unclassified
vOTU677	0	0	0	5.87171	4.58317	0.171195	0	0	0	0	0	Unclassified
vOTU680	0	0	0	0	0.316317	15.9711	0	0	0	0	0	Unclassified
vOTU681	0	0	0	5.43663	2.64546	2.57789	0	0	0	0	0	Unclassified
vOTU683	0	0	0.0403094	3.67756	1.93903	8.28341	0	0	0	0	0	Unclassified
vOTU684	0	0	0.247505	4.76031	81.1174	4.37074	0	0	0	64.1145	11.9074	Unclassified
vOTU686	0	0	0	0.809413	10.1289	40.59	0	0	0	0	0	Unclassified
vOTU698	0	0	0.169186	14.0278	1.65993	4.0945	0	0	0	8.16793	0.306726	Unclassified
vOTU7	0.0236759	0.141938	7.63146	0.266526	0.0416582	0	0	0	0	0	0	Unclassified
vOTU70	0	0	0	0	0	15.4758	0	0	0	0	0	Unclassified
vOTU702	0.0101849	0	0.37706	25.0194	20.8924	4.57746	0	0	0	0	0	Unclassified
vOTU704	0	0	0	0.0566005	32.906	0.120686	0	0	0	0	0	Unclassified
vOTU713	0.0113666	0	0.628732	7.08034	2.44064	1.27073	0	0	0	0	0	Unclassified
vOTU719	0	0	1.85902	48.6995	30.1465	7.12072	0	0	0	45.4525	20.3986	Unclassified
vOTU723	2.60744	33.3094	68.465	0.302349	0.237472	0.274406	0	0	0	0	0	Unclassified
vOTU731	0	0	0	0.0296611	13.4841	4.56081	0	0	0	0	0	Unclassified
vOTU733	0	0	0.605715	0.176	4.63427	3.41075	0	0	0	0	0	Unclassified
vOTU734	0	0	0	89.551	0.218982	0.180494	0	0	0	0.0676959	90.9235	Unclassified
vOTU74	0	0	3.12801	18.7817	25.4651	7.02948	0	0	0	0	0	Unclassified
vOTU741	0	0	0.0617829	4.89927	8.34778	1.91008	0	0	0	0	0	Unclassified
vOTU745	0	0	0	0	14.9031	0.12328	0	0	0	0	0	Unclassified
vOTU749	0	0	0	0	5.50008	6.20255	0	0	0	0	0	Unclassified
vOTU750	0	0	0	2.48544	22.9406	1.51543	0	0	0	0	0	Unclassified
vOTU752	0	0	0.222041	7.21563	8.73761	3.84533	0	0	0	0	0	Unclassified
vOTU755	13.0414	50.2036	13.5347	2.28946	0.301624	0.227591	0	0	0	0	0	Unclassified
vOTU756	0	0	0	0	0	21.0979	0	0	0	0	0	Unclassified
vOTU763	0	0	0	10.1906	8.89787	0.637354	0	0	0	0.327312	9.9022	Unclassified
vOTU770	0	0.673458	15.8752	0.068178	0.0414113	0	0	0	0	7.38079	0.139515	Unclassified
vOTU773	0	0	0.585582	12.6801	2.19877	0.605098	0	0	0	0	0	Unclassified
vOTU776	0	0	11.3996	0.32472	0.136709	0	0	0	0	0	0	Unclassified
vOTU777	0	0	0.908508	12.8241	87.3883	16.7823	0	0	0	0	0	Unclassified
vOTU78	0	0.0125834	0.0191358	12.7929	166.701	116.794	0	0	0	0	0	Unclassified
vOTU784	64.8379	2.96257	2.35899	3.8116	4.7813	6.53715	0	0	0	0	0	Unclassified
vOTU788	0	0	0.0802511	9.73611	0.888995	0.370269	0	0	0	0	0	Unclassified
vOTU791	0	0	0	1.92797	90.9025	5.28387	0	0	0	0	0	Unclassified
vOTU797	10.0428	14.5879	112.71	65.4511	6.32006	3.77201	0	0	0	0	0	Unclassified
vOTU798	0	0	0	0.636904	16.0509	1.03552	0	0	0	0	0	Unclassified
vOTU8	0.942833	0.547573	7.51182	0.587496	0.485681	0.0583291	0	0	0	0	0	Unclassified
vOTU800	0	0	0	0.156898	16.5162	6.59365	0	0	0	0	0	Unclassified
vOTU803	0.0615623	0.354619	9.94935	0.904998	0	0	0	0	0	0	0	Unclassified
vOTU804	0	0	0	14.3911	0	0.0411537	0	0	0	0.12222	143.673	Unclassified
vOTU806	0.758835	11.4764	6.84145	0	0.0813727	0	0	0	0	0	0	Unclassified
vOTU812	0	0.0852175	0.0263756	27.7018	97.1899	1.62668	0	0	0	1.73153	411.302	Unclassified
vOTU816	0	0	0	0.449527	70.4048	0.54472	0	0	0	0	0	Unclassified
vOTU818	0.045312	0.10743	25.1596	0.0816715	0.0552486	0.0345299	0	0	0	0	0	Unclassified
vOTU819	0	0	0	1.59912	1.31505	9.1711	0	0	0	8.38025	0	Unclassified
vOTU820	0	0	0.952181	6.72395	94.4734	17.1326	0	0	0	0	0	Unclassified
vOTU821	46.5276	19.3185	12.5963	2.38899	1.23399	0.428692	0	0	0	0	0	Unclassified
vOTU825	21.4005	44.859	11.6619	0.605686	0.521487	0.907438	0	0	0	0	0	Unclassified
vOTU84	0.0320195	0.0267044	10.4514	0	0.0569079	0	0	0	0	0	0	Unclassified
vOTU842	0	0	0	6.58033	1.95765	0.0521371	0	0	0	0	0	Unclassified
vOTU85	0	0.17188	10.5612	0.0285577	0	0	0	0	0	0	0	Unclassified
vOTU851	0	0	0.934926	4.18213	39.4763	11.4221	0	0	0	0	0	Unclassified
vOTU853	0.0633526	0	9.51232	7.62016	0.334595	0.227998	0	0	0	0	0	Unclassified
vOTU857	0	0	1.53325	27.6915	2.23923	2.16794	0	0	0	13.7038	1.04443	Unclassified
vOTU860	35.2665	1.05431	3.11501	2.00284	0.849252	0.389987	0	0	0	0	0	Unclassified
vOTU869	0	0	0.527698	62.0791	6.31483	0.172969	0	0	0	0	0	Unclassified
vOTU87	0	0	0	0.0396539	14.2489	0.0567251	0	0	0	0	0	Unclassified
vOTU870	24.5257	0.0954931	0.0445709	0	0.0936616	0.0636624	0	0	0	0	0	Unclassified
vOTU877	0	0	1.82872	10.0383	18.8424	4.00483	0	0	0	0	0	Unclassified
vOTU883	0	0	0	0	0	0	0	0.0191025	1.62087	26.9877	3.57934	Unclassified
vOTU885	0	0	2.04068	7.09742	18.1884	2.77911	0	0	0	0	0	Unclassified
vOTU893	0	0	0.658965	4.18537	2.1004	0.0687466	0	0	0	0	0	Unclassified
vOTU894	0	0	0	0.0979197	5.41972	10.1355	0	0	0	0	0	Unclassified
vOTU895	0	0	2.01089	10.5308	16.5898	2.42623	0	0	0	0	0	Unclassified
vOTU897	0	0	0.140843	13.9175	11.6345	2.02526	0	0	0	0	0	Unclassified
vOTU898	0.0846067	1.44259	29.9277	0.260697	0.137116	0.0322045	0	0	0	0	0	Unclassified
vOTU907	0	0.0200025	0.0304183	44.0487	1.40828	0.238076	0	0	0	0	0	Unclassified
vOTU91	0	0.910343	6.33807	0	0	0	0	0	0	0	0	Unclassified
vOTU911	0	0	0	0.379754	15.5132	3.11365	0	0	0	0	0	Unclassified
vOTU912	13.3573	6.69458	10.0413	0.606184	0.851586	0.0987489	0	0	0	0	0	Unclassified
vOTU915	0	0	0	4.10092	3.13246	23.3773	0	0	0	0	0	Unclassified
vOTU916	0	0	0.361553	173.798	54.2395	9.97494	0	0	0	10.2469	11.1038	Unclassified
vOTU918	0	0	0	6.41453	1.64698	0.179277	0	0	0	0	0	Unclassified
vOTU919	0	0	0	0.335383	8.23784	0.444742	0	0	0	0	0	Unclassified
vOTU923	0	0	1.34228	5.33884	15.418	3.53666	0	0	0	0	0	Unclassified
vOTU924	0	0	0.0366469	2.00104	22.0796	6.33424	0	0	0	0	0	Unclassified
vOTU928	0	0	0.82772	4.16553	0.388772	0	0	0	0	9.29474	0	Unclassified
vOTU929	0	0	0	0	0	7.06313	0	0	0	0	0	Unclassified
vOTU932	0	0	0.240718	1.63923	3.86852	2.03653	0	0	0	0	0	Unclassified
vOTU935	0.0202653	0	0.650472	156.529	61.7157	20.3202	0	0	0	0	0	Unclassified
vOTU937	30.2442	0.963951	0.586021	0.119781	0	0.254949	0	0	0	0	0	Unclassified
vOTU939	0	0	0	8.50049	31.7345	13.0142	0	0	0	0	0	Unclassified
vOTU944	0	0.639704	0	4.39867	4.30085	22.1375	0	0	0	9.83606	0	Unclassified
vOTU949	0	0	0.261752	9.91645	23.1379	4.14775	0	0	0	0	0	Unclassified
vOTU951	0	0	0	0.12498	103.066	0.980313	0	0	0	0	0	Unclassified
vOTU963	297.153	11.396	2.5114	2.45412	13.4752	22.6866	0	0	0	0	0	Unclassified
vOTU965	0	0	0.0571756	87.0151	7.64313	0.381262	0	0	0	0	0	Unclassified
vOTU968	0	0	0.415327	49.8111	8.55102	0.790452	0	0	0	0	0	Unclassified
vOTU974	0	0.0132475	2.56761	13.0258	14.9242	1.66526	0	0	0	30.8307	0.675633	Unclassified
vOTU978	0.0065043	0.0448668	13.8112	69.5681	13.4423	1.37626	0	0	0	0	0	Unclassified
vOTU98	0	0	0	0.029732	0	14.4762	0	0	0	0	0	Unclassified
vOTU981	0	0	1.74203	7.22442	12.6872	2.83414	0	0	0	9.4973	0.174051	Unclassified
vOTU984	0	0	0	0	0.0331843	14.6946	0	0	0	0	0	Unclassified
vOTU986	4.76107	22.2115	1.70456	0.201026	0.217462	0.199855	0	0	0	0	0	Unclassified
vOTU987	0.0133566	0	0.471492	48.094	18.4144	2.29786	0	0	0	0	0	Unclassified
vOTU988	4.13994	2.90131	2.18224	1.87756	0.0280626	0.77975	0	0	0	0	0	Unclassified
vOTU99	0	0	0.488951	12.0657	0.449718	0.033977	0	0	0	0	0	Unclassified
vOTU990	0	0	0	5.32375	0.349118	31.6931	0	0	0	0	0	Unclassified
vOTU994	0	0	0	0	0	0	0	0	0	0.135146	105.125	Unclassified

## Sheet: Table S4
Table S4 16S rRNA gene OTU table and taxonomy of the prokaryotes in the tailings samples.
#OTU ID	A1	A2	A3	A4	A5	A6	B1	B2	B3	B4	B5	Taxonomy
OTU_2	80	94	164	12112	15108	25367	139	111	145	31927	11544	Bacteria(100);Nitrospirae(100);Nitrospira(100);Nitrospirales(100);Nitrospiraceae(100);uncultured(100);
OTU_1	7361	23212	6546	206	145	295	556	3006	20608	2046	197	Archaea(100);Euryarchaeota(100);Thermoplasmata(100);Thermoplasmatales(100);Thermoplasmataceae(100);Thermoplasma(100);
OTU_3	740	12468	6632	95	98	311	272	474	24486	1719	246	Bacteria(100);Nitrospirae(100);Nitrospira(100);Nitrospirales(100);Nitrospiraceae(100);Leptospirillum(100);
OTU_4	608	6340	12788	144	89	181	175	31	19753	4050	311	Bacteria(100);Proteobacteria(100);Deltaproteobacteria(100);Bdellovibrionales(100);Bacteriovoracaceae(100);uncultured(100);
OTU_8	3269	1859	958	401	68	194	9684	23781	1473	518	72	Archaea(100);Euryarchaeota(100);Thermoplasmata(100);Thermoplasmatales(100);Thermoplasmataceae(100);Thermoplasma(100);
OTU_9	29	35	38	6479	3938	7002	23	22	36	2939	18658	Bacteria(100);Proteobacteria(100);Betaproteobacteria(100);Burkholderiales(100);Comamonadaceae(100);
OTU_6	4301	3130	1891	227	110	179	14376	10395	1285	884	76	Archaea(100);Euryarchaeota(100);Thermoplasmata(100);Thermoplasmatales(100);Thermoplasmataceae(100);Thermoplasma(100);
OTU_14	4322	11750	2989	195	167	1129	59	44	11587	2300	627	Bacteria(100);Proteobacteria(100);Gammaproteobacteria(100);Acidithiobacillales(100);Acidithiobacillaceae(100);Acidithiobacillus(100);
OTU_5	7855	3439	1583	183	96	151	3228	9877	927	1647	49	Archaea(100);Euryarchaeota(100);Thermoplasmata(100);Thermoplasmatales(100);Thermoplasmataceae(100);Thermoplasma(100);
OTU_11	1340	2084	787	164	38	131	19534	3456	565	168	58	Archaea(100);Euryarchaeota(100);Thermoplasmata(100);Thermoplasmatales(100);Thermoplasmataceae(100);Thermoplasma(100);
OTU_7	32	20	41	1293	3829	16298	37	29	46	1924	3258	Bacteria(100);Actinobacteria(100);Coriobacteriia(100);Coriobacteriales(100);Coriobacteriaceae(100);uncultured(100);
OTU_28	10	22	17	1734	1512	10554	18	27	24	1470	10615	Bacteria(100);Proteobacteria(100);Betaproteobacteria(100);Hydrogenophilales(100);Hydrogenophilaceae(100);Thiobacillus(100);
OTU_18	16	20	27	4905	146	455	19	5	23	247	20020	Bacteria(100);Proteobacteria(100);Betaproteobacteria(100);Burkholderiales(100);Comamonadaceae(100);
OTU_12	18	31	40	1700	1998	12223	23	12	40	1874	7000	Bacteria(100);Proteobacteria(100);Gammaproteobacteria(100);Chromatiales(100);Halothiobacillaceae(100);Thiovirga(100);
OTU_13	24	30	41	1630	3210	5386	30	23	42	8404	3934	Bacteria(100);Firmicutes(100);Clostridia(100);Clostridiales(100);Syntrophomonadaceae(100);Dethiobacter(100);
OTU_25	420	39	36	27	15	32	19178	1466	32	26	17	Archaea(100);Euryarchaeota(100);Thermoplasmata(100);Thermoplasmatales(100);Thermoplasmataceae(100);Thermoplasma(100);
OTU_15	11	21	13	2106	18	52	10	10	28	38	18862	Bacteria(100);Proteobacteria(100);Epsilonproteobacteria(100);Campylobacterales(100);Helicobacteraceae(100);Sulfuricurvum(100);
OTU_10	216	63	77	66	73	572	16915	1286	107	90	350	Bacteria(100);Nitrospirae(100);Nitrospira(100);Nitrospirales(100);Nitrospiraceae(100);Leptospirillum(100);
OTU_17	9419	2785	2562	141	57	113	86	872	876	2305	84	Archaea(100);Euryarchaeota(100);Thermoplasmata(100);Thermoplasmatales(100);BSLdp215(100);BSLdp215_ge(100);
OTU_20	2739	172	130	200	56	325	13005	241	141	75	295	Archaea(100);Euryarchaeota(100);Thermoplasmata(100);Thermoplasmatales(100);Ferroplasmaceae(100);Ferroplasma(100);
OTU_19	9	26	2880	395	46	48	18	11	10	8430	58	Bacteria(100);Ignavibacteriae(97);Ignavibacteria(97);Ignavibacteriales(97);BSV26(97);BSV26_ge(97);
OTU_36	2067	254	167	194	36	85	116	5212	75	52	14	Archaea(100);Euryarchaeota(100);Thermoplasmata(100);Thermoplasmatales(100);Thermoplasmataceae(100);Thermoplasma(100);
OTU_37	3	6	13	1419	1790	1836	3	3	6	255	2651	Bacteria(100);Proteobacteria(100);Betaproteobacteria(100);Rhodocyclales(100);Rhodocyclaceae(100);
OTU_16	1004	204	285	25	15	48	48	5787	301	128	24	Archaea(100);Euryarchaeota(100);Thermoplasmata(100);Thermoplasmatales(100);Thermoplasmatales_unclassified(100);
OTU_26	6160	89	502	167	83	476	18	98	29	57	155	Bacteria(100);Proteobacteria(100);Gammaproteobacteria(100);Acidiferrobacterales(100);Acidiferrobacteraceae(100);Acidiferrobacter(100);
OTU_23	20	43	1208	520	203	152	34	25	30	5119	223	Bacteria(100);Chloroflexi(100);KD4-96(100);KD4-96_or(100);KD4-96_fa(100);KD4-96_ge(100);
OTU_1224	518	882	2836	23	22	74	29	13	2380	235	57	Bacteria(100);Proteobacteria(100);Deltaproteobacteria(94);Bdellovibrionales(94);Bacteriovoracaceae(94);uncultured(94);
OTU_31	7	3	3	18	60	6047	8	3	8	135	377	Bacteria(100);Nitrospirae(100);Nitrospira(100);Nitrospirales(100);Nitrospiraceae(100);uncultured(100);
OTU_34	6	4	2	141	779	4160	2	7	7	166	851	Bacteria(100);Proteobacteria(100);Alphaproteobacteria(100);Sphingomonadales(100);Sphingomonadaceae(100);Novosphingobium(100);
OTU_21	1947	1097	545	17	12	22	18	188	670	246	17	Archaea(100);Aigarchaeota(97);Terrestrial_Hot_Spring_Gp(THSCG)(97);Terrestrial_Hot_Spring_Gp(THSCG)_or(97);Terrestrial_Hot_Spring_Gp(THSCG)_fa(97);Terrestrial_Hot_Spring_Gp(THSCG)_ge(97);
OTU_38	708	99	22	32	16	40	2129	1255	56	34	13	Archaea(100);Euryarchaeota(100);Thermoplasmata(100);Thermoplasmatales(100);Thermoplasmataceae(100);Thermoplasma(100);
OTU_41	882	1196	459	43	11	33	48	1044	377	234	16	Archaea(100);Euryarchaeota(100);Thermoplasmata(100);Thermoplasmatales(100);Thermoplasmataceae(100);Thermoplasma(100);
OTU_30	125	499	1051	15	15	28	43	43	193	2070	26	Archaea(100);Euryarchaeota(100);Thermoplasmata(100);Thermoplasmatales(100);Thermoplasmataceae(100);Thermoplasma(100);
OTU_29	228	2332	1070	21	15	48	19	9	69	80	45	Bacteria(100);Proteobacteria(100);Deltaproteobacteria(100);Bdellovibrionales(100);Bacteriovoracaceae(100);uncultured(100);
OTU_32	11	20	98	23	6	24	1155	2293	21	32	14	Bacteria(100);Chloroflexi(100);JG37-AG-4(100);JG37-AG-4_or(100);JG37-AG-4_fa(100);JG37-AG-4_ge(100);
OTU_33	8	10	55	414	230	92	8	8	14	2368	74	Bacteria(100);Proteobacteria(100);Deltaproteobacteria(100);43F-1404R(100);43F-1404R_fa(100);43F-1404R_ge(100);
OTU_27	349	602	795	17	8	31	10	356	357	657	32	Archaea(100);Thaumarchaeota(100);FHMa11_terrestrial_group(100);FHMa11_terrestrial_group_or(100);FHMa11_terrestrial_group_fa(100);FHMa11_terrestrial_group_ge(100);
OTU_71	0	1	4	141	89	229	3	3	4	2099	535	Bacteria(100);Proteobacteria(100);Betaproteobacteria(100);Burkholderiales(100);Comamonadaceae(100);Pseudorhodoferax(97);
OTU_53	0	1	3	116	533	924	2	3	5	23	1407	Bacteria(100);Firmicutes(100);Clostridia(100);Clostridiales(99);Peptococcaceae(88);
OTU_68	1	2	3	37	89	2371	1	1	3	32	282	Bacteria(100);Cyanobacteria(100);Cyanobacteria(100);SubsectionI(100);FamilyI(100);Synechococcus(85);
OTU_22	5	16	960	38	31	56	17	19	6	1493	66	Bacteria(100);Actinobacteria(94);Thermoleophilia(85);Gaiellales(82);uncultured(82);uncultured_ge(82);
OTU_58	3	8	8	233	82	648	1	1	4	135	1563	Bacteria(100);Actinobacteria(100);Actinobacteria(100);Micrococcales(100);Microbacteriaceae(100);Yonghaparkia(81);
OTU_72	3	3	6	370	38	174	3	4	2	161	1922	Bacteria(100);Firmicutes(96);Firmicutes_unclassified(96);Firmicutes_unclassified(96);Firmicutes_unclassified(96);
OTU_39	4	1	10	138	34	41	3	2	9	2395	40	Bacteria(100);Bacteroidetes(100);Bacteroidia(100);Bacteroidales(100);Prolixibacteraceae(100);BSV13(100);
OTU_47	413	567	249	40	28	431	279	52	352	59	91	Bacteria(100);Firmicutes(100);Clostridia(100);Clostridiales(100);Family_XVII(100);Sulfobacillus(100);
OTU_84	419	312	132	15	6	28	39	1004	296	279	17	Archaea(100);Euryarchaeota(100);Thermoplasmata(100);Thermoplasmatales(100);Thermoplasmataceae(100);Thermoplasma(100);
OTU_95	1	2	1	203	264	260	2	3	4	354	1227	Bacteria(100);Proteobacteria(100);Alphaproteobacteria(100);Sphingomonadales(100);Erythrobacteraceae(96);Porphyrobacter(95);
OTU_5102	838	605	170	16	3	3	23	288	181	125	4	Archaea(100);Euryarchaeota(100);Thermoplasmata(100);Thermoplasmatales(100);BSLdp215(98);BSLdp215_ge(98);
OTU_55	298	209	141	29	9	33	80	1194	98	40	7	Bacteria(100);Firmicutes(100);Clostridia(100);Clostridiales(100);Family_XVII(100);Sulfobacillus(100);
OTU_62	248	104	31	11	7	14	21	1150	302	229	7	Archaea(100);Euryarchaeota(100);Thermoplasmata(100);Thermoplasmatales(100);Thermoplasmataceae(100);Thermoplasma(100);
OTU_69	2	4	0	101	121	1274	1	0	1	31	571	Bacteria(100);Proteobacteria(100);Alphaproteobacteria(100);Sphingomonadales(100);Sphingomonadaceae(99);Novosphingobium(99);
OTU_76	1	4	1	128	113	1142	3	3	3	65	629	Bacteria(100);Proteobacteria(100);Betaproteobacteria(100);Nitrosomonadales(84);Gallionellaceae(84);uncultured(80);
OTU_49	17	385	1228	9	2	4	27	23	49	335	11	Archaea(100);Euryarchaeota(100);Thermoplasmata(100);Thermoplasmatales(100);Thermoplasmataceae(100);Thermoplasma(100);
OTU_45	4	8	7	169	151	39	3	3	6	1629	53	Bacteria(100);Proteobacteria(100);Deltaproteobacteria(100);43F-1404R(100);43F-1404R_fa(100);43F-1404R_ge(100);
OTU_847	559	19	91	103	16	63	1025	65	6	4	4	Archaea(100);Euryarchaeota(100);Thermoplasmata(100);Thermoplasmatales(100);Ferroplasmaceae(99);Ferroplasma(99);
OTU_57	3	1	3	11	16	21	2	4	2	1846	26	Bacteria(100);Firmicutes(100);Clostridia(100);Clostridiales(100);Peptococcaceae(100);Thermincola(100);
OTU_870	0	2	0	100	56	643	4	1	0	151	826	Bacteria(100);Proteobacteria(100);Betaproteobacteria(100);Hydrogenophilales(100);Hydrogenophilaceae(100);Thiobacillus(100);
OTU_43	52	8	50	5	7	11	506	995	14	19	12	Bacteria(100);Actinobacteria(100);Acidimicrobiia(100);Acidimicrobiales(100);uncultured(93);uncultured_ge(93);
OTU_79	17	46	152	10	6	21	375	876	94	52	9	Bacteria(100);Actinobacteria(100);Acidimicrobiia(100);Acidimicrobiales(100);uncultured(91);uncultured_ge(91);
OTU_46	5	3	14	222	54	680	5	2	7	528	86	Bacteria(100);Firmicutes(100);Clostridia(100);Clostridiales(100);Family_XVIII(99);uncultured(99);
OTU_193	4	4	28	94	73	87	9	6	6	986	253	Bacteria(100);Chloroflexi(100);KD4-96(100);KD4-96_or(100);KD4-96_fa(100);KD4-96_ge(100);
OTU_401	14	337	529	4	2	16	19	17	71	460	8	Archaea(100);Euryarchaeota(100);Thermoplasmata(100);Thermoplasmatales(100);Thermoplasmataceae(100);Thermoplasma(100);
OTU_78	4	1	25	67	61	183	5	1	6	42	1065	Bacteria(100);Firmicutes(100);Clostridia(100);Clostridiales(100);Peptococcaceae(100);Desulfotomaculum(100);
OTU_52	0	2	249	138	1	24	3	1	3	944	15	Bacteria(97);Parcubacteria(96);Candidatus_Jorgensenbacteria(88);Candidatus_Jorgensenbacteria_or(88);Candidatus_Jorgensenbacteria_fa(88);Candidatus_Jorgensenbacteria_ge(88);
OTU_65	3	2	3	29	336	771	1	3	0	34	123	Bacteria(100);Firmicutes(100);Clostridia(99);Clostridiales(99);Syntrophomonadaceae(99);Dethiobacter(99);
OTU_85	0	6	3	259	62	304	3	2	3	132	478	Bacteria(100);Firmicutes(100);Clostridia(100);Clostridiales(100);Peptococcaceae(100);Desulfurispora(100);
OTU_42	3	22	865	5	5	12	5	2	11	292	9	Bacteria(93);Bacteria_unclassified(93);Bacteria_unclassified(93);Bacteria_unclassified(93);Bacteria_unclassified(93);
OTU_120	0	0	1	50	53	851	3	0	1	33	129	Bacteria(100);Proteobacteria(100);Betaproteobacteria(100);Hydrogenophilales(100);Hydrogenophilaceae(100);Sulfuriferula(100);
OTU_86	3	0	13	240	57	66	6	6	4	552	171	Bacteria(100);Firmicutes(100);Clostridia(100);Clostridiales(100);TSAC18(100);TSAC18_ge(100);
OTU_100	31	6	10	84	33	313	37	9	4	450	85	Bacteria(100);Proteobacteria(100);Gammaproteobacteria(100);Oceanospirillales(100);Halomonadaceae(100);Halomonas(93);
OTU_1126	0	1	0	123	137	422	0	1	2	46	328	Bacteria(100);Proteobacteria(100);Betaproteobacteria(100);Rhodocyclales(97);Rhodocyclaceae(97);
OTU_114	929	13	13	2	5	44	1	6	6	4	7	Bacteria(100);Firmicutes(100);Clostridia(100);Clostridiales(100);Family_XVII(100);Sulfobacillus(100);
OTU_592	2	0	0	82	99	306	1	0	1	160	379	Bacteria(100);Proteobacteria(100);Betaproteobacteria(100);Burkholderiales(100);Comamonadaceae(100);
OTU_60	6	11	110	2	2	7	12	716	126	31	4	Bacteria(100);Actinobacteria(100);Acidimicrobiia(100);Acidimicrobiales(100);uncultured(98);uncultured_ge(98);
OTU_67	66	255	233	3	3	6	9	4	97	331	6	Archaea(100);Euryarchaeota(100);Thermoplasmata(100);Thermoplasmatales(100);BSLdp215(100);BSLdp215_ge(100);
OTU_83	489	42	163	31	11	28	3	158	30	16	11	Bacteria(100);Proteobacteria(100);Gammaproteobacteria(100);Xanthomonadales(100);Xanthomonadales_Incertae_Sedis(100);Acidibacter(100);
OTU_136	2	0	1	55	79	127	3	1	2	402	300	Bacteria(100);Proteobacteria(100);Betaproteobacteria(100);Burkholderiales(100);Comamonadaceae(100);Aquabacterium(96);
OTU_102	1	8	915	2	2	5	0	1	1	32	4	Bacteria(100);Firmicutes(100);Clostridia(100);Halanaerobiales(100);ODP1230B8.23(100);ODP1230B8.23_ge(100);
OTU_142	430	188	83	11	5	77	6	12	111	15	10	Bacteria(100);Firmicutes(100);Clostridia(100);Clostridiales(100);Family_XVII(100);Sulfobacillus(100);
OTU_8268	151	388	46	3	1	2	10	138	177	29	1	Archaea(100);Euryarchaeota(100);Thermoplasmata(100);Thermoplasmatales(100);Thermoplasmataceae(100);Thermoplasma(100);
OTU_56	191	15	25	12	4	4	116	500	52	16	1	Archaea(100);Euryarchaeota(100);Thermoplasmata(100);Thermoplasmatales(100);Thermoplasmataceae(99);Thermoplasma(99);
OTU_602	1	1	3	52	206	263	0	0	0	46	360	Bacteria(100);Proteobacteria(100);Betaproteobacteria(100);Burkholderiales(100);Comamonadaceae(100);Comamonas(94);
OTU_8235	70	28	25	1	0	1	16	747	31	10	0	Archaea(100);Euryarchaeota(100);Thermoplasmata(100);Thermoplasmatales(100);Thermoplasmatales_unclassified(100);
OTU_997	294	60	294	5	3	13	6	10	101	132	8	Bacteria(100);Actinobacteria(100);Acidimicrobiia(100);Acidimicrobiales(100);uncultured(85);uncultured_ge(85);
OTU_82	5	4	7	116	38	52	1	0	3	608	87	Bacteria(100);Firmicutes(100);Firmicutes_unclassified(100);Firmicutes_unclassified(100);Firmicutes_unclassified(100);
OTU_64	1	3	14	146	67	206	8	0	2	422	42	Bacteria(99);Actinobacteria(98);OPB41(98);OPB41_or(98);OPB41_fa(98);OPB41_ge(98);
OTU_123	2	1	1	5	2	865	1	4	2	10	14	Bacteria(100);Proteobacteria(100);Gammaproteobacteria(100);Enterobacteriales(100);Enterobacteriaceae(100);Yersinia(100);
OTU_140	2	3	3	46	75	248	6	2	2	92	407	Bacteria(100);Proteobacteria(100);Betaproteobacteria(100);Betaproteobacteria_unclassified(100);Betaproteobacteria_unclassified(100);
OTU_510	14	1	7	7	0	9	551	278	2	1	0	Archaea(100);Euryarchaeota(100);Thermoplasmata(100);Thermoplasmatales(100);Thermoplasmataceae(100);Thermoplasma(100);
OTU_1410	599	29	24	7	10	116	1	10	24	15	33	Bacteria(100);Nitrospirae(100);Nitrospira(100);Nitrospirales(100);Nitrospiraceae(100);Leptospirillum(100);
OTU_77	647	10	81	42	16	27	4	3	8	9	9	Bacteria(100);Proteobacteria(100);Gammaproteobacteria(100);Acidithiobacillales(100);RCP1-48(100);RCP1-48_ge(100);
OTU_116	0	2	1	7	23	42	3	1	1	682	87	Bacteria(100);Proteobacteria(100);Alphaproteobacteria(100);Rhizobiales(100);Xanthobacteraceae(100);Pseudolabrys(100);
OTU_113	1	1	0	23	532	76	0	1	0	153	59	Bacteria(100);TM6_(Dependentiae)(100);TM6_(Dependentiae)_cl(100);TM6_(Dependentiae)_or(100);TM6_(Dependentiae)_fa(100);TM6_(Dependentiae)_ge(100);
OTU_88	3	3	0	18	13	57	0	2	6	119	609	Bacteria(100);Proteobacteria(100);Betaproteobacteria(100);Rhodocyclales(100);Rhodocyclaceae(100);Sulfuritalea(99);
OTU_92	2	3	5	167	35	299	3	3	2	130	156	Bacteria(100);Firmicutes(82);Firmicutes_unclassified(82);Firmicutes_unclassified(82);Firmicutes_unclassified(82);
OTU_112	2	0	312	10	4	5	0	3	1	442	3	Bacteria(100);Chloroflexi(100);SBR2076(100);SBR2076_or(100);SBR2076_fa(100);SBR2076_ge(100);
OTU_59	0	2	102	118	72	40	1	4	3	394	24	Bacteria(100);Chloroflexi(100);JG30-KF-CM66(100);JG30-KF-CM66_or(100);JG30-KF-CM66_fa(100);JG30-KF-CM66_ge(100);
OTU_87	4	30	400	6	0	10	4	3	14	271	11	Bacteria(100);Actinobacteria(100);Acidimicrobiia(100);Acidimicrobiales(100);Acidimicrobiaceae(100);Acidithrix(100);
OTU_137	172	232	159	11	9	63	1	25	20	32	26	Bacteria(100);Proteobacteria(100);Gammaproteobacteria(100);Acidithiobacillales(99);Acidithiobacillaceae(99);Acidithiobacillus(99);
OTU_669	1	1	7	136	295	134	1	1	1	133	23	Bacteria(100);Armatimonadetes(96);Armatimonadetes_unclassified(96);Armatimonadetes_unclassified(96);Armatimonadetes_unclassified(96);
OTU_70	16	7	29	9	4	8	3	582	14	39	10	Bacteria(100);Proteobacteria(100);Alphaproteobacteria(100);Rhodospirillales(100);Acetobacteraceae(100);
OTU_73	119	31	54	1	1	8	3	396	70	32	2	Archaea(100);Euryarchaeota(100);Thermoplasmata(100);Thermoplasmatales(100);Terrestrial_Miscellaneous_Gp(TMEG)(100);Terrestrial_Miscellaneous_Gp(TMEG)_ge(100);
OTU_1643	0	0	2	209	139	42	0	0	1	6	311	Bacteria(100);Proteobacteria(100);Betaproteobacteria(100);Betaproteobacteria_unclassified(100);Betaproteobacteria_unclassified(100);
OTU_93	50	48	109	4	1	7	44	345	31	64	4	Bacteria(100);Firmicutes(100);Clostridia(100);Clostridiales(100);Family_XVII(100);Sulfobacillus(100);
OTU_61	0	1	72	248	23	50	1	3	4	230	67	Bacteria(100);Nitrospirae(100);Nitrospira(100);Nitrospirales(100);Nitrospiraceae(100);uncultured(100);
OTU_702	0	0	2	64	42	295	0	1	0	13	282	Bacteria(100);Proteobacteria(100);Betaproteobacteria(100);Burkholderiales(100);Comamonadaceae(100);
OTU_104	29	2	8	56	14	261	11	14	3	252	41	Bacteria(100);Actinobacteria(100);Actinobacteria(100);Corynebacteriales(100);Dietziaceae(100);Dietzia(100);
OTU_66	0	0	62	447	1	34	1	1	2	128	5	Bacteria(100);Parcubacteria(100);Parcubacteria_unclassified(100);Parcubacteria_unclassified(100);Parcubacteria_unclassified(100);
OTU_1521	149	269	65	0	0	1	4	20	103	29	1	Archaea(100);Euryarchaeota(100);Thermoplasmata(100);Thermoplasmatales(100);Thermoplasmataceae(97);Thermoplasma(97);
OTU_130	3	4	0	61	34	60	0	2	3	67	400	Bacteria(100);Firmicutes(99);Clostridia(81);Clostridia_unclassified(81);Clostridia_unclassified(81);
OTU_135	4	3	1	67	88	74	1	1	2	154	228	Bacteria(100);Deinococcus-Thermus(100);Deinococci(100);Thermales(100);Thermaceae(100);Meiothermus(91);
OTU_91	0	0	37	9	0	3	1	0	2	553	6	Bacteria(99);Parcubacteria(98);Candidatus_Jorgensenbacteria(87);Candidatus_Jorgensenbacteria_or(87);Candidatus_Jorgensenbacteria_fa(87);Candidatus_Jorgensenbacteria_ge(87);
OTU_118	79	27	102	1	1	10	4	1	165	209	11	Bacteria(100);Firmicutes(100);Clostridia(100);Clostridiales(96);Clostridiales_fa(95);Clostridiales_ge(95);
OTU_2537	478	5	24	24	3	27	29	6	4	1	5	Archaea(100);Euryarchaeota(100);Thermoplasmata(100);Thermoplasmatales(100);Ferroplasmaceae(100);Ferroplasma(96);
OTU_685	19	277	83	1	5	7	0	0	180	28	3	Bacteria(100);Proteobacteria(100);Gammaproteobacteria(100);Acidithiobacillales(100);Acidithiobacillaceae(100);Acidithiobacillus(100);
OTU_1459	1	0	0	12	322	178	1	0	0	18	65	Bacteria(100);Firmicutes(100);Clostridia(100);Clostridiales(100);Syntrophomonadaceae(100);Dethiobacter(100);
OTU_926	8	39	5	0	0	0	435	92	3	2	1	Archaea(100);Euryarchaeota(100);Thermoplasmata(100);Thermoplasmatales(100);Thermoplasmataceae(100);Thermoplasma(100);
OTU_187	0	0	0	34	33	384	3	0	2	29	91	Bacteria(100);Proteobacteria(100);Gammaproteobacteria(100);Acidithiobacillales(100);Thermithiobacillaceae(100);Thermithiobacillus(100);
OTU_159	2	2	0	16	31	466	1	0	0	7	40	Bacteria(100);Proteobacteria(100);Gammaproteobacteria(100);Acidithiobacillales(100);Thermithiobacillaceae(100);Thermithiobacillus(100);
OTU_129	1	3	2	343	5	41	1	0	0	5	162	Bacteria(100);Proteobacteria(100);Gammaproteobacteria(100);Legionellales(100);Legionellaceae(100);Legionella(100);
OTU_173	15	2	1	34	5	389	20	4	1	30	60	Bacteria(100);Proteobacteria(100);Gammaproteobacteria(100);Enterobacteriales(100);Enterobacteriaceae(100);Klebsiella(86);
OTU_127	4	5	2	7	27	43	0	1	1	340	126	Bacteria(100);Proteobacteria(100);Gammaproteobacteria(100);Acidiferrobacterales(100);Acidiferrobacteraceae(100);uncultured(100);
OTU_143	0	0	221	55	5	8	1	0	0	257	2	Bacteria(100);Ignavibacteriae(93);Ignavibacteria(93);Ignavibacteriales(93);BSV26(87);BSV26_ge(87);
OTU_147	2	1	3	42	6	51	1	0	2	424	11	Bacteria(100);Firmicutes(100);Clostridia(100);Clostridiales(96);Family_XVIII(95);uncultured(95);
OTU_44	1	42	302	8	3	9	7	5	18	120	12	Bacteria(100);Thermotogae(100);Thermotogae(100);Mesoaciditogales(100);Mesoaciditogaceae(100);Mesoaciditoga(100);
OTU_1348	12	340	139	2	3	5	1	1	14	7	2	Bacteria(100);Proteobacteria(100);Deltaproteobacteria(100);Bdellovibrionales(100);Bacteriovoracaceae(100);uncultured(100);
OTU_1308	1	0	0	4	24	451	0	0	0	0	37	Bacteria(100);Cyanobacteria(100);Cyanobacteria(100);SubsectionI(100);FamilyI(100);
OTU_1728	61	54	18	1	1	3	92	266	8	8	0	Archaea(100);Euryarchaeota(100);Thermoplasmata(100);Thermoplasmatales(100);Thermoplasmataceae(100);Thermoplasma(100);
OTU_99	63	188	98	2	3	3	5	48	56	37	2	Archaea(100);Euryarchaeota(100);Thermoplasmata(100);Thermoplasmatales(100);Thermoplasmataceae(100);Thermoplasma(100);
OTU_194	0	0	0	44	24	148	1	0	1	22	261	Bacteria(100);Actinobacteria(100);Actinobacteria(100);Frankiales(100);Sporichthyaceae(100);hgcI_clade(100);
OTU_2386	6	5	0	0	0	0	353	134	0	0	0	Archaea(100);Euryarchaeota(100);Thermoplasmata(100);Thermoplasmatales(100);Thermoplasmataceae(100);Thermoplasma(100);
OTU_106	11	47	26	3	1	2	1	15	28	346	8	Archaea(100);Thaumarchaeota(100);FHMa11_terrestrial_group(100);FHMa11_terrestrial_group_or(100);FHMa11_terrestrial_group_fa(100);FHMa11_terrestrial_group_ge(100);
OTU_111	272	5	111	2	5	5	0	59	3	19	6	Bacteria(100);Proteobacteria(98);Deltaproteobacteria(98);Desulfurellales(98);Desulfurellaceae(98);H16(98);
OTU_160	2	0	1	26	22	289	0	0	0	20	124	Bacteria(100);Proteobacteria(100);Betaproteobacteria(100);Burkholderiales(100);Burkholderiales_Incertae_Sedis(100);Thiomonas(100);
OTU_569	67	213	56	2	0	0	5	24	57	57	2	Archaea(100);Euryarchaeota(100);Thermoplasmata(100);Thermoplasmatales(100);Thermoplasmataceae(100);Thermoplasma(100);
OTU_96	8	53	25	0	0	4	0	2	6	371	6	Archaea(100);Euryarchaeota(99);Thermoplasmata(99);Thermoplasmatales(99);Terrestrial_Miscellaneous_Gp(TMEG)(98);Terrestrial_Miscellaneous_Gp(TMEG)_ge(98);
OTU_2233	0	5	5	24	10	71	0	0	0	304	53	Bacteria(100);Proteobacteria(100);Betaproteobacteria(100);Burkholderiales(100);Comamonadaceae(100);Hydrogenophaga(91);
OTU_1166	0	0	0	42	13	166	0	0	0	2	241	Bacteria(100);Cyanobacteria(100);Cyanobacteria(100);SubsectionI(100);FamilyI(100);Synechococcus(90);
OTU_125	7	4	69	4	2	4	76	283	6	8	1	Bacteria(100);Actinobacteria(100);Acidimicrobiia(100);Acidimicrobiales(100);uncultured(94);uncultured_ge(94);
OTU_330	2	0	1	7	1	9	0	0	1	10	424	Bacteria(100);Firmicutes(100);Clostridia(100);Clostridiales(100);Peptococcaceae(100);Desulfurispora(100);
OTU_183	0	0	0	14	16	219	0	0	0	14	185	Bacteria(100);Bacteroidetes(100);Bacteroidia(100);Bacteroidales(100);Prevotellaceae(100);Prevotella_9(100);
OTU_97	0	2	1	18	57	36	2	3	5	139	176	Bacteria(100);Proteobacteria(100);Deltaproteobacteria(100);Myxococcales(100);Archangiaceae(100);Anaeromyxobacter(100);
OTU_48	2	3	12	49	21	77	3	5	3	239	20	Bacteria(100);Actinobacteria(100);OPB41(100);OPB41_or(100);OPB41_fa(100);OPB41_ge(100);
OTU_825	297	11	18	2	3	10	36	31	2	5	6	Bacteria(100);Proteobacteria(100);Gammaproteobacteria(100);Acidithiobacillales(100);Acidithiobacillaceae(100);Acidithiobacillus(100);
OTU_6149	0	0	1	53	75	86	0	0	1	138	66	Bacteria(100);Nitrospirae(100);Nitrospira(100);Nitrospirales(100);Nitrospiraceae(100);uncultured(100);
OTU_180	6	3	1	28	13	166	5	0	0	25	172	Bacteria(100);Proteobacteria(100);Gammaproteobacteria(100);Pseudomonadales(100);Moraxellaceae(100);Acinetobacter(100);
OTU_63	3	1	8	58	53	49	3	2	3	223	14	Bacteria(100);Armatimonadetes(100);uncultured(96);uncultured_or(96);uncultured_fa(96);uncultured_ge(96);
OTU_74	3	3	16	28	49	21	2	2	4	274	8	Bacteria(100);Acidobacteria(100);Solibacteres(100);Solibacterales(100);Solibacteraceae_(Subgroup_3)(100);Candidatus_Solibacter(98);
OTU_166	0	1	5	23	14	79	0	0	1	92	191	Bacteria(100);Proteobacteria(100);Betaproteobacteria(100);Burkholderiales(100);Burkholderiaceae(100);Limnobacter(99);
OTU_4473	17	31	17	3	0	0	73	240	13	11	0	Archaea(100);Euryarchaeota(100);Thermoplasmata(100);Thermoplasmatales(100);Thermoplasmataceae(100);Thermoplasma(100);
OTU_150	3	2	18	3	4	16	220	128	0	5	3	Bacteria(100);Actinobacteria(100);Acidimicrobiia(100);Acidimicrobiales(100);uncultured(100);uncultured_ge(100);
OTU_195	0	1	2	24	14	173	0	0	1	10	170	Bacteria(100);Proteobacteria(100);Alphaproteobacteria(100);Rhodobacterales(100);Rhodobacteraceae(100);Paracoccus(95);
OTU_1414	0	0	0	47	19	141	0	0	0	32	155	Bacteria(100);Proteobacteria(100);Betaproteobacteria(100);Hydrogenophilales(97);Hydrogenophilaceae(97);Thiobacillus(97);
OTU_161	3	0	0	13	6	13	0	1	1	2	355	Bacteria(100);Firmicutes(100);Clostridia(100);Clostridiales(100);Peptococcaceae(100);Desulfosporosinus(99);
OTU_115	1	2	179	5	0	5	2	1	1	190	6	Bacteria(100);Actinobacteria(100);MB-A2-108(100);MB-A2-108_or(100);MB-A2-108_fa(100);MB-A2-108_ge(100);
OTU_2416	13	1	0	29	14	91	17	1	3	196	27	Bacteria(100);Proteobacteria(100);Gammaproteobacteria(100);Oceanospirillales(100);Halomonadaceae(100);
OTU_107	1	0	1	3	90	26	1	2	0	67	193	Bacteria(100);Chloroflexi(100);Anaerolineae(100);Anaerolineales(100);Anaerolineaceae(100);Anaerolinea(94);
OTU_155	14	24	28	2	2	0	135	88	72	16	2	Bacteria(100);Firmicutes(100);Clostridia(95);Clostridiales(95);Family_XVII(95);Sulfobacillus(91);
OTU_219	0	0	1	52	45	45	0	0	0	35	204	Bacteria(100);Proteobacteria(100);Betaproteobacteria(100);Rhodocyclales(100);Rhodocyclaceae(100);
OTU_98	1	1	2	70	25	73	2	0	2	146	53	Bacteria(98);Parcubacteria(91);Parcubacteria_unclassified(91);Parcubacteria_unclassified(91);Parcubacteria_unclassified(91);
OTU_51	4	5	2	178	10	40	2	4	3	89	34	Bacteria(100);Firmicutes(100);Clostridia(99);Clostridiales(96);Peptococcaceae(96);Pelotomaculum(96);
OTU_2190	8	1	0	2	0	2	342	8	2	0	0	Archaea(100);Euryarchaeota(100);Thermoplasmata(100);Thermoplasmatales(100);Thermoplasmataceae(100);Thermoplasma(100);
OTU_800	76	120	16	1	1	1	13	69	40	12	2	Archaea(100);Euryarchaeota(100);Thermoplasmata(100);Thermoplasmatales(100);Thermoplasmataceae(100);Thermoplasma(100);
OTU_3677	6	239	75	2	1	3	0	0	13	9	2	Bacteria(100);Proteobacteria(100);Deltaproteobacteria(99);Bdellovibrionales(99);Bacteriovoracaceae(99);uncultured(99);
OTU_182	2	1	0	23	15	162	0	0	3	11	127	Bacteria(100);Proteobacteria(100);Gammaproteobacteria(100);Chromatiales(100);Halothiobacillaceae(100);Halothiobacillus(100);
OTU_2991	0	0	0	61	61	106	1	0	0	62	51	Bacteria(100);Nitrospirae(99);Nitrospira(99);Nitrospirales(99);Nitrospiraceae(99);uncultured(98);
OTU_81	9	1	4	4	3	3	40	269	6	1	2	Bacteria(100);Actinobacteria(100);Acidimicrobiia(100);Acidimicrobiales(100);uncultured(98);uncultured_ge(98);
OTU_89	39	10	21	5	1	9	61	169	16	3	6	Bacteria(100);Firmicutes(100);Clostridia(100);Clostridiales(100);Family_XVII(100);Sulfobacillus(100);
OTU_789	1	1	0	24	22	120	0	1	1	95	72	Bacteria(100);Actinobacteria(100);Actinobacteria(100);Micrococcales(100);Demequinaceae(96);Lysinimicrobium(96);
OTU_729	2	1	19	0	1	6	14	285	5	1	2	Bacteria(100);Actinobacteria(100);Acidimicrobiia(100);Acidimicrobiales(100);uncultured(92);uncultured_ge(92);
OTU_2583	5	0	0	0	0	1	312	10	0	0	0	Archaea(100);Euryarchaeota(100);Thermoplasmata(100);Thermoplasmatales(100);Thermoplasmataceae(100);Thermoplasma(100);
OTU_3910	44	116	32	0	1	0	3	27	98	3	0	Archaea(100);Euryarchaeota(100);Thermoplasmata(100);Thermoplasmatales(100);Thermoplasmataceae(100);Thermoplasma(100);
OTU_3043	36	41	14	3	0	1	117	99	5	2	1	Archaea(100);Euryarchaeota(100);Thermoplasmata(100);Thermoplasmatales(100);Thermoplasmataceae(100);Thermoplasma(100);
OTU_6933	26	0	2	1	0	0	255	29	2	4	0	Archaea(100);Euryarchaeota(100);Thermoplasmata(100);Thermoplasmatales(100);Thermoplasmatales_unclassified(100);
OTU_245	0	0	0	6	10	281	0	0	0	1	19	Bacteria(100);Proteobacteria(100);Alphaproteobacteria(100);Rhizobiales(100);Rhizobiaceae(100);Rhizobium(99);
OTU_149	0	1	0	12	25	141	1	2	0	60	71	Bacteria(99);Parcubacteria(98);Candidatus_Wolfebacteria(83);Candidatus_Wolfebacteria_or(83);Candidatus_Wolfebacteria_fa(83);Candidatus_Wolfebacteria_ge(83);
OTU_121	0	0	1	15	2	6	1	0	1	264	18	Bacteria(100);Bacteria_unclassified(100);Bacteria_unclassified(100);Bacteria_unclassified(100);Bacteria_unclassified(100);
OTU_181	1	0	0	0	6	291	0	0	0	3	6	Bacteria(100);Proteobacteria(100);Alphaproteobacteria(100);Caulobacterales(99);Caulobacteraceae(99);
OTU_264	1	0	0	20	24	126	0	0	0	6	130	Bacteria(100);Proteobacteria(100);Betaproteobacteria(100);Burkholderiales(100);Oxalobacteraceae(100);
OTU_119	59	21	27	13	3	4	7	143	19	6	4	Bacteria(100);Firmicutes(100);Clostridia(100);Clostridiales(100);Family_XVII(100);Sulfobacillus(99);
OTU_4485	34	155	22	2	0	0	1	19	64	4	1	Archaea(100);Euryarchaeota(100);Thermoplasmata(100);Thermoplasmatales(100);Thermoplasmataceae(100);Thermoplasma(100);
OTU_1537	25	44	7	3	0	0	22	163	31	3	1	Archaea(100);Euryarchaeota(100);Thermoplasmata(100);Thermoplasmatales(100);Thermoplasmataceae(100);Thermoplasma(100);
OTU_233	0	0	1	25	13	92	0	0	0	23	145	Bacteria(100);Actinobacteria(100);Actinobacteria(100);Frankiales(100);Sporichthyaceae(100);
OTU_3728	0	0	1	44	8	83	0	0	0	3	159	Bacteria(100);Proteobacteria(100);Betaproteobacteria(100);Hydrogenophilales(97);Hydrogenophilaceae(97);Thiobacillus(97);
OTU_923	1	1	1	25	66	34	1	1	1	69	97	Bacteria(100);Proteobacteria(100);Deltaproteobacteria(100);43F-1404R(100);43F-1404R_fa(100);43F-1404R_ge(100);
OTU_621	84	47	67	0	1	1	5	2	11	77	1	Archaea(84);Archaea_unclassified(84);Archaea_unclassified(84);Archaea_unclassified(84);Archaea_unclassified(84);
OTU_163	0	2	10	50	6	6	3	1	0	213	4	Bacteria(100);Ignavibacteriae(100);Ignavibacteria(100);Ignavibacteriales(100);SR-FBR-L83(91);SR-FBR-L83_ge(91);
OTU_167	0	0	1	36	9	85	1	0	0	80	82	Bacteria(100);Firmicutes(94);Clostridia(93);Clostridiales(92);Clostridiales_unclassified(92);
OTU_141	0	0	9	39	40	30	2	3	3	120	44	Bacteria(100);Actinobacteria(86);Thermoleophilia(86);Gaiellales(86);uncultured(86);uncultured_ge(86);
OTU_175	1	1	1	11	40	124	0	0	0	29	81	Bacteria(100);Proteobacteria(100);Alphaproteobacteria(100);Sphingomonadales(100);Sphingomonadaceae(95);Sphingomonas(92);
OTU_90	2	5	4	12	21	8	1	0	0	231	4	Bacteria(100);Proteobacteria(100);Deltaproteobacteria(100);Syntrophobacterales(100);Syntrophaceae(100);Desulfobacca(100);
OTU_2533	0	0	0	51	71	34	0	0	0	32	98	Bacteria(100);Bacteria_unclassified(100);Bacteria_unclassified(100);Bacteria_unclassified(100);Bacteria_unclassified(100);
OTU_2429	30	36	4	0	0	1	95	106	7	3	1	Archaea(100);Euryarchaeota(100);Thermoplasmata(100);Thermoplasmatales(100);Thermoplasmataceae(100);Thermoplasma(100);
OTU_156	8	1	1	26	9	86	9	2	0	114	21	Bacteria(100);Actinobacteria(100);Actinobacteria(100);Propionibacteriales(100);Nocardioidaceae(100);Aeromicrobium(100);
OTU_1512	0	1	0	22	28	63	0	0	1	12	149	Bacteria(100);Proteobacteria(100);Alphaproteobacteria(100);Sphingomonadales(100);Sphingomonadaceae(88);
OTU_75	2	3	6	94	4	124	2	1	3	15	21	Bacteria(100);Proteobacteria(100);Deltaproteobacteria(100);Desulfobacterales(100);Desulfobulbaceae(100);Desulfurivibrio(100);
OTU_3753	0	15	240	0	2	0	1	0	4	9	2	Bacteria(100);Proteobacteria(100);Deltaproteobacteria(100);Bdellovibrionales(100);Bacteriovoracaceae(100);uncultured(100);
OTU_168	2	0	4	17	6	1	0	0	0	235	3	Bacteria(100);Acidobacteria(100);Subgroup_6(100);Subgroup_6_or(100);Subgroup_6_fa(100);Subgroup_6_ge(100);
OTU_203	0	0	0	32	5	76	0	1	0	33	119	Bacteria(100);Chloroflexi(100);Gitt-GS-136(100);Gitt-GS-136_or(100);Gitt-GS-136_fa(100);Gitt-GS-136_ge(100);
OTU_227	0	13	102	1	0	4	0	1	0	141	3	Archaea(100);Thaumarchaeota(100);South_African_Gold_Mine_Gp_1(SAGMCG-1)(100);South_African_Gold_Mine_Gp_1(SAGMCG-1)_or(100);South_African_Gold_Mine_Gp_1(SAGMCG-1)_fa(100);South_African_Gold_Mine_Gp_1(SAGMCG-1)_ge(100);
OTU_54	0	0	24	57	12	14	3	0	0	149	4	Bacteria(82);Bacteria_unclassified(82);Bacteria_unclassified(82);Bacteria_unclassified(82);Bacteria_unclassified(82);
OTU_229	1	1	0	80	15	91	0	0	0	1	68	Bacteria(100);Deinococcus-Thermus(100);Deinococci(100);Deinococcales(100);Trueperaceae(100);Truepera(100);
OTU_197	0	0	0	9	8	99	0	0	0	6	132	Bacteria(100);Bacteroidetes(100);Bacteroidia(100);Bacteroidales(100);Bacteroidaceae(100);Bacteroides(100);
OTU_200	13	1	1	19	12	87	4	1	0	115	0	Bacteria(100);Proteobacteria(100);Gammaproteobacteria(100);Alteromonadales(100);Idiomarinaceae(100);Aliidiomarina(98);
OTU_2424	88	46	15	3	2	0	2	82	13	2	0	Archaea(100);Euryarchaeota(100);Thermoplasmata(100);Thermoplasmatales(100);Thermoplasmataceae(100);Thermoplasma(100);
OTU_157	2	0	13	26	6	53	7	0	2	133	7	Bacteria(100);Actinobacteria(100);Nitriliruptoria(100);Nitriliruptorales(100);Nitriliruptoraceae(100);
OTU_139	2	1	0	16	27	83	1	0	0	29	87	Bacteria(100);Proteobacteria(100);Alphaproteobacteria(100);Rhizobiales(100);Bradyrhizobiaceae(100);Bradyrhizobium(95);
OTU_105	3	12	30	0	0	1	1	2	1	188	7	Archaea(92);Archaea_unclassified(92);Archaea_unclassified(92);Archaea_unclassified(92);Archaea_unclassified(92);
OTU_1295	1	0	1	19	16	94	0	0	0	10	102	Bacteria(100);Proteobacteria(100);Alphaproteobacteria(100);Sphingomonadales(100);Sphingomonadales_unclassified(100);
OTU_134	3	89	108	2	2	2	0	1	14	14	7	Bacteria(100);Firmicutes(95);Clostridia(95);Clostridia_unclassified(95);Clostridia_unclassified(95);
OTU_217	1	0	0	15	16	102	0	1	0	9	96	Bacteria(100);Actinobacteria(100);Actinobacteria(100);Frankiales(100);Sporichthyaceae(100);hgcI_clade(100);
OTU_198	0	2	0	36	11	29	0	0	0	63	98	Bacteria(100);Firmicutes(100);Clostridia(100);Clostridiales(100);Clostridiaceae_4(99);uncultured(99);
OTU_3207	6	6	0	0	0	0	59	164	3	1	0	Archaea(100);Euryarchaeota(100);Thermoplasmata(100);Thermoplasmatales(100);Thermoplasmataceae(100);Thermoplasma(100);
OTU_205	0	0	0	109	8	22	0	0	1	77	19	Bacteria(100);Bacteria_unclassified(100);Bacteria_unclassified(100);Bacteria_unclassified(100);Bacteria_unclassified(100);
OTU_191	32	11	41	3	0	6	19	94	8	18	3	Bacteria(100);Actinobacteria(100);Acidimicrobiia(100);Acidimicrobiales(100);uncultured(99);uncultured_ge(99);
OTU_265	0	1	0	21	7	98	0	0	2	16	86	Bacteria(100);Proteobacteria(100);Gammaproteobacteria(100);Pseudomonadales(100);Moraxellaceae(100);Perlucidibaca(100);
OTU_1712	1	1	7	18	11	11	2	1	1	161	16	Bacteria(100);Chloroflexi(100);KD4-96(100);KD4-96_or(100);KD4-96_fa(100);KD4-96_ge(100);
OTU_128	35	3	1	21	9	8	15	9	2	73	52	Bacteria(100);Proteobacteria(100);Gammaproteobacteria(100);Pseudomonadales(100);Moraxellaceae(100);Acinetobacter(100);
OTU_158	0	0	0	2	21	23	1	0	0	22	159	Bacteria(87);Bacteria_unclassified(87);Bacteria_unclassified(87);Bacteria_unclassified(87);Bacteria_unclassified(87);
OTU_5586	29	2	0	1	0	0	182	7	0	0	1	Archaea(100);Euryarchaeota(100);Thermoplasmata(100);Thermoplasmatales(100);Ferroplasmaceae(88);Ferroplasma(80);
OTU_220	0	0	0	0	1	11	0	0	1	112	95	Bacteria(98);Parcubacteria(95);Parcubacteria_unclassified(95);Parcubacteria_unclassified(95);Parcubacteria_unclassified(95);
OTU_324	1	0	0	10	10	132	0	0	0	7	60	Bacteria(100);Proteobacteria(100);Alphaproteobacteria(100);Rhodobacterales(99);Rhodobacteraceae(99);
OTU_225	0	1	0	6	11	130	0	0	1	6	64	Bacteria(100);Actinobacteria(100);Actinobacteria(100);Frankiales(100);Sporichthyaceae(100);Sporichthyaceae_ge(100);
OTU_354	4	3	0	13	5	143	0	0	1	11	38	Bacteria(100);Firmicutes(100);Clostridia(100);Clostridiales(100);Family_XVII(100);Sulfobacillus(100);
OTU_1392	0	1	0	29	5	39	0	1	0	10	132	Bacteria(100);Actinobacteria(100);Actinobacteria(100);Frankiales(100);Sporichthyaceae(100);hgcI_clade(98);
OTU_207	1	1	10	7	2	3	0	0	0	190	3	Bacteria(100);Armatimonadetes(100);uncultured(100);uncultured_or(100);uncultured_fa(100);uncultured_ge(100);
OTU_8719	0	0	1	28	33	43	0	1	0	43	67	Bacteria(100);Proteobacteria(100);Betaproteobacteria(100);Burkholderiales(100);Comamonadaceae(100);
OTU_146	0	1	2	3	22	24	1	0	1	149	9	Bacteria(100);Acidobacteria(100);Solibacteres(100);Solibacterales(100);Solibacteraceae_(Subgroup_3)(100);Paludibaculum(100);
OTU_4236	19	93	8	0	0	0	9	52	29	2	0	Archaea(100);Euryarchaeota(100);Thermoplasmata(100);Thermoplasmatales(100);Thermoplasmataceae(100);Thermoplasma(100);
OTU_122	0	2	11	17	16	11	1	0	1	148	4	Bacteria(100);Acidobacteria(100);Solibacteres(100);Solibacterales(100);Solibacteraceae_(Subgroup_3)(100);Candidatus_Solibacter(88);
OTU_188	1	2	50	11	4	2	0	0	1	139	1	Bacteria(94);Bacteria_unclassified(94);Bacteria_unclassified(94);Bacteria_unclassified(94);Bacteria_unclassified(94);
OTU_189	2	0	1	9	4	8	0	1	1	170	15	Bacteria(99);Bacteria_unclassified(99);Bacteria_unclassified(99);Bacteria_unclassified(99);Bacteria_unclassified(99);
OTU_1001	15	20	2	0	2	2	7	34	111	15	1	Archaea(100);Euryarchaeota(100);Thermoplasmata(100);Thermoplasmatales(100);Thermoplasmataceae(100);Thermoplasma(100);
OTU_7764	0	1	3	2	0	1	18	181	1	1	0	Bacteria(100);Actinobacteria(100);Acidimicrobiia(100);Acidimicrobiales(100);uncultured(86);uncultured_ge(86);
OTU_179	14	23	84	2	1	3	0	21	29	26	3	Bacteria(95);Bacteria_unclassified(95);Bacteria_unclassified(95);Bacteria_unclassified(95);Bacteria_unclassified(95);
OTU_145	2	48	99	2	0	2	0	0	2	46	3	Bacteria(100);Planctomycetes(100);Phycisphaerae(100);CPla-3_termite_group(100);CPla-3_termite_group_fa(100);CPla-3_termite_group_ge(100);
OTU_186	1	2	4	19	1	4	1	2	0	166	4	Bacteria(100);Chloroflexi(100);SJA-15(100);SJA-15_or(100);SJA-15_fa(100);SJA-15_ge(100);
OTU_1760	0	0	0	14	6	14	0	0	0	153	16	Bacteria(100);Nitrospirae(100);Nitrospira(100);Nitrospirales(100);Nitrospiraceae(100);uncultured(100);
OTU_1360	55	63	7	1	0	1	4	18	50	3	0	Archaea(100);Euryarchaeota(100);Thermoplasmata(100);Thermoplasmatales(100);Thermoplasmataceae(100);Thermoplasma(100);
OTU_2357	100	37	17	0	0	1	2	25	6	14	0	Archaea(100);Euryarchaeota(100);Thermoplasmata(100);Thermoplasmatales(100);Thermoplasmataceae(100);Thermoplasma(100);
OTU_164	0	0	1	1	11	47	0	0	0	14	127	Bacteria(94);Microgenomates(88);Candidatus_Woesebacteria(87);Candidatus_Woesebacteria_or(87);Candidatus_Woesebacteria_fa(87);Candidatus_Woesebacteria_ge(87);
OTU_133	1	0	2	8	29	9	0	0	1	144	5	Bacteria(100);Acidobacteria(100);Solibacteres(100);Solibacterales(100);Solibacteraceae_(Subgroup_3)(100);Candidatus_Solibacter(96);
OTU_185	0	1	24	32	5	5	1	0	1	125	2	Bacteria(100);Chloroflexi(100);SBR2076(100);SBR2076_or(100);SBR2076_fa(100);SBR2076_ge(100);
OTU_240	0	1	0	22	14	51	0	1	0	23	83	Bacteria(100);Proteobacteria(100);Alphaproteobacteria(100);Rhizobiales(100);Methylocystaceae(94);Methylocystis(86);
OTU_835	9	112	55	1	0	1	0	1	8	7	1	Bacteria(100);Proteobacteria(100);Deltaproteobacteria(100);Bdellovibrionales(100);Bacteriovoracaceae(100);uncultured(100);
OTU_131	11	32	65	2	0	5	2	18	33	25	1	Bacteria(100);Actinobacteria(100);Acidimicrobiia(100);Acidimicrobiales(100);uncultured(86);uncultured_ge(86);
OTU_208	126	4	19	4	2	15	1	11	4	4	4	Bacteria(100);Proteobacteria(100);Alphaproteobacteria(100);Rhodospirillales(100);Acetobacteraceae(100);uncultured(83);
OTU_218	0	0	39	13	2	4	1	2	0	133	0	Bacteria(100);Chloroflexi(99);SBR2076(92);SBR2076_or(92);SBR2076_fa(92);SBR2076_ge(92);
OTU_295	0	0	0	19	4	18	0	0	0	23	128	Bacteria(100);Proteobacteria(100);Betaproteobacteria(100);Methylophilales(100);Methylophilaceae(100);
OTU_672	1	0	1	13	10	27	0	2	0	68	66	Bacteria(100);Proteobacteria(100);Gammaproteobacteria(100);Pseudomonadales(100);Pseudomonadaceae(100);Pseudomonas(92);
OTU_628	13	117	5	0	0	0	7	11	32	1	0	Archaea(100);Euryarchaeota(100);Thermoplasmata(100);Thermoplasmatales(100);Thermoplasmataceae(100);Thermoplasma(100);
OTU_276	0	0	0	10	20	73	0	0	0	10	72	Bacteria(100);Proteobacteria(100);Betaproteobacteria(100);Burkholderiales(100);Burkholderiaceae(100);Polynucleobacter(100);
OTU_574	0	2	25	17	11	8	0	1	0	110	7	Bacteria(100);Chloroflexi(100);KD4-96(100);KD4-96_or(100);KD4-96_fa(100);KD4-96_ge(100);
OTU_109	0	2	3	3	11	11	2	2	1	135	9	Bacteria(100);Actinobacteria(99);Thermoleophilia(95);Gaiellales(94);uncultured(94);uncultured_ge(94);
OTU_239	0	0	0	1	1	1	0	0	0	169	7	Bacteria(97);Chloroflexi(87);Chloroflexi_unclassified(87);Chloroflexi_unclassified(87);Chloroflexi_unclassified(87);
OTU_241	25	8	96	2	0	5	0	2	1	39	1	Bacteria(100);Actinobacteria(100);Acidimicrobiia(100);Acidimicrobiales(100);Acidimicrobiaceae(100);Ferrithrix(100);
OTU_2057	5	6	2	5	3	118	3	3	0	6	24	Bacteria(100);Nitrospirae(100);Nitrospira(100);Nitrospirales(100);Nitrospiraceae(100);Leptospirillum(100);
OTU_274	0	0	88	4	1	0	0	0	0	80	1	Bacteria(100);Ignavibacteriae(82);Ignavibacteria(82);Ignavibacteriales(82);Ignavibacteriales_unclassified(82);
OTU_991	0	1	8	11	19	7	1	0	0	120	5	Bacteria(100);Acidobacteria(100);Solibacteres(100);Solibacterales(100);Solibacteraceae_(Subgroup_3)(100);Candidatus_Solibacter(83);
OTU_1932	1	4	54	9	4	2	3	0	2	89	2	Bacteria(100);Chloroflexi(100);KD4-96(100);KD4-96_or(100);KD4-96_fa(100);KD4-96_ge(100);
OTU_3243	0	0	1	13	9	68	0	1	0	11	67	Bacteria(100);Proteobacteria(100);Betaproteobacteria(100);Hydrogenophilales(97);Hydrogenophilaceae(97);Thiobacillus(97);
OTU_250	159	2	0	1	2	1	0	0	0	1	2	Bacteria(100);Acidobacteria(100);Acidobacteria(100);Acidobacteriales(100);Acidobacteriaceae_(Subgroup_1)(100);Acidobacterium(100);
OTU_2157	0	0	0	13	16	90	0	0	0	4	41	Bacteria(100);Proteobacteria(100);Betaproteobacteria(100);Burkholderiales(100);Comamonadaceae(100);
OTU_216	2	135	15	0	0	0	0	1	1	8	2	Bacteria(100);Planctomycetes(100);Phycisphaerae(100);CPla-3_termite_group(100);CPla-3_termite_group_fa(100);CPla-3_termite_group_ge(100);
OTU_144	1	0	1	15	11	0	2	0	0	128	4	Archaea(100);Thaumarchaeota(100);Marine_Benthic_Group_A(87);Marine_Benthic_Group_A_or(87);Marine_Benthic_Group_A_fa(87);Marine_Benthic_Group_A_ge(87);
OTU_3716	2	0	1	10	7	50	0	0	0	19	73	Bacteria(100);Proteobacteria(100);Alphaproteobacteria(100);Sphingomonadales(100);Sphingomonadaceae(100);Sphingobium(100);
OTU_406	0	0	0	9	8	78	0	0	0	5	62	Bacteria(100);Firmicutes(100);Clostridia(100);Clostridiales(100);Ruminococcaceae(100);Faecalibacterium(100);
OTU_176	1	0	2	41	54	30	0	0	0	20	13	Bacteria(95);Bacteria_unclassified(95);Bacteria_unclassified(95);Bacteria_unclassified(95);Bacteria_unclassified(95);
OTU_889	150	1	2	1	0	3	0	0	2	0	2	Bacteria(100);Proteobacteria(100);Gammaproteobacteria(100);Xanthomonadales(100);Xanthomonadales_Incertae_Sedis(100);Acidibacter(100);
OTU_344	0	0	2	9	2	90	0	0	0	13	44	Bacteria(100);Actinobacteria(100);Actinobacteria(100);Micrococcales(100);Micrococcaceae(100);Pseudarthrobacter(100);
OTU_288	0	0	1	23	2	36	0	0	0	5	91	Bacteria(100);Proteobacteria(100);Alphaproteobacteria(100);Sphingomonadales(100);Sphingomonadaceae(100);Sphingobium(98);
OTU_196	2	25	23	1	0	0	4	2	15	85	0	Archaea(100);Euryarchaeota(100);Thermoplasmata(100);Thermoplasmatales(100);Thermoplasmataceae(100);Thermoplasma(100);
OTU_263	0	0	0	17	0	73	0	0	0	2	65	Bacteria(100);Proteobacteria(100);Alphaproteobacteria(100);SAR11_clade(100);LD12_freshwater_group(100);LD12_freshwater_group_ge(100);
OTU_3892	1	0	3	17	17	9	1	1	3	89	16	Bacteria(100);Chloroflexi(100);KD4-96(100);KD4-96_or(100);KD4-96_fa(100);KD4-96_ge(100);
OTU_2502	0	0	0	17	19	13	1	1	0	13	92	Bacteria(100);Proteobacteria(100);Betaproteobacteria(100);Burkholderiales(100);Comamonadaceae(100);
OTU_209	0	0	2	14	14	15	2	0	1	96	10	Bacteria(100);Proteobacteria(100);Deltaproteobacteria(100);Syntrophobacterales(100);Syntrophaceae(100);Desulfomonile(100);
OTU_211	0	1	24	7	13	12	0	0	0	91	6	Bacteria(99);Bacteria_unclassified(99);Bacteria_unclassified(99);Bacteria_unclassified(99);Bacteria_unclassified(99);
OTU_3509	20	61	8	1	0	0	1	21	40	2	0	Archaea(100);Euryarchaeota(100);Thermoplasmata(100);Thermoplasmatales(100);Thermoplasmataceae(100);Thermoplasma(100);
OTU_94	0	0	1	74	8	10	0	0	1	54	6	Bacteria(100);Parcubacteria(97);Parcubacteria_cl(97);Parcubacteria_or(97);Parcubacteria_fa(97);Parcubacteria_ge(97);
OTU_1947	0	0	1	16	44	19	0	0	0	2	68	Bacteria(100);Actinobacteria(100);Coriobacteriia(100);Coriobacteriales(100);Coriobacteriaceae(100);uncultured(100);
OTU_7510	0	0	0	1	108	21	0	0	0	7	13	Bacteria(100);Firmicutes(100);Clostridia(100);Clostridiales(100);Syntrophomonadaceae(100);Dethiobacter(100);
OTU_154	0	0	2	9	2	2	0	0	1	128	4	Bacteria(100);Chloroflexi(93);Chloroflexi_unclassified(93);Chloroflexi_unclassified(93);Chloroflexi_unclassified(93);
OTU_202	0	0	0	17	4	17	0	0	0	9	100	Bacteria(100);Cyanobacteria(100);Cyanobacteria(100);SubsectionI(100);FamilyI(100);Synechococcus(98);
OTU_444	0	0	0	14	4	75	1	0	3	4	46	Bacteria(100);Proteobacteria(100);Gammaproteobacteria(100);Xanthomonadales(100);Xanthomonadaceae(100);Silanimonas(100);
OTU_2371	23	43	4	0	1	1	2	5	63	3	1	Archaea(100);Euryarchaeota(100);Thermoplasmata(100);Thermoplasmatales(100);Thermoplasmataceae(100);Thermoplasma(100);
OTU_5425	5	52	30	2	0	0	2	2	14	39	0	Archaea(100);Euryarchaeota(100);Thermoplasmata(100);Thermoplasmatales(100);BSLdp215(87);BSLdp215_ge(87);
OTU_309	131	2	3	0	3	3	0	0	0	0	2	Bacteria(100);Acidobacteria(100);Acidobacteria(100);Acidobacteriales(100);Acidobacteriaceae_(Subgroup_1)(100);
OTU_3189	1	0	0	7	13	75	0	0	1	2	45	Bacteria(100);Proteobacteria(100);Betaproteobacteria(100);Burkholderiales(100);Comamonadaceae(96);
OTU_206	1	0	1	32	1	38	0	0	0	16	54	Bacteria(100);Parcubacteria(100);Candidatus_Wolfebacteria(100);Candidatus_Wolfebacteria_or(100);Candidatus_Wolfebacteria_fa(100);Candidatus_Wolfebacteria_ge(100);
OTU_255	0	1	0	16	6	28	0	0	0	3	88	Bacteria(100);Firmicutes(100);Erysipelotrichia(100);Erysipelotrichales(100);Erysipelotrichaceae(100);Erysipelothrix(100);
OTU_458	0	0	0	4	7	43	0	1	1	0	86	Archaea(100);Thaumarchaeota(100);South_African_Gold_Mine_Gp_1(SAGMCG-1)(100);Unknown_Order(100);Unknown_Family(100);Candidatus_Nitrosotalea(100);
OTU_279	0	0	0	0	0	136	1	0	0	0	4	Bacteria(100);Firmicutes(100);Bacilli(100);Lactobacillales(100);Lactobacillaceae(100);Lactobacillus(87);
OTU_285	0	2	79	0	0	3	0	0	1	55	0	Bacteria(100);Acidobacteria(100);Subgroup_13(100);Subgroup_13_or(100);Subgroup_13_fa(100);Subgroup_13_ge(100);
OTU_231	0	0	0	6	1	117	0	0	0	1	14	Bacteria(100);Bacteroidetes(100);Cytophagia(100);Cytophagales(100);Cytophagaceae(100);Pseudarcicella(100);
OTU_237	0	0	118	2	1	3	0	0	0	13	2	Bacteria(100);Firmicutes(100);Clostridia(100);Clostridiales(100);Family_XVII(100);uncultured(100);
OTU_2682	108	0	1	0	1	1	6	18	1	2	1	Bacteria(100);Firmicutes(100);Clostridia(100);Clostridiales(100);Family_XVII(100);Sulfobacillus(100);
OTU_249	2	0	0	75	2	33	0	0	0	4	21	Bacteria(100);Bacteroidetes(100);Sphingobacteriia(100);Sphingobacteriales(100);env.OPS_17(100);env.OPS_17_ge(100);
OTU_2848	9	27	17	0	0	0	0	1	74	4	4	Bacteria(100);Proteobacteria(99);Deltaproteobacteria(93);Bdellovibrionales(89);Bacteriovoracaceae(89);uncultured(89);
OTU_410	0	0	2	13	1	39	0	0	0	17	63	Bacteria(100);Firmicutes(98);Clostridia(98);Clostridiales(98);Peptococcaceae(97);Thermincola(86);
OTU_2415	0	0	0	8	10	66	0	0	0	1	48	Bacteria(100);Proteobacteria(100);Betaproteobacteria(100);Hydrogenophilales(98);Hydrogenophilaceae(98);Thiobacillus(98);
OTU_293	0	1	0	9	4	4	0	0	0	2	113	Bacteria(100);TM6_(Dependentiae)(91);TM6_(Dependentiae)_cl(91);TM6_(Dependentiae)_or(91);TM6_(Dependentiae)_fa(91);TM6_(Dependentiae)_ge(91);
OTU_204	14	1	4	1	1	0	0	103	2	4	1	Bacteria(95);Bacteria_unclassified(95);Bacteria_unclassified(95);Bacteria_unclassified(95);Bacteria_unclassified(95);
OTU_270	0	6	95	0	0	0	1	0	1	28	0	Bacteria(82);Bacteria_unclassified(82);Bacteria_unclassified(82);Bacteria_unclassified(82);Bacteria_unclassified(82);
OTU_2631	1	41	8	1	1	1	1	1	70	5	0	Bacteria(100);Nitrospirae(100);Nitrospira(100);Nitrospirales(100);Nitrospiraceae(100);Leptospirillum(100);
OTU_4180	14	59	5	0	0	0	0	26	22	4	0	Archaea(100);Euryarchaeota(100);Thermoplasmata(100);Thermoplasmatales(100);Thermoplasmataceae(100);Thermoplasma(100);
OTU_8280	5	32	16	1	0	0	0	0	73	1	2	Bacteria(100);Proteobacteria(100);Deltaproteobacteria(97);Bdellovibrionales(96);Bacteriovoracaceae(96);uncultured(96);
OTU_301	0	0	108	0	0	1	0	0	1	17	2	Bacteria(100);Acidobacteria(98);Subgroup_13(96);Subgroup_13_or(96);Subgroup_13_fa(96);Subgroup_13_ge(96);
OTU_3299	0	0	0	5	7	68	0	0	0	1	48	Bacteria(100);Proteobacteria(100);Betaproteobacteria(100);Burkholderiales(98);Oxalobacteraceae(96);
OTU_6578	0	0	0	21	19	43	1	0	2	27	16	Bacteria(100);Nitrospirae(97);Nitrospira(97);Nitrospirales(97);Nitrospiraceae(97);uncultured(96);
OTU_132	0	1	4	14	9	7	0	0	1	77	14	Bacteria(100);Chloroflexi(96);Chloroflexi_unclassified(96);Chloroflexi_unclassified(96);Chloroflexi_unclassified(96);
OTU_138	47	13	43	2	3	2	0	0	0	16	1	Bacteria(97);Bacteria_unclassified(97);Bacteria_unclassified(97);Bacteria_unclassified(97);Bacteria_unclassified(97);
OTU_215	0	0	103	1	1	1	0	0	0	21	0	Bacteria(100);Proteobacteria(100);Deltaproteobacteria(100);Syntrophobacterales(100);Syntrophobacteraceae(100);Syntrophobacter(99);
OTU_1701	1	1	3	3	6	1	0	0	0	110	1	Bacteria(100);Actinobacteria(92);Thermoleophilia(91);Gaiellales(91);uncultured(91);uncultured_ge(91);
OTU_1217	7	86	19	0	1	2	0	1	5	4	0	Bacteria(100);Proteobacteria(100);Deltaproteobacteria(100);Bdellovibrionales(100);Bacteriovoracaceae(100);uncultured(100);
OTU_3032	9	47	5	0	0	1	1	33	28	1	0	Archaea(100);Euryarchaeota(100);Thermoplasmata(100);Thermoplasmatales(100);Thermoplasmataceae(100);Thermoplasma(100);
OTU_170	0	1	0	27	18	27	0	0	0	35	16	Bacteria(100);Actinobacteria(100);OPB41(100);OPB41_or(100);OPB41_fa(100);OPB41_ge(100);
OTU_335	0	0	0	5	7	53	0	0	0	3	56	Bacteria(100);Firmicutes(100);Clostridia(100);Clostridiales(100);Lachnospiraceae(100);Roseburia(99);
OTU_1307	0	0	0	13	6	53	0	0	0	2	49	Bacteria(100);Proteobacteria(100);Betaproteobacteria(100);Methylophilales(99);Methylophilaceae(99);Candidatus_Methylopumilus(99);
OTU_2794	11	43	6	0	1	0	10	37	15	0	0	Archaea(100);Euryarchaeota(100);Thermoplasmata(100);Thermoplasmatales(100);Thermoplasmataceae(100);Thermoplasma(100);
OTU_322	0	0	0	8	15	49	0	0	0	3	48	Bacteria(100);Proteobacteria(100);Betaproteobacteria(100);Burkholderiales(98);Burkholderiaceae(95);
OTU_201	0	0	78	0	2	4	1	1	0	35	1	Bacteria(100);Bacteria_unclassified(100);Bacteria_unclassified(100);Bacteria_unclassified(100);Bacteria_unclassified(100);
OTU_272	0	0	0	4	5	9	0	0	0	67	36	Bacteria(99);Parcubacteria(95);Parcubacteria_unclassified(95);Parcubacteria_unclassified(95);Parcubacteria_unclassified(95);
OTU_110	1	0	1	4	2	7	1	2	0	96	6	Bacteria(100);Firmicutes(100);Clostridia(100);Clostridiales(100);Clostridiaceae_1(100);Clostridium_sensu_stricto_6(100);
OTU_242	44	0	16	3	2	20	10	11	10	2	2	Bacteria(100);Actinobacteria(100);Acidimicrobiia(100);Acidimicrobiales(100);Acidimicrobiaceae(100);Ferrimicrobium(98);
OTU_359	0	0	0	30	1	6	0	0	0	2	81	Bacteria(100);Firmicutes(100);Clostridia(100);Clostridiales(100);Family_XII(100);Fusibacter(100);
OTU_2362	0	0	1	11	3	56	0	0	1	3	43	Bacteria(100);Proteobacteria(100);Betaproteobacteria(100);Hydrogenophilales(99);Hydrogenophilaceae(99);Sulfuriferula(99);
OTU_2802	3	0	4	8	6	22	5	0	0	65	5	Bacteria(100);Proteobacteria(100);Gammaproteobacteria(100);Oceanospirillales(100);Halomonadaceae(100);
OTU_470	0	1	0	6	4	76	0	1	0	2	28	Bacteria(100);Bacteroidetes(100);Sphingobacteriia(100);Sphingobacteriales(100);Chitinophagaceae(100);Sediminibacterium(100);
OTU_260	2	2	1	1	0	1	0	0	0	107	3	Bacteria(100);Chloroflexi(100);Anaerolineae(100);Anaerolineales(100);Anaerolineaceae(100);uncultured(99);
OTU_303	0	0	1	112	0	2	0	0	0	1	1	Bacteria(100);Proteobacteria(100);Deltaproteobacteria(100);Desulfobacterales(100);Desulfobulbaceae(100);Desulfurivibrio(96);
OTU_305	0	0	0	3	0	108	0	0	0	3	3	Bacteria(100);Firmicutes(100);Bacilli(100);Lactobacillales(100);Streptococcaceae(100);Lactococcus(100);
OTU_228	1	0	0	16	33	47	1	0	0	10	8	Bacteria(97);Bacteria_unclassified(97);Bacteria_unclassified(97);Bacteria_unclassified(97);Bacteria_unclassified(97);
OTU_342	0	0	1	5	1	6	0	0	0	97	6	Bacteria(100);Firmicutes(100);Clostridia(100);Clostridiales(100);Ruminococcaceae(100);
OTU_2397	0	0	0	41	2	3	0	0	0	1	68	Bacteria(100);Proteobacteria(100);Betaproteobacteria(100);Rhodocyclales(100);Rhodocyclaceae(100);
OTU_2546	1	34	35	1	0	2	0	2	9	30	1	Archaea(100);Euryarchaeota(100);Thermoplasmata(100);Thermoplasmatales(100);Thermoplasmataceae(100);Thermoplasma(100);
OTU_126	0	0	4	27	10	8	0	0	0	50	15	Archaea(80);Archaea_unclassified(80);Archaea_unclassified(80);Archaea_unclassified(80);Archaea_unclassified(80);
OTU_151	0	0	30	2	0	0	1	0	0	81	0	Archaea(100);Woesearchaeota_(DHVEG-6)(97);Woesearchaeota_(DHVEG-6)_cl(97);Woesearchaeota_(DHVEG-6)_or(97);Woesearchaeota_(DHVEG-6)_fa(97);Woesearchaeota_(DHVEG-6)_ge(97);
OTU_190	0	0	1	3	1	18	1	0	4	84	2	Bacteria(100);Firmicutes(100);Clostridia(100);Clostridiales(100);Ruminococcaceae(100);Ruminiclostridium_1(99);
OTU_390	0	0	0	7	9	51	0	0	1	8	38	Bacteria(100);Proteobacteria(100);Alphaproteobacteria(100);Sphingomonadales(100);Sphingomonadaceae(98);Sphingomonas(96);
OTU_222	1	1	23	3	0	3	0	0	0	81	1	Bacteria(97);Bacteria_unclassified(97);Bacteria_unclassified(97);Bacteria_unclassified(97);Bacteria_unclassified(97);
OTU_278	0	0	0	3	1	14	0	0	0	72	23	Bacteria(100);Proteobacteria(100);Gammaproteobacteria(100);Acidiferrobacterales(96);Acidiferrobacteraceae(96);uncultured(93);
OTU_152	1	0	8	22	6	2	0	0	1	69	3	Bacteria(100);Acidobacteria(100);Solibacteres(100);Solibacterales(100);Solibacteraceae_(Subgroup_3)(100);AKIW659(96);
OTU_404	0	0	0	4	6	60	1	0	0	4	37	Bacteria(100);Bacteroidetes(100);Cytophagia(100);Cytophagales(100);Cyclobacteriaceae(100);Algoriphagus(89);
OTU_221	0	1	3	67	4	14	0	0	0	0	22	Bacteria(100);Proteobacteria(100);Gammaproteobacteria(100);Legionellales(99);Legionellaceae(99);Legionella(94);
OTU_317	0	0	0	0	2	7	1	0	0	74	27	Bacteria(100);TM6_(Dependentiae)(100);TM6_(Dependentiae)_cl(100);TM6_(Dependentiae)_or(100);TM6_(Dependentiae)_fa(100);TM6_(Dependentiae)_ge(100);
OTU_297	1	0	0	12	1	26	1	0	0	8	61	Bacteria(100);Planctomycetes(100);Planctomycetacia(100);Planctomycetales(100);Planctomycetaceae(100);uncultured(97);
OTU_4058	0	0	0	8	9	49	0	0	0	10	34	Bacteria(100);Proteobacteria(100);Betaproteobacteria(100);Hydrogenophilales(97);Hydrogenophilaceae(97);Thiobacillus(97);
OTU_488	0	0	1	6	5	57	0	0	0	4	37	Bacteria(100);Chloroflexi(100);KD4-96(100);KD4-96_or(100);KD4-96_fa(100);KD4-96_ge(100);
OTU_916	2	0	0	5	7	58	0	0	0	4	34	Bacteria(100);Proteobacteria(100);Alphaproteobacteria(100);Rhodobacterales(100);Rhodobacteraceae(100);Gemmobacter(94);
OTU_1814	1	0	0	6	2	22	0	0	2	2	74	Bacteria(100);Proteobacteria(100);Alphaproteobacteria(100);Sphingomonadales(100);Sphingomonadaceae(100);Sphingobium(99);
OTU_169	0	0	0	7	9	6	0	0	0	77	7	Bacteria(100);Verrucomicrobia(100);OPB35_soil_group(100);OPB35_soil_group_or(99);OPB35_soil_group_fa(99);OPB35_soil_group_ge(99);
OTU_148	0	0	49	1	0	1	0	0	1	53	0	Bacteria(100);Armatimonadetes(100);Chthonomonadetes(100);Chthonomonadales(100);Chthonomonadales_fa(100);Chthonomonadales_ge(100);
OTU_2090	0	1	2	3	2	75	0	0	0	3	18	Bacteria(100);Actinobacteria(100);Actinobacteria(100);Micrococcales(100);Intrasporangiaceae(100);
OTU_251	8	8	55	1	0	3	0	1	3	23	2	Bacteria(96);Bacteria_unclassified(96);Bacteria_unclassified(96);Bacteria_unclassified(96);Bacteria_unclassified(96);
OTU_289	0	1	0	8	1	37	0	0	0	5	51	Bacteria(100);Actinobacteria(100);Actinobacteria(100);Frankiales(98);Sporichthyaceae(98);hgcI_clade(98);
OTU_4241	0	1	0	11	16	23	0	0	0	10	42	Bacteria(100);Proteobacteria(100);Betaproteobacteria(100);Burkholderiales(100);Comamonadaceae(100);
OTU_4623	45	15	3	0	0	0	1	28	7	4	0	Archaea(100);Euryarchaeota(100);Thermoplasmata(100);Thermoplasmatales(100);BSLdp215(100);BSLdp215_ge(100);
OTU_2173	1	1	0	6	6	32	1	5	1	46	3	Bacteria(100);Proteobacteria(100);Gammaproteobacteria(100);Alteromonadales(100);Idiomarinaceae(100);Aliidiomarina(100);
OTU_545	0	0	1	7	6	58	0	0	0	6	24	Bacteria(100);Nitrospirae(100);Nitrospira(100);Nitrospirales(100);Nitrospiraceae(100);Nitrospira(100);
OTU_332	0	0	0	1	6	62	0	0	0	8	24	Bacteria(100);Bacteria_unclassified(100);Bacteria_unclassified(100);Bacteria_unclassified(100);Bacteria_unclassified(100);
OTU_248	0	0	10	4	0	2	0	0	0	83	1	Bacteria(100);Armatimonadetes(100);uncultured(99);uncultured_or(99);uncultured_fa(99);uncultured_ge(99);
OTU_331	0	0	0	7	5	62	0	0	0	11	15	Bacteria(100);Firmicutes(100);Bacilli(100);Lactobacillales(100);Carnobacteriaceae(99);Trichococcus(99);
OTU_177	0	1	0	1	12	29	0	1	0	26	29	Bacteria(100);Nitrospirae(100);Nitrospira(100);Nitrospirales(100);Nitrospiraceae(100);uncultured(98);
OTU_214	4	62	0	0	0	0	0	0	30	2	1	Archaea(100);Euryarchaeota(100);Thermoplasmata(100);Thermoplasmatales(100);Thermoplasmatales_unclassified(100);
OTU_3356	0	0	1	10	2	22	0	1	0	10	53	Bacteria(100);Proteobacteria(100);Betaproteobacteria(100);Hydrogenophilales(97);Hydrogenophilaceae(97);Thiobacillus(81);
OTU_329	2	0	2	1	0	0	0	90	1	0	1	Bacteria(100);Proteobacteria(100);Deltaproteobacteria(100);Desulfurellales(100);Desulfurellaceae(100);H16(100);
OTU_597	0	2	24	12	1	2	0	1	0	50	5	Bacteria(100);Chloroflexi(100);KD4-96(100);KD4-96_or(100);KD4-96_fa(100);KD4-96_ge(100);
OTU_6336	0	0	1	11	27	32	0	0	0	9	17	Bacteria(100);Nitrospirae(100);Nitrospira(100);Nitrospirales(100);Nitrospiraceae(100);uncultured(99);
OTU_80	8	1	3	0	0	0	2	76	5	2	0	Archaea(87);Archaea_unclassified(87);Archaea_unclassified(87);Archaea_unclassified(87);Archaea_unclassified(87);
OTU_296	0	0	0	5	14	4	1	0	1	13	58	Bacteria(100);Proteobacteria(100);Betaproteobacteria(100);Betaproteobacteria_unclassified(100);Betaproteobacteria_unclassified(100);
OTU_381	0	0	0	46	5	7	0	1	0	0	37	Bacteria(100);Proteobacteria(100);Gammaproteobacteria(100);Legionellales(100);Legionellaceae(100);Legionella(100);
OTU_425	0	0	1	1	12	46	0	0	0	6	29	Bacteria(100);Proteobacteria(100);Alphaproteobacteria(100);Rhizobiales(100);Hyphomicrobiaceae(100);Vasilyevaea(98);
OTU_192	0	0	13	7	10	2	0	1	0	54	7	Bacteria(100);Chloroflexi(99);Chloroflexi_unclassified(99);Chloroflexi_unclassified(99);Chloroflexi_unclassified(99);
OTU_238	29	0	0	7	1	8	5	4	1	19	19	Bacteria(100);Proteobacteria(100);Gammaproteobacteria(100);Pseudomonadales(100);Moraxellaceae(100);Acinetobacter(100);
OTU_456	0	0	0	10	9	44	0	0	0	21	9	Bacteria(100);Proteobacteria(100);Alphaproteobacteria(100);Rhizobiales(100);Bradyrhizobiaceae(100);Bosea(100);
OTU_4911	0	0	0	8	5	74	0	0	1	1	4	Bacteria(100);Proteobacteria(100);Betaproteobacteria(100);Burkholderiales(100);Comamonadaceae(100);
OTU_2706	0	0	0	25	0	0	0	0	1	1	65	Bacteria(100);Proteobacteria(100);Betaproteobacteria(100);Betaproteobacteria_unclassified(100);Betaproteobacteria_unclassified(100);
OTU_352	0	0	0	31	22	28	0	0	0	1	10	Bacteria(100);Proteobacteria(100);Alphaproteobacteria(100);Sphingomonadales(100);Sphingomonadaceae(88);Sphingomonas(86);
OTU_3817	4	25	7	0	0	0	0	1	50	4	0	Bacteria(100);Nitrospirae(100);Nitrospira(100);Nitrospirales(100);Nitrospiraceae(100);Leptospirillum(100);
OTU_370	1	5	58	0	0	2	0	17	0	7	0	Bacteria(100);Firmicutes(100);Clostridia(100);Clostridiales(100);Family_XVII(100);uncultured(100);
OTU_403	0	0	0	5	0	39	0	0	0	2	44	Bacteria(100);Proteobacteria(100);Gammaproteobacteria(100);Xanthomonadales(100);Xanthomonadaceae(100);Arenimonas(99);
OTU_212	0	0	0	17	1	2	0	0	0	68	1	Archaea(96);Woesearchaeota_(DHVEG-6)(92);Woesearchaeota_(DHVEG-6)_cl(92);Woesearchaeota_(DHVEG-6)_or(92);Woesearchaeota_(DHVEG-6)_fa(92);Woesearchaeota_(DHVEG-6)_ge(92);
OTU_232	3	0	0	7	3	19	0	0	0	55	2	Bacteria(100);Proteobacteria(100);Gammaproteobacteria(100);Xanthomonadales(99);Solimonadaceae(99);
OTU_2492	0	0	0	8	33	32	0	1	1	6	8	Bacteria(100);Firmicutes(85);Clostridia(83);Clostridiales(80);Clostridiales_unclassified(80);
OTU_4455	50	22	6	0	0	0	0	2	6	3	0	Archaea(100);Aigarchaeota(95);Terrestrial_Hot_Spring_Gp(THSCG)(95);Terrestrial_Hot_Spring_Gp(THSCG)_or(95);Terrestrial_Hot_Spring_Gp(THSCG)_fa(95);Terrestrial_Hot_Spring_Gp(THSCG)_ge(95);
OTU_508	0	0	0	7	3	54	0	0	0	1	24	Bacteria(100);Actinobacteria(100);Actinobacteria(100);Micrococcales(100);Cellulomonadaceae(99);Cellulomonas(99);
OTU_5103	9	21	3	0	1	0	4	38	11	1	1	Archaea(100);Euryarchaeota(100);Thermoplasmata(100);Thermoplasmatales(100);Thermoplasmataceae(100);Thermoplasma(100);
OTU_550	0	0	0	6	0	10	0	0	1	14	58	Bacteria(100);Planctomycetes(100);Planctomycetacia(100);Planctomycetales(100);Planctomycetaceae(100);uncultured(100);
OTU_256	0	0	0	13	23	27	0	0	2	19	2	Bacteria(100);Proteobacteria(100);Deltaproteobacteria(100);Syntrophobacterales(100);Syntrophaceae(100);Desulfobacca(100);
OTU_325	0	0	55	0	0	1	0	0	0	29	1	Bacteria(100);Planctomycetes(100);Planctomycetacia(100);Planctomycetales(100);Planctomycetaceae(100);Isosphaera(99);
OTU_931	0	0	0	6	0	78	0	0	0	0	2	Bacteria(100);Firmicutes(100);Bacilli(100);Lactobacillales(100);Enterococcaceae(93);Enterococcus(93);
OTU_259	5	8	22	0	0	0	0	25	6	17	2	Bacteria(94);Bacteria_unclassified(94);Bacteria_unclassified(94);Bacteria_unclassified(94);Bacteria_unclassified(94);
OTU_386	2	0	0	0	0	3	0	0	0	75	5	Bacteria(100);Proteobacteria(99);Proteobacteria_unclassified(99);Proteobacteria_unclassified(99);Proteobacteria_unclassified(99);
OTU_943	0	23	39	0	1	0	0	1	3	17	1	Bacteria(100);Planctomycetes(100);Phycisphaerae(100);CPla-3_termite_group(100);CPla-3_termite_group_fa(100);CPla-3_termite_group_ge(100);
OTU_1545	0	0	1	1	6	56	1	0	0	5	14	Bacteria(100);Bacteria_unclassified(100);Bacteria_unclassified(100);Bacteria_unclassified(100);Bacteria_unclassified(100);
OTU_1695	1	0	0	31	3	3	0	0	0	2	44	Bacteria(100);Proteobacteria(100);Betaproteobacteria(100);Nitrosomonadales(90);Gallionellaceae(90);
OTU_345	0	0	0	4	5	58	0	0	0	3	14	Bacteria(100);Proteobacteria(100);Deltaproteobacteria(100);Myxococcales(100);Myxococcales_unclassified(100);
OTU_463	1	1	0	2	2	63	1	1	0	1	12	Bacteria(100);Proteobacteria(100);Betaproteobacteria(100);Burkholderiales(100);Oxalobacteraceae(100);Janthinobacterium(100);
OTU_307	0	7	40	0	0	0	0	0	3	32	1	Bacteria(100);Bacteria_unclassified(100);Bacteria_unclassified(100);Bacteria_unclassified(100);Bacteria_unclassified(100);
OTU_1778	0	0	0	4	5	41	0	0	0	2	30	Bacteria(100);Proteobacteria(100);Betaproteobacteria(100);Burkholderiales(97);Comamonadaceae(97);
OTU_349	0	0	0	5	3	62	0	0	0	8	4	Bacteria(100);Firmicutes(100);Bacilli(99);Bacillales(99);Alicyclobacillaceae(99);Acidibacillus(99);
OTU_7142	1	0	1	0	2	8	0	1	1	65	3	Bacteria(100);Firmicutes(100);Clostridia(100);Clostridiales(100);Syntrophomonadaceae(100);Dethiobacter(100);
OTU_2690	8	6	2	0	0	0	0	61	4	0	0	Archaea(100);Euryarchaeota(100);Thermoplasmata(100);Thermoplasmatales(100);Thermoplasmataceae(100);Thermoplasma(100);
OTU_8282	17	3	0	1	0	0	1	59	0	0	0	Archaea(100);Euryarchaeota(100);Thermoplasmata(100);Thermoplasmatales(100);Thermoplasmataceae(100);Thermoplasma(100);
OTU_269	0	14	1	0	0	0	1	0	53	11	0	Archaea(100);Aigarchaeota(100);Terrestrial_Hot_Spring_Gp(THSCG)(100);Terrestrial_Hot_Spring_Gp(THSCG)_or(100);Terrestrial_Hot_Spring_Gp(THSCG)_fa(100);Terrestrial_Hot_Spring_Gp(THSCG)_ge(100);
OTU_364	22	1	21	0	0	0	0	20	3	13	0	Bacteria(100);Proteobacteria(100);Deltaproteobacteria(100);Desulfurellales(100);Desulfurellaceae(100);H16(100);
OTU_1746	72	0	4	0	0	1	1	0	0	1	0	Bacteria(100);Actinobacteria(100);Acidimicrobiia(100);Acidimicrobiales(100);uncultured(94);uncultured_ge(94);
OTU_268	0	0	7	3	1	4	0	0	1	59	4	Bacteria(100);Chloroflexi(98);TK10(86);TK10_or(86);TK10_fa(86);TK10_ge(86);
OTU_362	0	0	0	0	16	20	0	1	0	2	40	Bacteria(100);Acidobacteria(100);Subgroup_2(100);Subgroup_2_or(100);Subgroup_2_fa(100);Subgroup_2_ge(100);
OTU_366	0	1	0	5	9	11	0	0	1	42	10	Bacteria(100);Proteobacteria(100);Alphaproteobacteria(100);Rhizobiales(100);Xanthobacteraceae(100);Pseudolabrys(100);
OTU_1871	0	1	3	0	0	0	64	7	3	0	0	Bacteria(100);Actinobacteria(100);Acidimicrobiia(97);Acidimicrobiales(97);uncultured(80);uncultured_ge(80);
OTU_2256	0	0	0	3	4	43	0	0	0	2	26	Bacteria(100);Proteobacteria(100);Alphaproteobacteria(100);Sphingomonadales(100);Sphingomonadaceae(98);
OTU_280	0	1	0	4	0	6	0	0	1	57	9	Bacteria(100);Firmicutes(100);Clostridia(100);Clostridiales(100);Peptococcaceae(100);Thermincola(100);
OTU_283	0	0	0	17	9	15	0	0	1	31	5	Bacteria(99);Parcubacteria(99);Parcubacteria_unclassified(99);Parcubacteria_unclassified(99);Parcubacteria_unclassified(99);
OTU_313	0	0	0	6	6	4	0	0	1	57	4	Bacteria(100);Spirochaetae(100);Spirochaetes(100);Spirochaetales(100);Spirochaetaceae(100);Spirochaeta_2(100);
OTU_315	0	0	0	75	0	3	0	0	0	0	0	Bacteria(100);Bacteroidetes(100);Sphingobacteriia(100);Sphingobacteriales(100);env.OPS_17(100);env.OPS_17_ge(100);
OTU_368	0	2	1	6	15	51	0	0	0	3	0	Bacteria(100);TM6_(Dependentiae)(100);TM6_(Dependentiae)_cl(100);TM6_(Dependentiae)_or(100);TM6_(Dependentiae)_fa(100);TM6_(Dependentiae)_ge(100);
OTU_7315	0	0	0	20	18	11	0	0	0	1	28	Bacteria(100);Proteobacteria(100);Betaproteobacteria(100);Rhodocyclales(90);Rhodocyclaceae(90);
OTU_3434	2	0	0	0	0	0	67	8	0	0	0	Archaea(100);Euryarchaeota(100);Thermoplasmata(100);Thermoplasmatales(100);Thermoplasmataceae(100);Thermoplasma(100);
OTU_412	0	0	0	5	4	41	0	0	1	3	23	Bacteria(100);Proteobacteria(100);Betaproteobacteria(98);Betaproteobacteria_unclassified(98);Betaproteobacteria_unclassified(98);
OTU_467	0	1	0	8	6	34	0	0	0	11	15	Bacteria(100);Firmicutes(100);Clostridia(100);Clostridiales(100);Peptococcaceae(100);Desulfurispora(100);
OTU_468	1	0	1	4	2	29	0	0	0	6	32	Bacteria(100);Actinobacteria(100);Actinobacteria(100);Propionibacteriales(100);Nocardioidaceae(100);Nocardioides(100);
OTU_275	0	0	1	3	25	15	0	0	0	7	23	Bacteria(100);Proteobacteria(100);Deltaproteobacteria(100);Myxococcales(100);Archangiaceae(89);Anaeromyxobacter(89);
OTU_314	0	0	0	6	7	26	0	0	0	10	25	Bacteria(100);Proteobacteria(100);Deltaproteobacteria(100);Myxococcales(99);P3OB-42(97);P3OB-42_ge(97);
OTU_3503	0	0	0	8	4	29	5	0	0	6	22	Bacteria(100);Proteobacteria(100);Alphaproteobacteria(100);Sphingomonadales(100);Sphingomonadales_unclassified(100);
OTU_356	0	0	67	0	0	1	0	0	0	5	1	Bacteria(100);Actinobacteria(99);Thermoleophilia(89);Gaiellales(85);uncultured(84);uncultured_ge(84);
OTU_365	1	1	3	6	2	2	0	0	0	59	0	Bacteria(100);Chloroflexi(80);Chloroflexi_unclassified(80);Chloroflexi_unclassified(80);Chloroflexi_unclassified(80);
OTU_421	0	0	0	8	2	42	0	0	0	2	20	Bacteria(100);Proteobacteria(100);Gammaproteobacteria(100);Xanthomonadales(100);Xanthomonadaceae(100);Lysobacter(83);
OTU_455	0	0	0	0	2	33	0	0	0	6	33	Bacteria(100);Bacteroidetes(100);Bacteroidia(100);Bacteroidales(100);Bacteroidaceae(100);Bacteroides(100);
OTU_153	0	0	19	2	3	0	0	0	1	46	2	Bacteria(100);Firmicutes(96);Clostridia(94);Clostridia_unclassified(94);Clostridia_unclassified(94);
OTU_408	5	2	1	3	5	22	0	2	0	31	2	Bacteria(100);Proteobacteria(100);Gammaproteobacteria(100);Pseudomonadales(80);Pseudomonadaceae(80);
OTU_462	0	0	40	2	1	0	0	0	0	28	2	Bacteria(100);Chloroflexi(100);TK10(100);TK10_or(100);TK10_fa(100);TK10_ge(100);
OTU_341	0	1	66	2	0	0	0	0	1	2	0	Bacteria(98);Bacteria_unclassified(98);Bacteria_unclassified(98);Bacteria_unclassified(98);Bacteria_unclassified(98);
OTU_298	2	7	20	1	0	0	0	0	37	2	2	Bacteria(100);Actinobacteria(100);Acidimicrobiia(100);Acidimicrobiales(100);uncultured(99);uncultured_ge(99);
OTU_422	1	1	0	6	8	32	0	0	0	4	19	Bacteria(100);Proteobacteria(100);Alphaproteobacteria(100);Rhizobiales(100);MNG7(100);MNG7_ge(100);
OTU_509	0	0	0	0	1	68	0	0	0	1	1	Bacteria(100);Firmicutes(100);Bacilli(100);Bacillales(100);Bacillaceae(100);Bacillus(93);
OTU_631	0	1	0	6	4	26	0	0	1	6	27	Bacteria(100);Actinobacteria(100);Actinobacteria(100);Propionibacteriales(100);Nocardioidaceae(100);
OTU_291	0	0	2	3	6	14	1	1	0	24	19	Bacteria(100);Proteobacteria(100);Alphaproteobacteria(100);Rhizobiales(100);Rhizobiales_Incertae_Sedis(99);Bauldia(99);
OTU_3354	0	0	1	5	15	7	0	0	0	16	26	Bacteria(100);Proteobacteria(100);Betaproteobacteria(100);Burkholderiales(100);Comamonadaceae(100);
OTU_506	0	0	0	8	9	43	0	0	0	0	10	Bacteria(100);Proteobacteria(100);Gammaproteobacteria(99);Acidiferrobacterales(98);Acidiferrobacteraceae(98);
OTU_243	0	0	3	8	0	7	0	0	0	50	1	Bacteria(100);Microgenomates(100);Candidatus_Levybacteria(100);Candidatus_Levybacteria_or(100);Candidatus_Levybacteria_fa(100);Candidatus_Levybacteria_ge(100);
OTU_267	0	9	50	0	0	1	0	0	0	9	0	Bacteria(83);Bacteria_unclassified(83);Bacteria_unclassified(83);Bacteria_unclassified(83);Bacteria_unclassified(83);
OTU_319	0	7	20	0	0	0	0	0	0	42	0	Bacteria(100);Bacteria_unclassified(100);Bacteria_unclassified(100);Bacteria_unclassified(100);Bacteria_unclassified(100);
OTU_3538	1	0	1	8	18	4	1	0	0	34	2	Bacteria(100);Nitrospirae(99);Nitrospira(99);Nitrospirales(99);Nitrospiraceae(99);uncultured(99);
OTU_1232	23	0	4	2	0	2	1	30	2	2	2	Bacteria(100);Actinobacteria(100);Acidimicrobiia(100);Acidimicrobiales(100);Acidimicrobiaceae(100);Ferrithrix(100);
OTU_1533	0	0	0	8	0	2	0	0	0	53	4	Bacteria(100);Firmicutes(100);Clostridia(100);Clostridiales(100);Peptococcaceae(100);Desulfurispora(100);
OTU_286	1	0	0	0	5	4	0	0	0	57	0	Bacteria(100);Chloroflexi(89);TK10(86);TK10_or(86);TK10_fa(86);TK10_ge(86);
OTU_3730	0	0	3	2	0	13	3	0	0	38	8	Bacteria(100);Chloroflexi(100);KD4-96(100);KD4-96_or(100);KD4-96_fa(100);KD4-96_ge(100);
OTU_378	0	0	0	1	1	49	0	0	0	1	15	Bacteria(100);Chloroflexi(100);Anaerolineae(98);Anaerolineales(98);Anaerolineaceae(98);uncultured(98);
OTU_438	0	1	0	5	2	40	0	0	0	0	19	Bacteria(100);Proteobacteria(100);Alphaproteobacteria(100);Rhodobacterales(100);Rhodobacteraceae(100);Rhodobacter(90);
OTU_441	0	0	0	5	3	46	0	0	0	2	11	Bacteria(100);Firmicutes(100);Clostridia(100);Clostridiales(100);Family_XVII(100);uncultured(100);
OTU_512	0	0	0	4	26	25	0	0	0	0	12	Bacteria(100);Proteobacteria(100);Betaproteobacteria(100);Rhodocyclales(100);Rhodocyclaceae(100);Azospira(100);
OTU_5952	1	0	0	35	5	1	0	0	0	19	6	Bacteria(100);Nitrospirae(100);Nitrospira(100);Nitrospirales(100);Nitrospiraceae(100);uncultured(98);
OTU_736	0	0	12	2	8	3	0	0	0	38	4	Bacteria(100);Chloroflexi(100);SBR2076(99);SBR2076_or(99);SBR2076_fa(99);SBR2076_ge(99);
OTU_210	1	1	0	3	15	4	0	0	2	36	4	Bacteria(100);Actinobacteria(98);Thermoleophilia(95);Gaiellales(91);uncultured(91);uncultured_ge(91);
OTU_2300	0	0	0	5	3	45	0	0	0	0	13	Bacteria(100);Proteobacteria(100);Betaproteobacteria(100);Betaproteobacteria_unclassified(100);Betaproteobacteria_unclassified(100);
OTU_429	0	0	0	2	3	50	0	0	0	5	6	Bacteria(100);Actinobacteria(100);Actinobacteria(100);Streptomycetales(100);Streptomycetaceae(100);Streptomyces(88);
OTU_7497	1	3	0	1	0	0	26	32	2	0	1	Archaea(100);Euryarchaeota(100);Thermoplasmata(100);Thermoplasmatales(100);Thermoplasmataceae(100);Thermoplasma(100);
OTU_1779	0	0	0	0	15	43	1	0	0	2	4	Bacteria(100);Nitrospirae(99);Nitrospira(99);Nitrospirales(99);Nitrospiraceae(99);uncultured(99);
OTU_2627	53	2	2	0	0	0	3	3	1	1	0	Bacteria(100);Proteobacteria(100);Gammaproteobacteria(100);Acidithiobacillales(100);Acidithiobacillaceae(100);Acidithiobacillus(100);
OTU_266	0	1	10	8	1	2	0	0	0	37	6	Bacteria(100);Chloroflexi(84);Chloroflexi_unclassified(84);Chloroflexi_unclassified(84);Chloroflexi_unclassified(84);
OTU_427	2	0	0	8	1	41	0	0	1	2	10	Bacteria(100);Firmicutes(100);Clostridia(100);Clostridiales(100);Family_XVII(100);Sulfobacillus(100);
OTU_431	0	0	0	2	2	3	0	0	0	1	57	Bacteria(100);Proteobacteria(100);Gammaproteobacteria(100);Legionellales(99);Coxiellaceae(99);Aquicella(99);
OTU_929	1	0	0	3	2	52	0	1	0	4	2	Bacteria(100);Actinobacteria(100);Actinobacteria(100);Kineosporiales(98);Kineosporiaceae(98);Angustibacter(98);
OTU_2434	0	0	0	0	0	1	60	3	0	0	0	Archaea(100);Euryarchaeota(100);Thermoplasmata(100);Thermoplasmatales(100);Thermoplasmataceae(100);Thermoplasma(100);
OTU_3647	1	1	1	0	0	0	39	21	1	0	0	Archaea(100);Euryarchaeota(100);Thermoplasmata(100);Thermoplasmatales(100);Thermoplasmataceae(100);Thermoplasma(100);
OTU_374	0	0	0	6	3	19	0	0	0	4	32	Bacteria(100);Firmicutes(100);Clostridia(100);Clostridiales(100);Lachnospiraceae(100);Blautia(100);
OTU_5385	1	3	3	1	0	0	11	44	1	0	0	Archaea(100);Euryarchaeota(100);Thermoplasmata(100);Thermoplasmatales(100);Thermoplasmataceae(100);Thermoplasma(100);
OTU_8022	3	0	1	0	0	0	40	20	0	0	0	Archaea(100);Euryarchaeota(100);Thermoplasmata(100);Thermoplasmatales(100);Thermoplasmataceae(100);Thermoplasma(100);
OTU_2458	2	7	0	0	0	0	11	40	3	0	0	Archaea(100);Euryarchaeota(100);Thermoplasmata(100);Thermoplasmatales(100);Thermoplasmataceae(100);Thermoplasma(100);
OTU_252	2	5	22	0	0	1	0	3	2	28	0	Bacteria(90);Bacteria_unclassified(90);Bacteria_unclassified(90);Bacteria_unclassified(90);Bacteria_unclassified(90);
OTU_254	0	0	0	15	0	29	0	0	0	16	3	Bacteria(88);Bacteria_unclassified(88);Bacteria_unclassified(88);Bacteria_unclassified(88);Bacteria_unclassified(88);
OTU_389	0	0	0	3	2	33	0	0	0	1	24	Bacteria(100);Verrucomicrobia(100);OPB35_soil_group(100);OPB35_soil_group_or(100);OPB35_soil_group_fa(100);OPB35_soil_group_ge(100);
OTU_395	0	0	0	1	3	45	0	0	0	6	8	Bacteria(100);Actinobacteria(100);Actinobacteria(100);Micrococcales(100);Intrasporangiaceae(91);
OTU_476	0	0	1	0	0	60	1	0	0	0	1	Bacteria(100);Firmicutes(100);Bacilli(100);Bacillales(93);Bacillaceae(80);
OTU_576	0	0	0	2	3	27	0	0	0	4	27	Bacteria(100);Bacteroidetes(100);Sphingobacteriia(100);Sphingobacteriales(100);Chitinophagaceae(100);Flavihumibacter(100);
OTU_1915	0	0	0	11	3	1	0	0	0	47	0	Bacteria(100);Proteobacteria(100);Deltaproteobacteria(100);43F-1404R(94);43F-1404R_fa(94);43F-1404R_ge(94);
OTU_320	3	13	6	2	0	1	1	7	18	10	1	Bacteria(100);Actinobacteria(100);Acidimicrobiia(100);Acidimicrobiales(100);uncultured(96);uncultured_ge(96);
OTU_371	0	0	1	2	1	30	1	0	0	5	22	Bacteria(100);Firmicutes(100);Clostridia(100);Clostridiales(100);Lachnospiraceae(100);Fusicatenibacter(100);
OTU_4407	0	0	0	16	0	2	0	0	0	1	43	Bacteria(100);Proteobacteria(100);Betaproteobacteria(100);Burkholderiales(100);Comamonadaceae(100);
OTU_627	0	0	0	1	2	36	1	0	1	8	13	Bacteria(100);Actinobacteria(100);Actinobacteria(100);Micrococcales(100);Micrococcaceae(100);Kocuria(95);
OTU_7583	0	0	1	6	9	27	0	1	0	6	12	Bacteria(100);Proteobacteria(100);Gammaproteobacteria(100);Chromatiales(100);Halothiobacillaceae(100);Thiovirga(100);
OTU_337	0	1	0	14	5	11	0	0	0	17	13	Bacteria(100);Firmicutes(100);Clostridia(100);Clostridiales(100);Peptococcaceae(100);Desulfitobacterium(100);
OTU_3501	7	20	3	0	0	0	8	15	4	4	0	Archaea(100);Euryarchaeota(100);Thermoplasmata(100);Thermoplasmatales(100);Thermoplasmataceae(100);Thermoplasma(100);
OTU_5467	0	0	0	3	8	16	1	1	0	5	27	Bacteria(100);Proteobacteria(100);Betaproteobacteria(100);Hydrogenophilales(93);Hydrogenophilaceae(93);
OTU_8597	9	29	2	0	0	0	1	8	10	2	0	Archaea(100);Euryarchaeota(100);Thermoplasmata(100);Thermoplasmatales(100);Thermoplasmataceae(100);Thermoplasma(100);
OTU_2428	2	4	0	0	0	0	32	21	1	0	0	Archaea(100);Euryarchaeota(100);Thermoplasmata(100);Thermoplasmatales(100);Thermoplasmataceae(100);Thermoplasma(100);
OTU_2534	0	0	0	3	2	38	0	0	0	0	17	Bacteria(100);Proteobacteria(100);Alphaproteobacteria(100);Sphingomonadales(100);Sphingomonadaceae(84);Sphingopyxis(81);
OTU_2564	10	22	6	0	0	3	0	1	17	1	0	Bacteria(100);Firmicutes(100);Clostridia(100);Clostridiales(100);Family_XVII(100);Sulfobacillus(100);
OTU_6773	7	30	3	0	0	0	1	7	10	2	0	Archaea(100);Euryarchaeota(100);Thermoplasmata(100);Thermoplasmatales(100);Thermoplasmataceae(95);Thermoplasma(95);
OTU_786	0	0	0	2	5	12	0	0	1	1	39	Bacteria(100);Proteobacteria(100);Betaproteobacteria(100);Rhodocyclales(100);Rhodocyclaceae(100);Zoogloea(100);
OTU_1917	3	19	10	2	0	1	0	0	22	2	0	Bacteria(100);Proteobacteria(100);Deltaproteobacteria(95);Bdellovibrionales(94);Bacteriovoracaceae(94);uncultured(94);
OTU_230	0	0	0	4	5	9	0	1	0	39	1	Bacteria(100);WS1(99);WS1_cl(99);WS1_or(99);WS1_fa(99);WS1_ge(99);
OTU_306	0	0	5	8	2	3	0	0	0	40	1	Bacteria(97);Parcubacteria(83);Parcubacteria_unclassified(83);Parcubacteria_unclassified(83);Parcubacteria_unclassified(83);
OTU_184	0	0	0	7	0	1	0	0	0	50	0	Bacteria(100);Parcubacteria(95);Parcubacteria_unclassified(95);Parcubacteria_unclassified(95);Parcubacteria_unclassified(95);
OTU_440	0	0	0	50	0	6	0	0	0	2	0	Bacteria(100);Proteobacteria(100);Gammaproteobacteria(100);Legionellales(100);Coxiellaceae(100);Aquicella(100);
OTU_471	0	0	0	5	2	16	0	0	0	2	33	Bacteria(100);Proteobacteria(100);Gammaproteobacteria(100);Legionellales(96);Legionellaceae(96);Legionella(96);
OTU_549	1	0	0	4	4	29	0	0	0	0	20	Bacteria(100);Proteobacteria(100);Alphaproteobacteria(100);Sphingomonadales(99);Erythrobacteraceae(99);Altererythrobacter(80);
OTU_4380	0	0	0	28	25	2	0	0	1	1	0	Bacteria(100);Proteobacteria(100);Deltaproteobacteria(100);43F-1404R(100);43F-1404R_fa(100);43F-1404R_ge(100);
OTU_165	2	0	0	30	1	11	1	1	0	7	3	Bacteria(100);Firmicutes(98);Clostridia(97);Clostridia_unclassified(97);Clostridia_unclassified(97);
OTU_247	0	0	45	1	3	1	0	1	1	3	1	Bacteria(100);Firmicutes(98);Clostridia(97);Clostridia_unclassified(97);Clostridia_unclassified(97);
OTU_258	0	0	0	3	9	3	2	0	0	36	3	Bacteria(96);Bacteria_unclassified(96);Bacteria_unclassified(96);Bacteria_unclassified(96);Bacteria_unclassified(96);
OTU_360	0	1	0	0	1	14	0	0	0	2	38	Bacteria(98);Parcubacteria(93);Parcubacteria_unclassified(93);Parcubacteria_unclassified(93);Parcubacteria_unclassified(93);
OTU_432	0	0	0	0	2	5	0	0	0	43	6	Bacteria(100);Proteobacteria(100);Gammaproteobacteria(100);Legionellales(100);Coxiellaceae(100);Aquicella(100);
OTU_435	0	0	0	13	3	0	0	0	0	9	31	Bacteria(100);Proteobacteria(100);Gammaproteobacteria(100);Legionellales(100);Coxiellaceae(100);Aquicella(100);
OTU_478	0	0	45	0	0	0	0	0	0	10	1	Bacteria(100);Acidobacteria(98);Subgroup_13(98);Subgroup_13_or(98);Subgroup_13_fa(98);Subgroup_13_ge(98);
OTU_521	0	0	0	7	3	23	0	0	0	4	19	Bacteria(100);Actinobacteria(100);Thermoleophilia(99);Gaiellales(93);uncultured(93);uncultured_ge(93);
OTU_682	0	0	0	6	17	10	0	0	0	0	23	Bacteria(100);Proteobacteria(100);Betaproteobacteria(100);Nitrosomonadales(93);Gallionellaceae(93);
OTU_6948	5	22	4	0	0	0	0	20	5	0	0	Archaea(100);Euryarchaeota(100);Thermoplasmata(100);Thermoplasmatales(100);Thermoplasmataceae(100);Thermoplasma(100);
OTU_1456	10	2	0	0	0	0	0	37	5	1	0	Archaea(100);Euryarchaeota(100);Thermoplasmata(100);Thermoplasmatales(100);Thermoplasmataceae(100);Thermoplasma(100);
OTU_3450	0	0	0	2	3	8	0	0	0	5	37	Bacteria(100);Chloroflexi(100);KD4-96(100);KD4-96_or(100);KD4-96_fa(100);KD4-96_ge(100);
OTU_492	0	0	0	3	1	22	0	0	1	4	24	Bacteria(100);Proteobacteria(100);Gammaproteobacteria(100);Acidiferrobacterales(100);Acidiferrobacteraceae(100);Sulfurifustis(100);
OTU_318	0	12	20	1	1	1	0	0	0	18	1	Archaea(100);Thaumarchaeota(100);FHMa11_terrestrial_group(100);FHMa11_terrestrial_group_or(100);FHMa11_terrestrial_group_fa(100);FHMa11_terrestrial_group_ge(100);
OTU_3254	0	0	0	15	2	5	0	0	0	2	30	Bacteria(100);Proteobacteria(100);Gammaproteobacteria(100);Pseudomonadales(100);Moraxellaceae(100);Acinetobacter(100);
OTU_3439	5	0	0	0	0	0	35	14	0	0	0	Archaea(100);Euryarchaeota(100);Thermoplasmata(100);Thermoplasmatales(100);Thermoplasmataceae(100);Thermoplasma(100);
OTU_5457	0	0	0	0	28	13	0	0	0	8	5	Bacteria(100);Firmicutes(100);Clostridia(99);Clostridiales(99);Syntrophomonadaceae(98);Dethiobacter(98);
OTU_753	0	0	0	3	5	26	0	0	0	1	19	Bacteria(100);Proteobacteria(100);Alphaproteobacteria(100);Rickettsiales(100);Holosporaceae(100);uncultured(100);
OTU_3222	0	0	0	5	5	28	0	0	0	0	15	Bacteria(100);Proteobacteria(100);Alphaproteobacteria(100);Sphingomonadales(100);Sphingomonadaceae(83);
OTU_380	1	4	12	0	1	0	2	1	12	20	0	Bacteria(100);Bacteria_unclassified(100);Bacteria_unclassified(100);Bacteria_unclassified(100);Bacteria_unclassified(100);
OTU_3855	0	0	0	1	1	43	0	0	0	2	6	Bacteria(100);Nitrospirae(82);Nitrospira(82);Nitrospirales(82);Nitrospiraceae(82);uncultured(81);
OTU_5608	3	1	0	1	0	0	10	37	1	0	0	Archaea(100);Euryarchaeota(100);Thermoplasmata(100);Thermoplasmatales(100);Thermoplasmataceae(100);Thermoplasma(100);
OTU_347	0	0	3	3	0	1	1	0	0	42	2	Bacteria(100);Bacteria_unclassified(100);Bacteria_unclassified(100);Bacteria_unclassified(100);Bacteria_unclassified(100);
OTU_552	1	0	0	3	0	37	1	0	0	3	7	Bacteria(100);Proteobacteria(100);Gammaproteobacteria(100);Acidiferrobacterales(100);Acidiferrobacteraceae(100);Sulfurifustis(100);
OTU_563	0	0	0	9	2	14	0	0	0	1	26	Bacteria(100);Actinobacteria(100);Actinobacteria(100);Frankiales(100);Sporichthyaceae(100);hgcI_clade(100);
OTU_2933	0	0	0	3	1	40	0	0	0	2	5	Bacteria(100);Actinobacteria(100);Actinobacteria(100);Frankiales(100);Sporichthyaceae(100);
OTU_311	4	18	2	3	0	0	1	1	3	19	0	Archaea(88);Archaea_unclassified(88);Archaea_unclassified(88);Archaea_unclassified(88);Archaea_unclassified(88);
OTU_321	0	0	0	20	2	12	0	0	0	15	2	Bacteria(100);Firmicutes(100);Clostridia(100);Clostridiales(100);Family_XVIII(100);uncultured(100);
OTU_333	1	0	2	6	0	7	2	0	0	28	5	Bacteria(100);Actinobacteria(100);Nitriliruptoria(100);Nitriliruptorales(100);Nitriliruptoraceae(100);Nitriliruptor(97);
OTU_373	0	0	1	0	0	6	0	0	0	22	22	Bacteria(100);Parcubacteria(100);Parcubacteria_cl(100);Parcubacteria_or(100);Parcubacteria_fa(100);Parcubacteria_ge(100);
OTU_436	0	0	0	0	0	0	0	0	0	51	0	Bacteria(99);Parcubacteria(95);Parcubacteria_unclassified(95);Parcubacteria_unclassified(95);Parcubacteria_unclassified(95);
OTU_8383	0	2	0	0	0	0	45	3	0	1	0	Archaea(100);Euryarchaeota(100);Thermoplasmata(100);Thermoplasmatales(100);Thermoplasmataceae(100);Thermoplasma(100);
OTU_2238	0	0	0	1	2	28	0	0	0	4	15	Bacteria(100);Proteobacteria(100);Gammaproteobacteria(100);Xanthomonadales(100);Xanthomonadaceae(100);Thermomonas(100);
OTU_2406	0	0	0	0	2	43	0	0	0	0	5	Bacteria(100);Cyanobacteria(100);Cyanobacteria(100);SubsectionI(100);FamilyI(100);
OTU_334	1	0	0	11	1	0	1	0	1	35	0	Bacteria(100);Chloroflexi(82);Chloroflexi_unclassified(82);Chloroflexi_unclassified(82);Chloroflexi_unclassified(82);
OTU_361	0	0	14	11	3	0	0	0	1	20	1	Bacteria(98);Bacteria_unclassified(98);Bacteria_unclassified(98);Bacteria_unclassified(98);Bacteria_unclassified(98);
OTU_585	0	0	0	4	3	35	0	0	0	0	8	Bacteria(100);Proteobacteria(100);Gammaproteobacteria(100);Xanthomonadales(100);Xanthomonadaceae(100);
OTU_2659	29	3	6	4	1	1	0	1	2	2	0	Bacteria(100);Proteobacteria(100);Gammaproteobacteria(100);Acidiferrobacterales(100);Acidiferrobacteraceae(100);Acidiferrobacter(95);
OTU_355	1	0	4	10	3	13	0	1	0	9	8	Bacteria(100);Firmicutes(100);Clostridia(100);Clostridiales(100);Peptococcaceae(100);Desulfitobacterium(100);
OTU_357	13	6	17	1	0	1	0	2	3	6	0	Bacteria(100);Firmicutes(100);Clostridia(100);Clostridiales(100);Family_XVII(100);uncultured(100);
OTU_379	0	0	47	1	0	0	0	0	0	1	0	Bacteria(100);TM6_(Dependentiae)(99);TM6_(Dependentiae)_cl(99);TM6_(Dependentiae)_or(99);TM6_(Dependentiae)_fa(99);TM6_(Dependentiae)_ge(99);
OTU_394	0	0	2	0	1	11	0	2	0	29	4	Bacteria(100);Actinobacteria(100);Actinobacteria(100);Frankiales(100);Frankiales_unclassified(100);
OTU_4822	0	17	30	0	0	0	0	0	1	1	0	Bacteria(100);Proteobacteria(100);Deltaproteobacteria(100);Bdellovibrionales(100);Bacteriovoracaceae(100);uncultured(100);
OTU_261	1	2	0	13	5	2	0	0	0	15	10	Bacteria(100);Chloroflexi(96);Dehalococcoidia(91);Dehalococcoidia_unclassified(91);Dehalococcoidia_unclassified(91);
OTU_583	0	0	0	4	0	3	0	0	0	0	41	Bacteria(100);Planctomycetes(100);Planctomycetacia(100);Planctomycetales(100);Planctomycetaceae(100);Gemmata(100);
OTU_282	5	0	0	5	2	6	9	1	0	6	13	Bacteria(100);Proteobacteria(100);Gammaproteobacteria(100);Alteromonadales(100);Pseudoalteromonadaceae(100);Pseudoalteromonas(100);
OTU_457	17	1	7	0	1	0	2	16	3	0	0	Bacteria(88);Bacteria_unclassified(88);Bacteria_unclassified(88);Bacteria_unclassified(88);Bacteria_unclassified(88);
OTU_464	0	2	28	0	1	1	0	6	0	9	0	Bacteria(100);Proteobacteria(100);Alphaproteobacteria(100);Rhodospirillales(100);Acetobacteraceae(100);Acidiphilium(96);
OTU_479	0	1	0	4	8	25	0	0	0	1	8	Bacteria(100);Proteobacteria(100);Gammaproteobacteria(100);Xanthomonadales(100);Xanthomonadaceae(100);Metallibacterium(100);
OTU_483	0	0	0	25	4	13	0	0	0	4	1	Bacteria(100);Proteobacteria(100);Gammaproteobacteria(100);Legionellales(100);Coxiellaceae(100);Aquicella(100);
OTU_486	0	0	0	3	4	19	0	0	0	2	19	Bacteria(100);Actinobacteria(100);Acidimicrobiia(97);Acidimicrobiales(97);uncultured(89);uncultured_ge(89);
OTU_4923	0	1	0	0	0	0	17	29	0	0	0	Archaea(100);Euryarchaeota(100);Thermoplasmata(100);Thermoplasmatales(100);Thermoplasmataceae(100);Thermoplasma(100);
OTU_546	0	0	1	3	3	18	0	1	0	6	15	Bacteria(100);Actinobacteria(100);Thermoleophilia(100);Gaiellales(100);Gaiellaceae(100);Gaiella(100);
OTU_590	13	0	0	1	4	25	0	0	0	2	2	Bacteria(100);Actinobacteria(100);Actinobacteria(100);Corynebacteriales(100);Mycobacteriaceae(100);Mycobacterium(100);
OTU_675	0	0	0	6	1	14	0	0	0	0	26	Bacteria(100);Firmicutes(100);Clostridia(100);Clostridiales(100);Ruminococcaceae(100);Ruminococcus_2(100);
OTU_1256	22	2	5	0	1	1	0	8	2	5	0	Bacteria(100);Proteobacteria(100);Alphaproteobacteria(100);Rhodospirillales(100);Acetobacteraceae(100);uncultured(94);
OTU_3840	0	0	1	0	0	0	39	6	0	0	0	Archaea(100);Euryarchaeota(100);Thermoplasmata(100);Thermoplasmatales(100);Thermoplasmataceae(100);Thermoplasma(100);
OTU_453	0	1	0	7	1	14	0	0	0	1	22	Bacteria(100);Proteobacteria(100);Deltaproteobacteria(100);Desulfuromonadales(100);Geobacteraceae(100);Geobacter(100);
OTU_535	0	0	0	3	1	23	1	0	0	2	16	Bacteria(100);Proteobacteria(100);Alphaproteobacteria(100);Rhodobacterales(100);Rhodobacteraceae(100);Seohaeicola(97);
OTU_5562	0	0	0	0	0	0	0	0	22	21	3	Bacteria(100);Proteobacteria(100);Gammaproteobacteria(100);Acidithiobacillales(100);Acidithiobacillaceae(100);Acidithiobacillus(100);
OTU_619	0	0	0	0	0	0	0	0	0	44	2	Bacteria(100);Armatimonadetes(100);uncultured(100);uncultured_or(100);uncultured_fa(100);uncultured_ge(100);
OTU_7839	12	0	5	0	0	0	19	9	0	1	0	Bacteria(100);Actinobacteria(100);Acidimicrobiia(100);Acidimicrobiales(100);Acidimicrobiales_unclassified(100);
OTU_947	0	0	0	3	6	12	0	0	0	2	23	Bacteria(100);Proteobacteria(100);Alphaproteobacteria(100);Rhizobiales(100);Xanthobacteraceae(99);Variibacter(97);
OTU_1238	0	0	0	1	0	24	0	0	0	4	16	Bacteria(100);Bacteroidetes(100);Bacteroidia(100);Bacteroidales(100);Bacteroidaceae(100);Bacteroides(100);
OTU_262	5	2	2	0	0	0	0	3	30	3	0	Archaea(100);Euryarchaeota(100);Thermoplasmata(100);Thermoplasmatales(100);Terrestrial_Miscellaneous_Gp(TMEG)(100);Terrestrial_Miscellaneous_Gp(TMEG)_ge(100);
OTU_3020	0	0	0	14	8	3	0	0	0	0	20	Bacteria(100);Proteobacteria(100);Betaproteobacteria(100);Betaproteobacteria_unclassified(100);Betaproteobacteria_unclassified(100);
OTU_348	6	0	2	7	5	1	3	3	0	8	10	Bacteria(100);Firmicutes(100);Bacilli(100);Lactobacillales(100);Streptococcaceae(100);Lactococcus(83);
OTU_383	0	0	0	2	4	7	0	0	0	4	28	Bacteria(99);Bacteria_unclassified(99);Bacteria_unclassified(99);Bacteria_unclassified(99);Bacteria_unclassified(99);
OTU_466	0	0	0	3	2	34	1	0	0	0	5	Bacteria(100);Firmicutes(100);Bacilli(100);Bacillales(100);Alicyclobacillaceae(100);Alicyclobacillus(100);
OTU_8596	0	8	12	0	0	0	0	0	25	0	0	Bacteria(100);Proteobacteria(100);Deltaproteobacteria(98);Bdellovibrionales(98);Bacteriovoracaceae(98);uncultured(98);
OTU_376	0	0	2	2	2	1	0	0	0	36	1	Bacteria(100);Chloroflexi(100);Anaerolineae(100);Anaerolineales(100);Anaerolineaceae(100);
OTU_501	1	0	32	0	0	0	0	0	2	8	1	Bacteria(100);Actinobacteria(100);Acidimicrobiia(100);Acidimicrobiales(100);Acidimicrobiales_unclassified(100);
OTU_534	0	0	0	4	2	12	0	0	0	10	16	Bacteria(100);Proteobacteria(100);Alphaproteobacteria(100);Sphingomonadales(100);Sphingomonadaceae(100);Sphingopyxis(100);
OTU_581	0	0	0	2	3	38	0	0	0	0	1	Bacteria(99);Proteobacteria(96);Gammaproteobacteria(91);Gammaproteobacteria_unclassified(91);Gammaproteobacteria_unclassified(91);
OTU_646	0	0	1	0	0	35	1	0	0	1	6	Bacteria(100);Actinobacteria(100);Acidimicrobiia(100);Acidimicrobiales(100);uncultured(86);uncultured_ge(86);
OTU_660	0	0	0	4	1	16	0	0	0	1	22	Bacteria(100);Proteobacteria(100);Alphaproteobacteria(100);Sphingomonadales(100);Sphingomonadaceae(100);uncultured(100);
OTU_756	0	0	0	0	1	2	0	0	0	41	0	Bacteria(100);Chloroflexi(100);SJA-15(100);SJA-15_or(100);SJA-15_fa(100);SJA-15_ge(100);
OTU_819	0	0	0	8	4	18	0	0	1	0	13	Bacteria(100);Proteobacteria(100);Gammaproteobacteria(100);Legionellales(100);Legionellaceae(100);Legionella(100);
OTU_833	0	0	0	1	9	28	1	0	0	0	5	Bacteria(100);Proteobacteria(100);Alphaproteobacteria(100);Rhizobiales(100);Xanthobacteraceae(100);
OTU_895	1	0	0	7	1	13	0	0	0	3	19	Bacteria(100);Proteobacteria(100);Gammaproteobacteria(100);Xanthomonadales(100);Xanthomonadales_Incertae_Sedis(100);Acidibacter(100);
OTU_1482	0	0	3	6	1	9	0	0	0	18	6	Bacteria(100);Actinobacteria(100);Thermoleophilia(100);Gaiellales(100);uncultured(100);uncultured_ge(100);
OTU_3011	0	0	0	1	0	0	2	38	0	1	1	Bacteria(100);Actinobacteria(100);Acidimicrobiia(100);Acidimicrobiales(100);uncultured(87);uncultured_ge(87);
OTU_3842	0	2	1	0	0	0	2	36	1	1	0	Archaea(100);Euryarchaeota(100);Thermoplasmata(100);Thermoplasmatales(100);Thermoplasmataceae(100);Thermoplasma(100);
OTU_465	1	0	0	1	2	10	0	0	0	1	28	Bacteria(100);Firmicutes(100);Clostridia(100);Clostridiales(100);Lachnospiraceae(100);Blautia(100);
OTU_477	1	0	1	1	3	17	0	0	0	2	18	Bacteria(100);Firmicutes(100);Clostridia(100);Clostridiales(100);Lachnospiraceae(100);Blautia(100);
OTU_4779	0	0	0	3	2	22	0	0	0	3	13	Bacteria(100);Proteobacteria(100);Betaproteobacteria(100);Rhodocyclales(100);Rhodocyclaceae(100);
OTU_663	1	1	0	1	1	2	0	0	0	32	5	Bacteria(100);Proteobacteria(100);Alphaproteobacteria(100);Rickettsiales(100);Rickettsiales_fa(92);Rickettsiales_ge(92);
OTU_1185	0	0	0	7	1	17	0	0	0	6	11	Bacteria(100);Proteobacteria(100);Betaproteobacteria(100);Burkholderiales(98);Comamonadaceae(98);
OTU_328	0	1	2	3	3	9	0	0	1	18	5	Archaea(100);Bathyarchaeota(100);Bathyarchaeota_cl(100);Bathyarchaeota_or(100);Bathyarchaeota_fa(100);Bathyarchaeota_ge(100);
OTU_392	0	0	3	12	1	1	0	0	0	25	0	Bacteria(100);Bacteria_unclassified(100);Bacteria_unclassified(100);Bacteria_unclassified(100);Bacteria_unclassified(100);
OTU_417	0	0	1	0	5	2	0	0	0	34	0	Bacteria(100);Actinobacteria(99);Thermoleophilia(99);Gaiellales(99);uncultured(99);uncultured_ge(99);
OTU_494	1	0	1	2	0	38	0	0	0	0	0	Bacteria(100);Firmicutes(100);Clostridia(100);NRB23(100);NRB23_fa(100);NRB23_ge(100);
OTU_500	41	0	0	0	0	0	0	0	0	0	1	Bacteria(100);Acidobacteria(100);Acidobacteria(100);Acidobacteriales(100);Acidobacteriaceae_(Subgroup_1)(100);Acidicapsa(100);
OTU_531	0	1	35	0	0	0	1	0	0	3	2	Bacteria(98);Bacteria_unclassified(98);Bacteria_unclassified(98);Bacteria_unclassified(98);Bacteria_unclassified(98);
OTU_5514	0	0	0	0	0	0	42	0	0	0	0	Archaea(100);Euryarchaeota(100);Thermoplasmata(100);Thermoplasmatales(100);Thermoplasmataceae(100);Thermoplasma(100);
OTU_553	0	0	0	1	4	23	0	0	0	3	11	Bacteria(100);Proteobacteria(100);Alphaproteobacteria(100);Rhizobiales(100);Rhizobiaceae(100);Rhizobium(100);
OTU_568	0	0	0	0	2	26	0	0	0	1	13	Bacteria(100);Actinobacteria(100);Actinobacteria(100);Micrococcales(99);Bogoriellaceae(97);Georgenia(97);
OTU_686	0	0	0	0	1	3	0	0	0	38	0	Bacteria(100);Proteobacteria(100);Alphaproteobacteria(100);Sphingomonadales(100);Sphingomonadaceae(100);Sphingobium(100);
OTU_727	0	0	0	2	3	16	0	0	0	1	20	Bacteria(100);Bacteroidetes(100);Bacteroidia(100);Bacteroidales(100);Bacteroidaceae(100);Bacteroides(100);
OTU_7934	5	18	5	0	0	0	0	1	7	6	0	Archaea(100);Euryarchaeota(100);Thermoplasmata(100);Thermoplasmatales(100);Thermoplasmataceae(100);Thermoplasma(100);
OTU_101	1	0	1	6	3	3	0	0	2	19	6	Bacteria(100);Parcubacteria(100);Parcubacteria_cl(100);Parcubacteria_or(100);Parcubacteria_fa(100);Parcubacteria_ge(100);
OTU_1547	0	0	0	4	3	21	0	0	0	3	10	Bacteria(100);Proteobacteria(100);Betaproteobacteria(100);Burkholderiales(100);Comamonadaceae(100);
OTU_2291	0	0	0	15	0	2	0	0	0	0	24	Bacteria(100);Proteobacteria(100);Betaproteobacteria(100);Betaproteobacteria_unclassified(100);Betaproteobacteria_unclassified(100);
OTU_363	0	0	1	19	1	6	0	0	0	1	13	Bacteria(100);Firmicutes(100);Clostridia(100);Clostridiales(100);Peptococcaceae(100);Desulfotomaculum(100);
OTU_451	0	0	0	22	4	9	0	0	0	0	6	Bacteria(100);TM6_(Dependentiae)(100);TM6_(Dependentiae)_cl(100);TM6_(Dependentiae)_or(100);TM6_(Dependentiae)_fa(100);TM6_(Dependentiae)_ge(100);
OTU_503	0	0	0	5	6	17	0	0	0	0	13	Bacteria(100);Bacteroidetes(100);Sphingobacteriia(100);Sphingobacteriales(100);Chitinophagaceae(100);Terrimonas(100);
OTU_657	0	0	0	2	2	14	0	0	0	2	21	Bacteria(100);Proteobacteria(100);Gammaproteobacteria(100);Pseudomonadales(88);Moraxellaceae(88);
OTU_1908	0	0	0	1	0	0	0	0	0	37	2	Bacteria(100);Actinobacteria(100);OPB41(100);OPB41_or(100);OPB41_fa(100);OPB41_ge(100);
OTU_2867	30	0	1	0	0	2	3	1	0	1	2	Bacteria(100);Proteobacteria(100);Gammaproteobacteria(100);Acidithiobacillales(100);Acidithiobacillaceae(100);Acidithiobacillus(100);
OTU_2970	0	5	18	0	0	0	0	1	5	11	0	Bacteria(100);Chloroflexi(99);JG37-AG-4(99);JG37-AG-4_or(99);JG37-AG-4_fa(99);JG37-AG-4_ge(99);
OTU_382	2	0	0	3	0	7	10	4	0	5	9	Bacteria(100);Proteobacteria(100);Gammaproteobacteria(100);Pseudomonadales(100);Pseudomonadaceae(100);Pseudomonas(95);
OTU_396	0	0	0	1	0	0	0	0	0	39	0	Bacteria(100);Chloroflexi(100);Anaerolineae(100);Anaerolineales(100);Anaerolineaceae(100);Leptolinea(84);
OTU_472	0	0	0	27	0	4	0	0	0	8	1	Bacteria(100);Parcubacteria(100);Candidatus_Wolfebacteria(99);Candidatus_Wolfebacteria_or(99);Candidatus_Wolfebacteria_fa(99);Candidatus_Wolfebacteria_ge(99);
OTU_4934	3	1	1	0	0	0	26	9	0	0	0	Archaea(100);Euryarchaeota(100);Thermoplasmata(100);Thermoplasmatales(100);Thermoplasmataceae(100);Thermoplasma(100);
OTU_564	0	0	0	1	7	25	0	0	0	2	5	Bacteria(100);Firmicutes(87);Clostridia(86);Clostridiales(84);Clostridiales_unclassified(84);
OTU_623	1	0	0	3	2	25	0	0	0	0	9	Bacteria(100);Actinobacteria(100);Actinobacteria(100);Micrococcales(100);Micrococcaceae(100);Micrococcus(100);
OTU_624	0	0	0	1	3	17	0	0	0	4	15	Bacteria(100);Actinobacteria(100);Actinobacteria(100);Bifidobacteriales(100);Bifidobacteriaceae(100);Bifidobacterium(100);
OTU_648	0	0	0	13	0	19	0	0	0	3	5	Bacteria(100);Chlamydiae(100);Chlamydiae(100);Chlamydiales(100);Parachlamydiaceae(88);
OTU_651	0	0	9	7	0	14	0	0	3	2	5	Bacteria(100);Firmicutes(100);Bacilli(100);Bacillales(100);Alicyclobacillaceae(100);Acidibacillus(100);
OTU_652	0	0	0	4	5	16	0	0	0	2	13	Bacteria(100);Proteobacteria(100);Gammaproteobacteria(100);1013-28-CG33(92);1013-28-CG33_fa(92);1013-28-CG33_ge(92);
OTU_2210	0	0	0	3	3	13	0	0	0	2	18	Bacteria(100);Proteobacteria(100);Alphaproteobacteria(100);Sphingomonadales(100);Sphingomonadaceae(99);Sphingomonas(99);
OTU_2455	8	0	0	0	0	2	0	29	0	0	0	Archaea(100);Euryarchaeota(100);Thermoplasmata(100);Thermoplasmatales(100);Thermoplasmataceae(99);Thermoplasma(99);
OTU_277	0	0	2	2	1	1	0	0	0	29	4	Bacteria(100);Chloroflexi(100);KD4-96(100);KD4-96_or(100);KD4-96_fa(100);KD4-96_ge(100);
OTU_290	0	0	0	5	0	0	0	0	0	34	0	Bacteria(100);Microgenomates(100);Candidatus_Levybacteria(100);Candidatus_Levybacteria_or(100);Candidatus_Levybacteria_fa(100);Candidatus_Levybacteria_ge(100);
OTU_294	0	0	1	1	0	4	0	0	0	33	0	Bacteria(98);Microgenomates(94);Candidatus_Daviesbacteria(94);Candidatus_Daviesbacteria_or(94);Candidatus_Daviesbacteria_fa(94);Candidatus_Daviesbacteria_ge(94);
OTU_2984	5	17	2	0	1	0	2	5	7	0	0	Archaea(100);Euryarchaeota(100);Thermoplasmata(100);Thermoplasmatales(100);Thermoplasmataceae(100);Thermoplasma(100);
OTU_2988	0	0	0	1	2	20	0	0	0	6	10	Bacteria(100);Proteobacteria(100);Betaproteobacteria(100);Hydrogenophilales(100);Hydrogenophilaceae(100);Thiobacillus(100);
OTU_391	7	1	4	0	1	1	4	19	1	1	0	Bacteria(100);Actinobacteria(100);Acidimicrobiia(100);Acidimicrobiales(100);uncultured(100);uncultured_ge(100);
OTU_3978	0	0	0	0	1	30	0	1	0	1	6	Bacteria(100);Actinobacteria(100);Actinobacteria(100);Frankiales(100);Sporichthyaceae(100);Candidatus_Planktophila(83);
OTU_475	0	0	0	0	1	36	0	0	0	2	0	Bacteria(100);Parcubacteria(100);Candidatus_Magasanikbacteria(100);Candidatus_Magasanikbacteria_or(100);Candidatus_Magasanikbacteria_fa(100);Candidatus_Magasanikbacteria_ge(100);
OTU_565	0	0	0	0	0	1	0	0	0	38	0	Bacteria(100);Chloroflexi(100);Anaerolineae(100);Anaerolineales(100);Anaerolineaceae(100);uncultured(83);
OTU_601	0	0	0	2	1	12	0	0	0	1	23	Bacteria(100);Actinobacteria(100);Actinobacteria(100);Frankiales(98);Sporichthyaceae(98);hgcI_clade(89);
OTU_610	0	0	0	0	1	18	0	0	0	0	20	Bacteria(100);Bacteroidetes(100);Bacteroidia(100);Bacteroidales(100);Bacteroidaceae(100);Bacteroides(100);
OTU_641	0	0	1	8	1	7	0	0	0	1	21	Bacteria(100);Proteobacteria(99);Gammaproteobacteria(99);Legionellales(86);Legionellaceae(85);Legionella(80);
OTU_246	0	0	0	10	0	2	1	0	1	21	3	Bacteria(100);Firmicutes(83);Firmicutes_unclassified(83);Firmicutes_unclassified(83);Firmicutes_unclassified(83);
OTU_302	1	0	0	1	3	12	5	1	0	5	10	Bacteria(100);Proteobacteria(100);Gammaproteobacteria(100);Aeromonadales(100);Aeromonadaceae(100);Aeromonas(100);
OTU_312	13	0	3	1	0	2	0	7	10	2	0	Archaea(100);Euryarchaeota(100);Thermoplasmata(100);Thermoplasmatales(100);Terrestrial_Miscellaneous_Gp(TMEG)(100);Terrestrial_Miscellaneous_Gp(TMEG)_ge(100);
OTU_415	3	0	12	5	0	5	0	8	1	4	0	Bacteria(100);Actinobacteria(100);Thermoleophilia(100);Solirubrobacterales(100);Solirubrobacterales_unclassified(100);
OTU_529	0	0	1	3	4	4	0	0	0	4	22	Bacteria(100);Proteobacteria(100);Gammaproteobacteria(99);Gammaproteobacteria_unclassified(99);Gammaproteobacteria_unclassified(99);
OTU_561	0	0	0	3	2	20	0	0	0	1	12	Bacteria(100);Proteobacteria(100);Betaproteobacteria(100);Rhodocyclales(100);Rhodocyclaceae(100);Sulfuritalea(100);
OTU_5875	1	4	0	0	0	0	18	14	1	0	0	Archaea(100);Euryarchaeota(100);Thermoplasmata(100);Thermoplasmatales(100);Thermoplasmataceae(100);Thermoplasma(100);
OTU_6100	0	0	0	2	6	16	0	1	0	0	13	Bacteria(100);Proteobacteria(100);Betaproteobacteria(100);Burkholderiales(100);Comamonadaceae(100);
OTU_695	0	0	0	7	2	11	0	0	2	2	14	Bacteria(100);Proteobacteria(100);Deltaproteobacteria(100);Desulfuromonadales(100);Geobacteraceae(99);Geobacter(99);
OTU_811	0	0	0	1	1	17	0	0	1	2	16	Bacteria(100);Proteobacteria(100);Gammaproteobacteria(100);Enterobacteriales(100);Enterobacteriaceae(100);Escherichia-Shigella(99);
OTU_855	0	0	0	7	0	5	0	0	1	5	20	Bacteria(100);Planctomycetes(100);Planctomycetacia(100);Planctomycetales(100);Planctomycetaceae(100);uncultured(99);
OTU_1120	0	0	0	1	0	6	1	1	1	7	20	Bacteria(100);Proteobacteria(100);Deltaproteobacteria(100);Myxococcales(100);Blfdi19(90);Blfdi19_ge(90);
OTU_1276	0	3	8	0	0	0	2	1	23	0	0	Bacteria(100);Proteobacteria(95);Deltaproteobacteria(93);Bdellovibrionales(93);Bacteriovoracaceae(93);uncultured(93);
OTU_1744	1	6	5	0	0	0	0	0	24	1	0	Bacteria(100);Nitrospirae(100);Nitrospira(100);Nitrospirales(100);Nitrospiraceae(100);Leptospirillum(100);
OTU_199	0	0	0	0	16	4	0	2	1	4	10	Bacteria(100);Proteobacteria(100);Deltaproteobacteria(100);Myxococcales(100);Sandaracinaceae(100);Sandaracinus(100);
OTU_367	0	0	0	11	7	2	0	0	0	10	7	Bacteria(99);Bacteria_unclassified(99);Bacteria_unclassified(99);Bacteria_unclassified(99);Bacteria_unclassified(99);
OTU_388	0	0	0	1	1	0	0	0	0	34	1	Bacteria(100);Chloroflexi(83);Chloroflexi_unclassified(83);Chloroflexi_unclassified(83);Chloroflexi_unclassified(83);
OTU_3900	0	0	0	0	0	0	26	11	0	0	0	Archaea(100);Euryarchaeota(100);Thermoplasmata(100);Thermoplasmatales(100);Thermoplasmataceae(100);Thermoplasma(100);
OTU_409	0	0	8	6	2	3	0	0	0	17	1	Bacteria(99);Bacteria_unclassified(99);Bacteria_unclassified(99);Bacteria_unclassified(99);Bacteria_unclassified(99);
OTU_411	0	0	1	4	2	4	0	0	0	26	0	Bacteria(97);Bacteria_unclassified(97);Bacteria_unclassified(97);Bacteria_unclassified(97);Bacteria_unclassified(97);
OTU_591	1	1	18	0	0	1	0	6	1	8	1	Bacteria(99);Firmicutes(93);Clostridia(85);Clostridia_unclassified(85);Clostridia_unclassified(85);
OTU_6002	5	0	0	0	0	0	26	6	0	0	0	Archaea(100);Euryarchaeota(100);Thermoplasmata(100);Thermoplasmatales(100);Thermoplasmataceae(100);Thermoplasma(100);
OTU_7291	0	0	6	1	0	0	0	0	0	30	0	Archaea(91);Woesearchaeota_(DHVEG-6)(83);Woesearchaeota_(DHVEG-6)_cl(83);Woesearchaeota_(DHVEG-6)_or(83);Woesearchaeota_(DHVEG-6)_fa(83);Woesearchaeota_(DHVEG-6)_ge(83);
OTU_879	0	0	0	3	0	11	2	0	0	2	19	Bacteria(100);Bacteroidetes(100);Flavobacteriia(100);Flavobacteriales(100);Flavobacteriaceae(100);Flavobacterium(100);
OTU_939	0	0	0	2	2	20	0	0	0	0	13	Bacteria(100);Proteobacteria(100);Alphaproteobacteria(100);Caulobacterales(99);Caulobacteraceae(99);Phenylobacterium(99);
OTU_959	0	0	0	4	0	9	0	0	0	0	24	Bacteria(100);Verrucomicrobia(100);Spartobacteria(100);Chthoniobacterales(100);Chthoniobacteraceae(99);Chthoniobacter(99);
OTU_1510	0	0	0	3	1	19	0	0	0	2	11	Bacteria(100);Proteobacteria(100);Alphaproteobacteria(100);Rhizobiales(100);Rhizobiaceae(98);
OTU_223	18	0	1	0	0	1	0	12	3	1	0	Archaea(100);Archaea_unclassified(100);Archaea_unclassified(100);Archaea_unclassified(100);Archaea_unclassified(100);
OTU_3556	0	0	0	1	4	11	0	0	0	2	18	Bacteria(100);Proteobacteria(100);Betaproteobacteria(100);Hydrogenophilales(81);Hydrogenophilaceae(81);
OTU_3813	0	10	10	0	0	0	1	1	2	12	0	Archaea(100);Euryarchaeota(100);Thermoplasmata(100);Thermoplasmatales(100);Thermoplasmataceae(100);Thermoplasma(100);
OTU_4230	30	1	1	0	0	1	0	0	2	0	1	Bacteria(100);Proteobacteria(100);Gammaproteobacteria(100);Acidithiobacillales(100);Acidithiobacillaceae(100);Acidithiobacillus(100);
OTU_523	0	0	0	2	3	7	0	0	0	0	24	Bacteria(100);Proteobacteria(100);Deltaproteobacteria(100);Desulfuromonadales(100);Desulfuromonadales_unclassified(100);
OTU_541	0	0	35	0	0	0	0	0	0	0	1	Bacteria(98);Bacteria_unclassified(98);Bacteria_unclassified(98);Bacteria_unclassified(98);Bacteria_unclassified(98);
OTU_706	0	0	0	3	2	5	0	0	0	0	26	Bacteria(100);Verrucomicrobia(100);Spartobacteria(100);Chthoniobacterales(100);Chthoniobacteraceae(95);Chthoniobacter(95);
OTU_1095	0	0	0	3	1	23	0	0	0	0	8	Bacteria(100);Proteobacteria(100);Alphaproteobacteria(100);Sphingomonadales(100);Sphingomonadaceae(97);Sphingomonas(96);
OTU_1900	0	0	0	4	1	11	0	0	0	0	19	Bacteria(100);Proteobacteria(100);Betaproteobacteria(100);Burkholderiales(99);Burkholderiales_unclassified(99);
OTU_2382	1	3	0	1	0	1	0	0	6	23	0	Archaea(100);Euryarchaeota(100);Thermoplasmata(100);Thermoplasmatales(100);Thermoplasmataceae(99);Thermoplasma(99);
OTU_3804	4	22	1	1	0	0	0	3	4	0	0	Archaea(100);Euryarchaeota(100);Thermoplasmata(100);Thermoplasmatales(100);Thermoplasmataceae(100);Thermoplasma(100);
OTU_481	0	0	0	3	0	14	0	0	0	4	14	Bacteria(100);Firmicutes(100);Clostridia(100);NRB23(96);NRB23_fa(96);NRB23_ge(96);
OTU_502	4	0	0	2	0	7	1	0	0	20	1	Bacteria(100);Proteobacteria(100);Gammaproteobacteria(100);Oceanospirillales(100);Alcanivoracaceae(100);Alcanivorax(100);
OTU_504	0	0	0	0	2	0	0	0	0	32	1	Bacteria(100);Chloroflexi(85);Chloroflexi_unclassified(85);Chloroflexi_unclassified(85);Chloroflexi_unclassified(85);
OTU_7020	2	0	0	2	0	0	17	14	0	0	0	Archaea(100);Euryarchaeota(100);Thermoplasmata(100);Thermoplasmatales(100);Thermoplasmataceae(100);Thermoplasma(100);
OTU_705	0	0	0	2	0	23	0	0	0	1	9	Bacteria(100);Proteobacteria(100);Alphaproteobacteria(100);Rhizobiales(100);Brucellaceae(100);
OTU_758	0	0	0	0	3	20	0	0	0	0	12	Bacteria(100);Cyanobacteria(100);Cyanobacteria(100);SubsectionI(100);FamilyI(100);
OTU_1504	0	0	0	0	0	1	31	2	0	0	0	Archaea(100);Euryarchaeota(100);Thermoplasmata(100);Thermoplasmatales(100);Thermoplasmataceae(95);Thermoplasma(95);
OTU_178	0	0	0	2	0	0	0	0	0	28	4	Bacteria(100);Microgenomates(100);Candidatus_Woesebacteria(100);Candidatus_Woesebacteria_or(100);Candidatus_Woesebacteria_fa(100);Candidatus_Woesebacteria_ge(100);
OTU_236	1	0	0	3	14	2	0	0	2	1	11	Bacteria(100);Proteobacteria(100);Deltaproteobacteria(100);Myxococcales(99);Blfdi19(94);Blfdi19_ge(94);
OTU_2576	0	1	29	0	1	0	0	0	0	3	0	Bacteria(100);Ignavibacteriae(98);Ignavibacteria(98);Ignavibacteriales(98);BSV26(98);BSV26_ge(98);
OTU_2886	2	1	0	0	0	0	21	9	1	0	0	Archaea(100);Euryarchaeota(100);Thermoplasmata(100);Thermoplasmatales(100);Thermoplasmataceae(100);Thermoplasma(100);
OTU_375	0	0	1	1	0	4	0	0	0	25	3	Bacteria(100);Bacteria_unclassified(100);Bacteria_unclassified(100);Bacteria_unclassified(100);Bacteria_unclassified(100);
OTU_428	0	1	0	8	3	11	0	0	0	5	6	Bacteria(100);Proteobacteria(100);Alphaproteobacteria(100);Rhizobiales(100);Hyphomicrobiaceae(100);
OTU_482	0	0	0	0	1	1	0	0	0	32	0	Bacteria(100);Chloroflexi(89);Dehalococcoidia(88);GIF3(85);GIF3_fa(85);GIF3_ge(85);
OTU_518	0	0	0	29	2	3	0	0	0	0	0	Bacteria(94);Bacteria_unclassified(94);Bacteria_unclassified(94);Bacteria_unclassified(94);Bacteria_unclassified(94);
OTU_589	0	0	2	6	1	4	1	0	0	14	6	Bacteria(100);Actinobacteria(100);Actinobacteria(100);Micrococcales(98);Micrococcales_unclassified(98);
OTU_858	0	0	0	3	1	12	0	0	0	0	18	Bacteria(100);Proteobacteria(100);Betaproteobacteria(100);Methylophilales(100);Methylophilaceae(100);uncultured(92);
OTU_3030	5	4	1	0	0	0	12	10	1	0	0	Archaea(100);Euryarchaeota(100);Thermoplasmata(100);Thermoplasmatales(100);Thermoplasmataceae(100);Thermoplasma(100);
OTU_3560	0	0	0	1	1	16	0	0	0	1	14	Bacteria(100);Proteobacteria(100);Alphaproteobacteria(100);Rhizobiales(100);Hyphomicrobiaceae(97);
OTU_377	3	0	0	8	1	0	5	0	0	6	10	Bacteria(100);Proteobacteria(100);Betaproteobacteria(100);Neisseriales(100);Neisseriaceae(100);Uruburuella(99);
OTU_433	0	2	16	0	0	0	1	0	2	12	0	Archaea(100);Parvarchaeota(98);Parvarchaeota_Incertae_Sedis(98);Unknown_Order(98);Unknown_Family(98);Candidatus_Micrarchaeum(98);
OTU_445	0	0	0	1	3	14	0	0	0	3	12	Bacteria(100);Gemmatimonadetes(100);Gemmatimonadetes(100);Gemmatimonadales(100);Gemmatimonadaceae(100);uncultured(96);
OTU_5414	0	0	0	0	2	15	0	0	0	0	16	Bacteria(100);Bacteroidetes(100);Bacteroidia(100);Bacteroidales(100);Prevotellaceae(100);Prevotella_9(100);
OTU_548	0	0	0	3	0	12	0	0	0	1	17	Bacteria(100);Chlamydiae(100);Chlamydiae(100);Chlamydiales(100);cvE6(96);cvE6_ge(96);
OTU_570	0	0	0	4	0	9	0	0	0	1	19	Bacteria(100);Proteobacteria(100);Gammaproteobacteria(100);Methylococcales(100);Methylococcaceae(100);Methyloparacoccus(100);
OTU_572	1	0	0	2	2	17	1	0	0	0	10	Bacteria(100);Planctomycetes(100);Planctomycetacia(100);Planctomycetales(100);Planctomycetaceae(100);Singulisphaera(99);
OTU_595	0	0	0	1	0	24	0	0	0	7	1	Bacteria(99);Proteobacteria(95);Gammaproteobacteria(92);Legionellales(90);Coxiellaceae(90);Coxiella(90);
OTU_679	0	0	0	0	2	21	0	0	0	2	8	Bacteria(100);Proteobacteria(100);Betaproteobacteria(100);Hydrogenophilales(88);Hydrogenophilaceae(88);uncultured(88);
OTU_703	0	0	0	2	3	14	0	0	0	2	12	Bacteria(100);Gemmatimonadetes(100);Gemmatimonadetes(100);Gemmatimonadales(100);Gemmatimonadaceae(100);uncultured(100);
OTU_7824	0	0	0	2	2	18	0	0	0	0	11	Bacteria(100);Proteobacteria(100);Betaproteobacteria(100);Burkholderiales(100);Comamonadaceae(100);
OTU_1952	0	0	0	2	2	21	0	0	0	0	7	Bacteria(100);Proteobacteria(100);Betaproteobacteria(100);Hydrogenophilales(100);Hydrogenophilaceae(100);Thiobacillus(100);
OTU_2860	0	0	0	2	9	8	0	0	0	1	12	Bacteria(100);Proteobacteria(100);Betaproteobacteria(100);Burkholderiales(100);Comamonadaceae(100);
OTU_316	0	1	1	2	0	2	0	0	0	25	1	Bacteria(100);Firmicutes(100);Clostridia(100);Thermoanaerobacterales(93);Thermoanaerobacteraceae(93);Moorella(93);
OTU_397	0	0	2	1	2	0	0	0	0	22	5	Bacteria(100);Bacteria_unclassified(100);Bacteria_unclassified(100);Bacteria_unclassified(100);Bacteria_unclassified(100);
OTU_398	0	0	0	0	0	0	0	0	0	32	0	Bacteria(100);Chloroflexi(100);Anaerolineae(100);Anaerolineales(100);Anaerolineaceae(100);uncultured(100);
OTU_399	1	4	13	0	0	1	0	0	3	10	0	Bacteria(100);Chloroflexi(98);JG37-AG-4(97);JG37-AG-4_or(97);JG37-AG-4_fa(97);JG37-AG-4_ge(97);
OTU_4874	7	11	4	0	0	0	0	1	6	3	0	Archaea(100);Thaumarchaeota(96);FHMa11_terrestrial_group(95);FHMa11_terrestrial_group_or(95);FHMa11_terrestrial_group_fa(95);FHMa11_terrestrial_group_ge(95);
OTU_498	0	0	1	4	3	10	0	0	0	4	10	Bacteria(100);Firmicutes(100);Clostridia(100);Clostridiales(100);Lachnospiraceae(100);Lachnospiraceae_ge(82);
OTU_5775	0	0	0	4	1	22	0	0	0	0	5	Bacteria(100);Proteobacteria(100);Proteobacteria_unclassified(100);Proteobacteria_unclassified(100);Proteobacteria_unclassified(100);
OTU_735	0	0	1	4	2	12	0	0	0	1	12	Bacteria(100);Actinobacteria(99);Thermoleophilia(99);Gaiellales(97);uncultured(97);uncultured_ge(97);
OTU_762	0	0	0	1	1	17	0	0	1	6	6	Bacteria(100);Proteobacteria(100);Gammaproteobacteria(100);Acidiferrobacterales(100);Acidiferrobacteraceae(100);Sulfurifustis(100);
OTU_829	1	0	0	7	0	3	0	0	0	8	13	Bacteria(100);Actinobacteria(100);Coriobacteriia(100);Coriobacteriales(100);Coriobacteriaceae(100);uncultured(100);
OTU_977	1	0	0	3	0	17	0	0	0	1	10	Bacteria(100);Proteobacteria(100);Gammaproteobacteria(100);PYR10d3(100);PYR10d3_fa(100);PYR10d3_ge(100);
OTU_1390	0	0	0	0	1	24	0	0	0	1	5	Bacteria(100);Proteobacteria(100);Betaproteobacteria(100);Burkholderiales(98);Oxalobacteraceae(98);
OTU_1992	0	0	0	4	3	9	0	0	0	9	6	Bacteria(100);Actinobacteria(100);Actinobacteria(100);Micrococcales(100);Cellulomonadaceae(86);Actinotalea(80);
OTU_2236	8	7	4	2	0	1	1	0	6	1	1	Bacteria(100);Firmicutes(100);Clostridia(100);Clostridiales(100);Family_XVII(100);Sulfobacillus(100);
OTU_257	1	0	8	0	3	14	1	0	0	3	1	Bacteria(100);Proteobacteria(100);Gammaproteobacteria(100);Pseudomonadales(100);Pseudomonadaceae(100);
OTU_2662	2	14	1	0	0	0	0	6	8	0	0	Archaea(100);Euryarchaeota(100);Thermoplasmata(100);Thermoplasmatales(100);Thermoplasmataceae(100);Thermoplasma(100);
OTU_310	0	0	4	3	0	3	0	0	0	18	3	Bacteria(100);Parcubacteria(97);Parcubacteria_unclassified(97);Parcubacteria_unclassified(97);Parcubacteria_unclassified(97);
OTU_405	5	0	15	0	0	1	0	2	0	8	0	Bacteria(100);Actinobacteria(100);Acidimicrobiia(99);Acidimicrobiales(99);uncultured(93);uncultured_ge(93);
OTU_4330	1	20	1	0	0	0	1	1	7	0	0	Archaea(100);Euryarchaeota(100);Thermoplasmata(100);Thermoplasmatales(100);Thermoplasmataceae(100);Thermoplasma(100);
OTU_538	0	0	0	21	0	3	0	0	0	7	0	Bacteria(83);Bacteria_unclassified(83);Bacteria_unclassified(83);Bacteria_unclassified(83);Bacteria_unclassified(83);
OTU_580	0	0	0	4	3	8	0	0	0	3	13	Bacteria(100);Chloroflexi(100);TK10(100);TK10_or(100);TK10_fa(100);TK10_ge(100);
OTU_582	0	0	0	1	1	12	0	0	0	1	16	Bacteria(100);Firmicutes(100);Clostridia(100);Clostridiales(100);Lachnospiraceae(100);Dorea(100);
OTU_596	0	0	0	2	4	5	0	0	0	1	19	Bacteria(100);Bacteroidetes(100);Bacteroidia(100);Bacteroidales(100);Bacteroidaceae(100);Bacteroides(100);
OTU_618	0	0	0	23	1	7	0	0	0	0	0	Bacteria(100);TM6_(Dependentiae)(100);TM6_(Dependentiae)_cl(100);TM6_(Dependentiae)_or(100);TM6_(Dependentiae)_fa(100);TM6_(Dependentiae)_ge(100);
OTU_6205	0	1	0	0	0	0	13	15	1	1	0	Archaea(100);Euryarchaeota(100);Thermoplasmata(100);Thermoplasmatales(100);Thermoplasmataceae(100);Thermoplasma(100);
OTU_665	0	0	0	1	0	17	0	0	0	2	11	Bacteria(100);Firmicutes(100);Clostridia(100);Clostridiales(100);Ruminococcaceae(100);Subdoligranulum(100);
OTU_6922	3	4	0	0	0	1	3	19	0	1	0	Archaea(100);Euryarchaeota(100);Thermoplasmata(100);Thermoplasmatales(100);Thermoplasmataceae(100);Thermoplasma(100);
OTU_720	0	0	0	0	1	14	0	0	0	2	14	Bacteria(100);Bacteroidetes(100);Cytophagia(100);Cytophagales(100);Cytophagaceae(100);uncultured(99);
OTU_7844	0	0	0	0	0	0	30	1	0	0	0	Archaea(100);Euryarchaeota(100);Thermoplasmata(100);Thermoplasmatales(100);Thermoplasmataceae(100);Thermoplasma(100);
OTU_1587	0	0	0	5	12	6	0	0	0	7	0	Bacteria(100);Armatimonadetes(97);Armatimonadetes_unclassified(97);Armatimonadetes_unclassified(97);Armatimonadetes_unclassified(97);
OTU_2069	19	1	0	0	0	0	8	2	0	0	0	Archaea(100);Euryarchaeota(100);Thermoplasmata(100);Thermoplasmatales(100);Thermoplasmataceae(94);Thermoplasma(94);
OTU_2922	4	8	1	0	0	1	2	6	8	0	0	Archaea(100);Euryarchaeota(100);Thermoplasmata(100);Thermoplasmatales(100);Thermoplasmataceae(99);Thermoplasma(99);
OTU_560	0	0	0	2	1	16	0	0	0	2	9	Bacteria(99);Firmicutes(81);Clostridia(81);Clostridia_unclassified(81);Clostridia_unclassified(81);
OTU_612	0	0	0	3	0	0	0	0	0	27	0	Bacteria(99);Bacteria_unclassified(99);Bacteria_unclassified(99);Bacteria_unclassified(99);Bacteria_unclassified(99);
OTU_632	0	0	0	0	20	10	0	0	0	0	0	Bacteria(100);Proteobacteria(100);Alphaproteobacteria(100);Rhodospirillales(100);Rhodospirillaceae(100);
OTU_6462	0	2	0	0	0	0	5	22	1	0	0	Archaea(100);Euryarchaeota(100);Thermoplasmata(100);Thermoplasmatales(100);Thermoplasmataceae(100);Thermoplasma(100);
OTU_653	0	2	4	2	2	9	0	0	0	2	9	Bacteria(100);Firmicutes(100);Bacilli(100);Bacillales(100);Alicyclobacillaceae(100);Acidibacillus(100);
OTU_746	1	0	0	3	1	6	0	0	1	3	15	Bacteria(100);Proteobacteria(100);Gammaproteobacteria(98);Xanthomonadales(89);Xanthomonadales_Incertae_Sedis(84);uncultured(84);
OTU_7468	5	0	0	0	0	0	0	24	0	1	0	Archaea(100);Euryarchaeota(100);Thermoplasmata(100);Thermoplasmatales(100);Thermoplasmataceae(100);Thermoplasma(100);
OTU_8070	0	0	0	1	3	5	0	0	0	4	17	Bacteria(100);Proteobacteria(100);Alphaproteobacteria(100);Sphingomonadales(100);Erythrobacteraceae(98);Porphyrobacter(97);
OTU_878	0	0	0	2	2	19	0	0	0	0	7	Bacteria(100);Actinobacteria(100);Actinobacteria(100);Actinobacteria_unclassified(100);Actinobacteria_unclassified(100);
OTU_234	0	0	2	3	2	1	0	0	0	20	1	Bacteria(100);Chloroflexi(100);Dehalococcoidia(95);Dehalococcoidia_unclassified(95);Dehalococcoidia_unclassified(95);
OTU_3363	0	0	0	0	0	0	6	23	0	0	0	Bacteria(100);Actinobacteria(100);Acidimicrobiia(100);Acidimicrobiales(100);uncultured(87);uncultured_ge(87);
OTU_4238	0	0	0	0	7	12	0	0	0	1	9	Bacteria(100);Proteobacteria(100);Betaproteobacteria(100);Rhodocyclales(100);Rhodocyclaceae(100);
OTU_443	0	0	0	0	1	14	0	0	0	11	3	Bacteria(100);Parcubacteria(100);Candidatus_Falkowbacteria(100);Candidatus_Falkowbacteria_or(100);Candidatus_Falkowbacteria_fa(100);Candidatus_Falkowbacteria_ge(100);
OTU_577	0	0	0	4	4	3	0	0	0	2	16	Bacteria(100);Proteobacteria(100);Betaproteobacteria(100);Rhodocyclales(100);Rhodocyclaceae(100);
OTU_598	0	0	0	5	7	4	0	0	1	2	10	Bacteria(100);Firmicutes(100);Clostridia(100);Clostridiales(100);P._palm_C-A_51(100);P._palm_C-A_51_ge(100);
OTU_699	0	0	0	2	1	16	0	0	0	0	10	Bacteria(100);Bacteroidetes(100);Cytophagia(100);Cytophagales(100);Cyclobacteriaceae(100);uncultured(99);
OTU_757	0	0	0	4	0	18	0	0	0	0	7	Bacteria(100);Proteobacteria(100);Gammaproteobacteria(92);Gammaproteobacteria_unclassified(92);Gammaproteobacteria_unclassified(92);
OTU_818	0	10	12	0	0	0	0	2	4	1	0	Bacteria(100);Firmicutes(100);Clostridia(100);Clostridiales(100);Family_XVII(100);Sulfobacillus(100);
OTU_1129	0	0	0	4	2	8	0	0	0	1	13	Bacteria(100);Bacteroidetes(100);Sphingobacteriia(100);Sphingobacteriales(100);NS11-12_marine_group(100);NS11-12_marine_group_ge(100);
OTU_1488	0	0	0	3	1	7	0	0	1	5	11	Bacteria(100);Proteobacteria(100);Betaproteobacteria(100);Burkholderiales(88);Comamonadaceae(80);
OTU_2892	0	0	18	0	1	1	0	2	0	5	1	Bacteria(100);Armatimonadetes(100);uncultured(100);uncultured_or(100);uncultured_fa(100);uncultured_ge(100);
OTU_336	0	0	0	2	4	0	0	0	0	22	0	Bacteria(100);Bacteria_unclassified(100);Bacteria_unclassified(100);Bacteria_unclassified(100);Bacteria_unclassified(100);
OTU_3387	0	0	0	1	3	20	0	0	0	0	4	Bacteria(100);Proteobacteria(100);Alphaproteobacteria(100);Rhizobiales(100);Bradyrhizobiaceae(100);
OTU_3571	2	1	0	4	2	14	0	1	0	1	3	Bacteria(100);Nitrospirae(100);Nitrospira(100);Nitrospirales(100);Nitrospiraceae(100);Leptospirillum(100);
OTU_4148	1	0	0	0	0	0	25	2	0	0	0	Archaea(100);Euryarchaeota(100);Thermoplasmata(100);Thermoplasmatales(100);Thermoplasmataceae(100);Thermoplasma(100);
OTU_4171	0	0	0	1	4	8	0	0	0	6	9	Bacteria(100);Proteobacteria(100);Betaproteobacteria(100);Burkholderiales(100);Comamonadaceae(100);
OTU_437	0	0	11	0	1	1	0	0	0	15	0	Bacteria(100);Deinococcus-Thermus(99);Deinococci(99);KD3-62(99);KD3-62_fa(99);KD3-62_ge(99);
OTU_439	0	0	0	3	4	3	0	0	0	18	0	Bacteria(100);Acidobacteria(100);Solibacteres(100);Solibacterales(100);Solibacteraceae_(Subgroup_3)(100);GOUTB8(88);
OTU_487	0	1	17	0	0	0	0	0	0	10	0	Archaea(100);Parvarchaeota(100);Parvarchaeota_Incertae_Sedis(100);Unknown_Order(100);Unknown_Family(100);Candidatus_Micrarchaeum(100);
OTU_516	1	0	1	1	1	2	0	0	0	21	1	Bacteria(100);Firmicutes(99);Clostridia(98);Clostridiales(98);Clostridiales_unclassified(98);
OTU_542	0	0	0	0	11	2	0	0	0	5	10	Archaea(92);Woesearchaeota_(DHVEG-6)(90);Woesearchaeota_(DHVEG-6)_cl(90);Woesearchaeota_(DHVEG-6)_or(90);Woesearchaeota_(DHVEG-6)_fa(90);Woesearchaeota_(DHVEG-6)_ge(90);
OTU_557	0	0	0	1	18	9	0	0	0	0	0	Bacteria(100);Planctomycetes(100);Phycisphaerae(100);MSBL9(100);MSBL9_fa(100);MSBL9_ge(100);
OTU_566	0	0	1	17	1	1	0	0	0	8	0	Bacteria(100);TM6_(Dependentiae)(100);TM6_(Dependentiae)_cl(100);TM6_(Dependentiae)_or(100);TM6_(Dependentiae)_fa(100);TM6_(Dependentiae)_ge(100);
OTU_635	18	0	4	0	0	1	0	5	0	0	0	Bacteria(100);Proteobacteria(100);Alphaproteobacteria(100);Rhodospirillales(100);Acetobacteraceae(100);Acidiphilium(100);
OTU_639	0	0	27	1	0	0	0	0	0	0	0	Bacteria(100);Firmicutes(98);Clostridia(91);Clostridia_unclassified(91);Clostridia_unclassified(91);
OTU_697	0	0	0	3	0	8	0	0	1	0	16	Bacteria(100);Actinobacteria(100);Acidimicrobiia(100);Acidimicrobiales(100);Acidimicrobiaceae(100);CL500-29_marine_group(100);
OTU_700	0	0	0	2	0	4	0	0	0	3	19	Bacteria(100);Bacteroidetes(100);Bacteroidia(100);Bacteroidales(100);Bacteroidaceae(100);Bacteroides(100);
OTU_741	0	0	0	2	1	16	0	0	0	3	6	Bacteria(100);Proteobacteria(100);Alphaproteobacteria(100);Rhizobiales(99);FukuN57(99);FukuN57_ge(99);
OTU_793	1	0	0	3	0	12	0	0	0	1	11	Bacteria(100);Chloroflexi(100);Chloroflexi_Incertae_Sedis(100);Unknown_Order(100);Unknown_Family(100);Thermobaculum(100);
OTU_850	0	0	0	2	1	10	0	0	0	1	14	Bacteria(100);Bacteroidetes(100);Sphingobacteriia(100);Sphingobacteriales(100);Sphingobacteriaceae(100);Pedobacter(99);
OTU_1461	0	0	1	2	1	20	1	0	0	1	1	Bacteria(100);Proteobacteria(100);Alphaproteobacteria(100);Rhizobiales(100);Xanthobacteraceae(98);Variibacter(95);
OTU_2081	5	4	1	0	0	0	0	3	11	2	1	Archaea(100);Euryarchaeota(100);Thermoplasmata(100);Thermoplasmatales(100);Thermoplasmataceae(100);Thermoplasma(100);
OTU_2140	6	3	6	2	1	1	0	3	1	4	0	Bacteria(99);Bacteria_unclassified(99);Bacteria_unclassified(99);Bacteria_unclassified(99);Bacteria_unclassified(99);
OTU_226	0	0	7	16	0	1	0	0	0	2	1	Bacteria(100);Firmicutes(99);Clostridia(94);Clostridiales(90);Family_XVII(87);Sulfobacillus(87);
OTU_3881	0	0	0	3	3	6	0	0	0	2	13	Bacteria(100);Actinobacteria(95);Coriobacteriia(95);Coriobacteriales(95);Coriobacteriaceae(95);uncultured(92);
OTU_420	3	0	1	5	0	2	1	2	0	6	7	Bacteria(100);Firmicutes(100);Bacilli(100);Lactobacillales(100);Streptococcaceae(100);Streptococcus(100);
OTU_484	0	0	0	0	1	0	0	0	0	14	12	Bacteria(93);Bacteria_unclassified(93);Bacteria_unclassified(93);Bacteria_unclassified(93);Bacteria_unclassified(93);
OTU_5363	2	16	2	0	0	0	0	2	5	0	0	Archaea(100);Euryarchaeota(100);Thermoplasmata(100);Thermoplasmatales(100);Thermoplasmataceae(100);Thermoplasma(100);
OTU_5896	0	0	0	1	2	8	0	0	0	1	15	Bacteria(100);Proteobacteria(100);Betaproteobacteria(100);Burkholderiales(100);Comamonadaceae(100);
OTU_6594	1	0	0	7	6	3	0	0	0	8	2	Bacteria(100);Nitrospirae(96);Nitrospira(96);Nitrospirales(96);Nitrospiraceae(96);uncultured(91);
OTU_681	0	0	1	2	1	10	0	0	0	4	9	Bacteria(100);Firmicutes(100);Clostridia(100);Clostridiales(100);Lachnospiraceae(100);Lachnospiraceae_ge(94);
OTU_791	0	0	0	3	1	15	0	0	0	0	8	Bacteria(100);Proteobacteria(100);Gammaproteobacteria(100);Xanthomonadales(100);Xanthomonadaceae(100);Arenimonas(94);
OTU_814	0	0	10	2	1	8	0	0	1	0	5	Bacteria(100);Bacteria_unclassified(100);Bacteria_unclassified(100);Bacteria_unclassified(100);Bacteria_unclassified(100);
OTU_8357	0	22	2	0	0	0	0	0	2	1	0	Bacteria(100);Proteobacteria(100);Gammaproteobacteria(100);Acidithiobacillales(100);Acidithiobacillaceae(100);Acidithiobacillus(100);
OTU_853	0	0	0	2	0	8	0	0	0	3	14	Bacteria(100);Actinobacteria(100);Actinobacteria(100);Frankiales(100);Sporichthyaceae(100);hgcI_clade(98);
OTU_898	0	0	0	3	0	10	0	0	0	1	13	Bacteria(100);Spirochaetae(100);Spirochaetes(100);Spirochaetales(100);Leptospiraceae(100);Turneriella(100);
OTU_905	0	0	0	0	1	16	0	0	0	2	8	Bacteria(100);Proteobacteria(100);Gammaproteobacteria(100);Thiotrichales(100);Piscirickettsiaceae(100);Thioalkalimicrobium(100);
OTU_3252	16	0	0	0	0	5	2	1	0	0	2	Bacteria(100);Nitrospirae(100);Nitrospira(100);Nitrospirales(100);Nitrospiraceae(100);Leptospirillum(100);
OTU_358	0	1	1	0	0	4	0	0	0	18	2	Bacteria(100);Microgenomates(87);Microgenomates_unclassified(87);Microgenomates_unclassified(87);Microgenomates_unclassified(87);
OTU_3803	0	0	0	2	0	18	0	0	0	1	5	Bacteria(100);Proteobacteria(100);Betaproteobacteria(100);Burkholderiales(100);Comamonadaceae(100);Piscinibacter(84);
OTU_4103	0	0	1	0	0	20	0	0	0	3	2	Bacteria(100);Proteobacteria(100);Gammaproteobacteria(100);Pseudomonadales(100);Pseudomonadaceae(100);Pseudomonas(97);
OTU_5071	0	0	2	0	0	0	1	23	0	0	0	Bacteria(100);Actinobacteria(100);Acidimicrobiia(100);Acidimicrobiales(100);uncultured(97);uncultured_ge(97);
OTU_520	0	0	0	0	2	3	0	0	1	19	1	Bacteria(100);Bacteria_unclassified(100);Bacteria_unclassified(100);Bacteria_unclassified(100);Bacteria_unclassified(100);
OTU_573	18	0	0	1	0	6	0	0	0	1	0	Bacteria(100);Proteobacteria(100);Alphaproteobacteria(100);Rhodospirillales(100);Acetobacteraceae(100);Acidiphilium(100);
OTU_607	0	0	0	6	3	2	0	0	0	4	11	Bacteria(100);Proteobacteria(100);Betaproteobacteria(100);Betaproteobacteria_unclassified(100);Betaproteobacteria_unclassified(100);
OTU_630	0	0	0	1	1	6	0	0	0	10	8	Bacteria(100);Firmicutes(87);Clostridia(82);Clostridia_unclassified(82);Clostridia_unclassified(82);
OTU_696	0	3	12	0	0	1	0	0	0	10	0	Bacteria(95);Bacteria_unclassified(95);Bacteria_unclassified(95);Bacteria_unclassified(95);Bacteria_unclassified(95);
OTU_739	0	0	0	0	2	21	0	0	0	0	3	Bacteria(100);Proteobacteria(100);Gammaproteobacteria(100);1013-28-CG33(100);1013-28-CG33_fa(100);1013-28-CG33_ge(100);
OTU_742	0	0	0	2	1	17	0	0	0	6	0	Bacteria(100);Verrucomicrobia(100);Spartobacteria(100);Chthoniobacterales(100);Chthoniobacteraceae(99);Chthoniobacter(99);
OTU_747	0	0	0	3	0	10	1	0	0	3	9	Bacteria(100);Proteobacteria(100);Gammaproteobacteria(100);Pseudomonadales(100);Pseudomonadaceae(100);Azomonas(98);
OTU_765	0	0	0	3	0	7	0	0	0	13	3	Bacteria(100);Proteobacteria(100);Betaproteobacteria(100);Burkholderiales(100);Alcaligenaceae(100);
OTU_840	0	0	0	2	1	13	0	0	0	1	9	Bacteria(100);Proteobacteria(100);Alphaproteobacteria(100);Sphingomonadales(100);Sphingomonadaceae(86);Sphingomonas(86);
OTU_862	0	0	0	0	3	11	0	0	0	1	11	Bacteria(100);Proteobacteria(100);Alphaproteobacteria(100);Sphingomonadales(100);Sphingomonadaceae(84);
OTU_924	0	0	0	2	2	13	0	0	0	0	9	Bacteria(100);Proteobacteria(100);Alphaproteobacteria(100);Rhizobiales(94);Phyllobacteriaceae(86);Mesorhizobium(86);
OTU_1119	0	0	0	2	4	7	0	0	0	1	11	Bacteria(100);Proteobacteria(100);Alphaproteobacteria(100);Sphingomonadales(100);Sphingomonadaceae(98);Sphingomonas(80);
OTU_2701	0	0	0	8	10	4	0	0	0	0	3	Bacteria(100);Proteobacteria(100);Betaproteobacteria(100);Betaproteobacteria_unclassified(100);Betaproteobacteria_unclassified(100);
OTU_3162	0	0	0	3	2	1	0	0	0	0	19	Bacteria(100);Proteobacteria(100);Betaproteobacteria(100);Burkholderiales(100);Comamonadaceae(100);
OTU_353	0	0	0	0	2	2	0	0	0	20	1	Bacteria(99);Bacteria_unclassified(99);Bacteria_unclassified(99);Bacteria_unclassified(99);Bacteria_unclassified(99);
OTU_3808	1	0	4	2	1	12	1	0	1	1	2	Bacteria(100);Proteobacteria(100);Betaproteobacteria(100);Burkholderiales(99);Burkholderiaceae(98);Cupriavidus(98);
OTU_4481	3	10	1	0	0	0	1	4	4	1	1	Archaea(100);Euryarchaeota(100);Thermoplasmata(100);Thermoplasmatales(100);Thermoplasmataceae(100);Thermoplasma(100);
OTU_459	0	0	1	18	1	0	0	0	0	5	0	Bacteria(100);Ignavibacteriae(100);Ignavibacteria(100);Ignavibacteriales(100);Ignavibacteriales_unclassified(100);
OTU_493	0	0	0	1	6	14	0	0	0	0	4	Bacteria(100);Proteobacteria(100);Gammaproteobacteria(100);Chromatiales(100);Halothiobacillaceae(100);uncultured(100);
OTU_515	1	0	14	1	0	0	0	0	0	9	0	Bacteria(99);Actinobacteria(95);Acidimicrobiia(91);Acidimicrobiales(91);Acidimicrobiales_unclassified(91);
OTU_540	0	0	0	2	0	9	0	0	0	1	13	Bacteria(100);Cyanobacteria(100);Cyanobacteria(100);SubsectionI(100);FamilyI(100);Synechococcus(99);
OTU_584	0	0	6	0	0	1	0	1	0	17	0	Bacteria(100);Bacteria_unclassified(100);Bacteria_unclassified(100);Bacteria_unclassified(100);Bacteria_unclassified(100);
OTU_609	0	0	0	1	1	1	0	0	0	20	2	Bacteria(99);Bacteria_unclassified(99);Bacteria_unclassified(99);Bacteria_unclassified(99);Bacteria_unclassified(99);
OTU_625	0	0	0	2	2	16	0	0	1	0	4	Bacteria(100);Proteobacteria(100);Gammaproteobacteria(100);Pseudomonadales(99);Moraxellaceae(99);uncultured(99);
OTU_6367	1	0	0	2	2	9	0	0	0	10	1	Bacteria(100);Proteobacteria(100);Gammaproteobacteria(100);Oceanospirillales(85);Alcanivoracaceae(83);Alcanivorax(83);
OTU_637	0	0	0	0	16	9	0	0	0	0	0	Archaea(87);Woesearchaeota_(DHVEG-6)(86);Woesearchaeota_(DHVEG-6)_cl(86);Woesearchaeota_(DHVEG-6)_or(86);Woesearchaeota_(DHVEG-6)_fa(86);Woesearchaeota_(DHVEG-6)_ge(86);
OTU_743	0	0	0	2	1	13	0	0	0	0	9	Bacteria(100);Proteobacteria(100);Gammaproteobacteria(100);Cellvibrionales(100);Spongiibacteraceae(100);BD1-7_clade(99);
OTU_794	0	0	0	1	2	18	0	0	0	0	4	Bacteria(100);Gemmatimonadetes(100);Gemmatimonadetes(100);Gemmatimonadales(100);Gemmatimonadaceae(100);Gemmatimonas(97);
OTU_8261	2	17	1	0	0	0	0	1	4	0	0	Archaea(100);Euryarchaeota(100);Thermoplasmata(100);Thermoplasmatales(100);Thermoplasmataceae(100);Thermoplasma(100);
OTU_928	0	0	0	0	0	14	0	0	0	2	9	Bacteria(100);Parcubacteria(100);Candidatus_Nomurabacteria(87);Candidatus_Nomurabacteria_or(87);Candidatus_Nomurabacteria_fa(87);Candidatus_Nomurabacteria_ge(87);
OTU_983	0	0	0	1	0	11	0	0	0	6	7	Bacteria(100);Actinobacteria(100);Actinobacteria(100);Kineosporiales(86);Kineosporiaceae(86);
OTU_2032	0	0	0	0	3	12	0	0	0	0	9	Bacteria(100);Proteobacteria(100);Betaproteobacteria(100);Rhodocyclales(100);Rhodocyclaceae(100);
OTU_2529	0	0	1	0	0	21	0	0	0	0	2	Bacteria(100);Actinobacteria(100);Actinobacteria(100);Micrococcales(100);Microbacteriaceae(100);
OTU_2713	0	10	1	0	0	0	1	1	11	0	0	Archaea(100);Euryarchaeota(100);Thermoplasmata(100);Thermoplasmatales(100);Thermoplasmataceae(100);Thermoplasma(100);
OTU_3229	1	0	0	6	1	3	0	0	0	3	10	Bacteria(100);Proteobacteria(100);Betaproteobacteria(94);Burkholderiales(80);Comamonadaceae(80);
OTU_339	0	0	0	13	3	3	0	0	0	0	5	Bacteria(100);Firmicutes(100);Clostridia(100);Clostridiales(100);Peptococcaceae(100);Thermincola(100);
OTU_4057	21	0	0	0	0	1	2	0	0	0	0	Bacteria(99);Proteobacteria(98);Gammaproteobacteria(98);Acidithiobacillales(96);Acidithiobacillaceae(96);Acidithiobacillus(96);
OTU_4786	0	0	0	2	5	9	0	0	0	0	8	Bacteria(100);Nitrospirae(97);Nitrospira(97);Nitrospirales(97);Nitrospiraceae(97);uncultured(97);
OTU_5091	0	0	0	5	8	1	0	0	0	1	9	Bacteria(100);Nitrospirae(94);Nitrospira(94);Nitrospirales(94);Nitrospiraceae(94);uncultured(93);
OTU_5534	0	0	0	0	1	3	0	0	0	10	10	Bacteria(100);Parcubacteria(100);Parcubacteria_cl(100);Parcubacteria_or(100);Parcubacteria_fa(100);Parcubacteria_ge(100);
OTU_644	0	0	0	4	0	13	0	0	0	0	7	Bacteria(100);Verrucomicrobia(100);OPB35_soil_group(98);OPB35_soil_group_or(87);OPB35_soil_group_fa(87);OPB35_soil_group_ge(87);
OTU_666	0	1	15	1	0	0	1	0	0	6	0	Bacteria(100);WS1(100);WS1_cl(100);WS1_or(100);WS1_fa(100);WS1_ge(100);
OTU_740	0	0	0	2	0	3	0	0	0	17	2	Bacteria(100);TM6_(Dependentiae)(100);TM6_(Dependentiae)_cl(100);TM6_(Dependentiae)_or(100);TM6_(Dependentiae)_fa(100);TM6_(Dependentiae)_ge(100);
OTU_768	0	0	0	0	0	7	0	0	0	8	9	Bacteria(100);Proteobacteria(100);Betaproteobacteria(100);Methylophilales(100);Methylophilaceae(100);Methylophilus(100);
OTU_783	0	0	0	0	0	3	1	0	0	18	2	Bacteria(100);Firmicutes(100);Clostridia(100);Clostridiales(100);Gracilibacteraceae(83);
OTU_815	1	0	0	1	0	11	0	0	0	11	0	Bacteria(100);Proteobacteria(100);Gammaproteobacteria(100);Thiotrichales(100);Piscirickettsiaceae(100);Methylophaga(100);
OTU_834	6	0	0	2	1	6	2	0	0	0	7	Archaea(100);Euryarchaeota(100);Thermoplasmata(100);Thermoplasmatales(100);Ferroplasmaceae(100);Ferroplasma(100);
OTU_933	0	0	0	2	2	17	0	0	0	0	3	Bacteria(100);Bacteroidetes(100);Sphingobacteriia(100);Sphingobacteriales(100);Chitinophagaceae(100);Hydrotalea(100);
OTU_2142	0	0	0	0	0	0	23	0	0	0	0	Archaea(100);Euryarchaeota(100);Thermoplasmata(100);Thermoplasmatales(100);Thermoplasmataceae(100);Thermoplasma(100);
OTU_2195	0	0	0	3	0	6	0	0	0	0	14	Bacteria(100);Proteobacteria(100);Gammaproteobacteria(100);Pseudomonadales(100);Moraxellaceae(100);Alkanindiges(98);
OTU_2709	0	0	0	0	0	1	0	0	12	10	0	Bacteria(100);Proteobacteria(100);Gammaproteobacteria(98);Acidithiobacillales(97);Acidithiobacillaceae(97);Acidithiobacillus(97);
OTU_271	0	0	0	1	4	4	0	0	0	12	2	Bacteria(100);Proteobacteria(100);Deltaproteobacteria(100);Syntrophobacterales(100);Syntrophaceae(100);Desulfobacca(100);
OTU_2887	0	0	0	2	0	10	1	0	0	0	10	Bacteria(100);Proteobacteria(100);Betaproteobacteria(100);Burkholderiales(100);Oxalobacteraceae(100);Massilia(100);
OTU_369	0	0	2	0	1	10	0	0	0	2	8	Bacteria(100);Proteobacteria(100);Gammaproteobacteria(100);Pseudomonadales(100);Moraxellaceae(100);Acinetobacter(100);
OTU_3954	0	0	0	0	0	0	0	0	0	22	1	Bacteria(100);WS1(100);WS1_cl(100);WS1_or(100);WS1_fa(100);WS1_ge(100);
OTU_424	0	0	0	2	3	3	1	0	0	1	13	Bacteria(100);Proteobacteria(100);Deltaproteobacteria(100);Bdellovibrionales(100);Bacteriovoracaceae(100);Deferrisoma(100);
OTU_511	0	0	0	5	6	2	0	0	0	10	0	Bacteria(100);Acidobacteria(100);Solibacteres(100);Solibacterales(100);Solibacteraceae_(Subgroup_3)(100);
OTU_5184	0	0	0	3	4	2	0	0	0	5	9	Bacteria(100);Firmicutes(100);Clostridia(100);Clostridiales(100);Syntrophomonadaceae(100);Dethiobacter(100);
OTU_537	0	0	5	1	0	0	0	0	0	17	0	Bacteria(100);Chloroflexi(100);TK10(100);TK10_or(100);TK10_fa(100);TK10_ge(100);
OTU_543	5	0	0	0	0	1	0	16	0	1	0	Bacteria(100);Proteobacteria(100);Gammaproteobacteria(94);Gammaproteobacteria_unclassified(94);Gammaproteobacteria_unclassified(94);
OTU_587	0	0	0	1	1	17	0	0	0	0	4	Bacteria(100);Actinobacteria(100);Actinobacteria(100);Frankiales(100);Sporichthyaceae(96);Sporichthya(95);
OTU_616	0	0	0	0	3	18	0	0	0	0	2	Bacteria(100);Omnitrophica(100);Omnitrophica_cl(100);Omnitrophica_or(100);Omnitrophica_fa(100);Omnitrophica_ge(100);
OTU_661	0	0	18	0	0	3	2	0	0	0	0	Bacteria(100);Proteobacteria(100);Gammaproteobacteria(100);Pseudomonadales(100);Moraxellaceae(100);Enhydrobacter(100);
OTU_692	1	0	0	2	1	17	0	0	0	2	0	Bacteria(100);Proteobacteria(100);Gammaproteobacteria(100);Xanthomonadales(100);Xanthomonadales_Incertae_Sedis(100);uncultured(100);
OTU_708	0	0	1	7	1	8	0	0	0	2	4	Bacteria(100);Parcubacteria(100);Candidatus_Jorgensenbacteria(93);Candidatus_Jorgensenbacteria_or(93);Candidatus_Jorgensenbacteria_fa(93);Candidatus_Jorgensenbacteria_ge(93);
OTU_718	0	0	0	1	2	9	0	0	0	1	10	Bacteria(100);Firmicutes(100);Clostridia(100);Clostridiales(100);Lachnospiraceae(100);Blautia(100);
OTU_748	0	2	0	0	1	19	0	0	0	0	1	Bacteria(100);Proteobacteria(100);Deltaproteobacteria(100);Desulfobacterales(100);Desulfobulbaceae(100);Desulfocapsa(99);
OTU_8234	1	0	0	1	0	0	0	21	0	0	0	Archaea(100);Euryarchaeota(100);Thermoplasmata(100);Thermoplasmatales(100);Thermoplasmataceae(100);Thermoplasma(100);
OTU_896	0	0	0	1	1	4	0	0	0	2	15	Bacteria(100);Nitrospirae(100);Nitrospira(100);Nitrospirales(100);Nitrospiraceae(100);uncultured(100);
OTU_969	0	0	0	2	1	12	0	0	0	2	6	Bacteria(100);Actinobacteria(100);Actinobacteria(100);Frankiales(100);Sporichthyaceae(100);hgcI_clade(100);
OTU_1086	0	0	0	2	0	16	0	0	0	3	1	Bacteria(100);Actinobacteria(100);Actinobacteria(100);Micrococcales(100);Intrasporangiaceae(100);Ornithinimicrobium(90);
OTU_1446	0	0	0	1	1	12	0	0	0	1	7	Bacteria(100);Verrucomicrobia(100);OPB35_soil_group(99);OPB35_soil_group_or(99);OPB35_soil_group_fa(99);OPB35_soil_group_ge(99);
OTU_3062	0	0	0	4	0	3	0	0	0	1	14	Bacteria(100);Proteobacteria(100);Alphaproteobacteria(100);Sphingomonadales(100);Sphingomonadaceae(89);
OTU_452	2	3	9	0	0	0	0	0	0	8	0	Archaea(100);Parvarchaeota(100);Parvarchaeota_Incertae_Sedis(100);Unknown_Order(100);Unknown_Family(100);Candidatus_Micrarchaeum(100);
OTU_4974	0	1	0	0	0	0	21	0	0	0	0	Archaea(100);Euryarchaeota(100);Thermoplasmata(100);Thermoplasmatales(100);Thermoplasmataceae(100);Thermoplasma(100);
OTU_4996	0	0	0	3	0	10	0	0	0	0	9	Bacteria(100);Proteobacteria(100);Betaproteobacteria(100);Nitrosomonadales(90);Nitrosomonadaceae(90);
OTU_555	1	0	2	1	1	1	0	0	0	16	0	Bacteria(100);Actinobacteria(100);Acidimicrobiia(100);Acidimicrobiales(100);uncultured(96);uncultured_ge(96);
OTU_7155	0	9	0	0	0	0	0	12	1	0	0	Archaea(100);Euryarchaeota(100);Thermoplasmata(100);Thermoplasmatales(100);Thermoplasmataceae(100);Thermoplasma(100);
OTU_737	0	0	0	5	0	4	0	0	0	5	8	Bacteria(100);Bacteroidetes(100);Sphingobacteriia(100);Sphingobacteriales(100);env.OPS_17(100);env.OPS_17_ge(100);
OTU_802	0	0	0	3	1	12	0	0	0	1	5	Bacteria(100);Proteobacteria(100);Gammaproteobacteria(100);Xanthomonadales(100);Xanthomonadaceae(100);Lysobacter(95);
OTU_844	0	0	0	0	1	19	0	0	0	0	2	Bacteria(100);Proteobacteria(100);Gammaproteobacteria(100);Xanthomonadales(100);Xanthomonadaceae(100);Stenotrophomonas(99);
OTU_849	0	0	3	0	0	12	0	0	0	1	6	Bacteria(100);Proteobacteria(100);Alphaproteobacteria(100);Rhizobiales(100);Phyllobacteriaceae(100);Aminobacter(97);
OTU_973	0	0	0	1	0	17	0	0	0	0	4	Bacteria(100);Actinobacteria(100);Actinobacteria(100);Micrococcales(100);Intrasporangiaceae(100);Terrabacter(100);
OTU_1081	14	1	4	0	0	1	0	0	0	0	1	Bacteria(100);Acidobacteria(100);Acidobacteria(100);Acidobacteriales(100);Acidobacteriaceae_(Subgroup_1)(100);
OTU_1101	0	0	0	1	0	10	0	0	0	2	8	Bacteria(100);Proteobacteria(100);Alphaproteobacteria(100);Rhizobiales(100);Hyphomicrobiaceae(99);Hyphomicrobium(99);
OTU_1160	0	0	0	1	0	17	0	0	0	0	3	Bacteria(100);Verrucomicrobia(100);Opitutae(100);Opitutales(100);Opitutaceae(100);Opitutus(100);
OTU_1189	0	0	0	1	2	14	0	0	0	1	3	Bacteria(100);Firmicutes(100);Clostridia(100);Clostridiales(100);Lachnospiraceae(100);Anaerostipes(100);
OTU_1260	0	0	0	1	7	6	0	0	0	0	7	Bacteria(100);Proteobacteria(100);Betaproteobacteria(100);Rhodocyclales(100);Rhodocyclaceae(100);
OTU_1548	0	0	0	1	1	11	0	0	0	0	8	Bacteria(100);Proteobacteria(100);Gammaproteobacteria(100);Acidiferrobacterales(100);Acidiferrobacteraceae(100);Sulfurifustis(100);
OTU_1550	0	1	11	4	0	1	0	0	0	3	1	Bacteria(100);Firmicutes(100);Clostridia(99);Clostridia_unclassified(99);Clostridia_unclassified(99);
OTU_2430	0	0	0	0	1	12	0	1	0	2	5	Bacteria(100);Proteobacteria(100);Gammaproteobacteria(99);Gammaproteobacteria_unclassified(99);Gammaproteobacteria_unclassified(99);
OTU_273	0	0	0	0	2	13	0	0	0	6	0	Bacteria(95);Bacteria_unclassified(95);Bacteria_unclassified(95);Bacteria_unclassified(95);Bacteria_unclassified(95);
OTU_2779	1	0	0	0	0	0	0	16	3	1	0	Archaea(100);Euryarchaeota(100);Thermoplasmata(100);Thermoplasmatales(100);Thermoplasmataceae(100);Thermoplasma(100);
OTU_3209	2	3	2	0	0	1	0	0	11	1	1	Archaea(100);Euryarchaeota(100);Thermoplasmata(100);Thermoplasmatales(100);Thermoplasmataceae(98);Thermoplasma(98);
OTU_343	0	0	0	3	4	5	0	0	0	4	5	Bacteria(100);Chloroflexi(100);Anaerolineae(100);Anaerolineales(100);Anaerolineaceae(100);uncultured(100);
OTU_3713	0	18	2	0	0	0	0	0	0	0	1	Bacteria(100);Proteobacteria(100);Deltaproteobacteria(99);Bdellovibrionales(99);Bacteriovoracaceae(99);uncultured(99);
OTU_469	0	0	0	0	0	0	0	0	0	19	2	Bacteria(100);Actinobacteria(80);Actinobacteria_unclassified(80);Actinobacteria_unclassified(80);Actinobacteria_unclassified(80);
OTU_524	1	0	0	1	2	3	0	0	0	14	0	Bacteria(100);Chloroflexi(80);Chloroflexi_unclassified(80);Chloroflexi_unclassified(80);Chloroflexi_unclassified(80);
OTU_5456	0	0	5	5	2	1	0	0	0	2	6	Bacteria(100);Firmicutes(100);Clostridia(100);Clostridiales(100);Family_XVIII(100);uncultured(100);
OTU_5683	0	0	0	1	0	2	0	0	1	10	7	Bacteria(100);Proteobacteria(100);Gammaproteobacteria(100);Pseudomonadales(91);Pseudomonadaceae(91);
OTU_613	0	1	0	0	0	2	0	0	0	17	1	Bacteria(100);Proteobacteria(100);Deltaproteobacteria(100);Myxococcales(100);Myxococcales_unclassified(100);
OTU_638	0	0	0	1	0	7	0	0	0	0	13	Bacteria(100);Firmicutes(100);Clostridia(100);Clostridiales(100);Ruminococcaceae(100);Subdoligranulum(100);
OTU_650	0	0	1	3	4	2	0	0	0	11	0	Bacteria(100);Actinobacteria(100);OPB41(100);OPB41_or(100);OPB41_fa(100);OPB41_ge(100);
OTU_673	0	0	0	2	6	0	0	0	0	11	2	Bacteria(100);Spirochaetae(100);Spirochaetes(100);Spirochaetales(100);Spirochaetaceae(100);M2PT2-76_termite_group(100);
OTU_684	0	0	1	2	0	12	0	0	0	3	3	Bacteria(100);Firmicutes(100);Erysipelotrichia(100);Erysipelotrichales(100);Erysipelotrichaceae(100);Holdemanella(100);
OTU_688	0	0	0	1	4	8	0	0	0	0	8	Bacteria(100);Firmicutes(100);Clostridia(100);Clostridiales(100);Lachnospiraceae(100);Roseburia(100);
OTU_713	0	0	0	1	3	12	0	0	0	0	5	Bacteria(100);Chlamydiae(99);Chlamydiae(99);Chlamydiales(99);Parachlamydiaceae(88);
OTU_810	0	0	0	0	2	17	0	0	0	1	1	Bacteria(100);Actinobacteria(100);Actinobacteria(100);Frankiales(80);Acidothermaceae(80);Acidothermus(80);
OTU_812	0	0	0	5	1	14	0	1	0	0	0	Bacteria(100);Chlamydiae(100);Chlamydiae(100);Chlamydiales(100);Simkaniaceae(95);
OTU_816	0	0	0	4	0	3	0	0	0	1	13	Bacteria(100);Proteobacteria(100);Alphaproteobacteria(100);Rickettsiales(100);Rickettsiales_Incertae_Sedis(100);Candidatus_Odyssella(100);
OTU_846	0	0	0	2	2	5	0	0	0	0	12	Bacteria(100);Proteobacteria(100);Alphaproteobacteria(100);Sphingomonadales(100);Sphingomonadaceae(100);Zymomonas(100);
OTU_8561	0	1	11	0	0	0	0	0	0	9	0	Archaea(100);Euryarchaeota(100);Thermoplasmata(100);Thermoplasmatales(100);Thermoplasmataceae(100);Thermoplasma(100);
OTU_900	0	0	0	6	0	0	0	0	0	0	15	Bacteria(100);Proteobacteria(100);Betaproteobacteria(100);Burkholderiales(99);Oxalobacteraceae(95);
OTU_963	0	0	0	3	1	7	0	0	0	1	9	Bacteria(100);Bacteroidetes(100);Sphingobacteriia(100);Sphingobacteriales(100);Saprospiraceae(100);Candidatus_Aquirestis(100);
OTU_1035	0	0	0	2	2	11	0	0	0	0	5	Bacteria(100);Firmicutes(100);Clostridia(100);Clostridiales(100);Ruminococcaceae(100);Ruminococcus_1(100);
OTU_1315	0	0	0	2	0	12	0	0	0	0	6	Bacteria(100);Acidobacteria(100);Subgroup_6(100);Subgroup_6_or(100);Subgroup_6_fa(100);Subgroup_6_ge(100);
OTU_2550	0	0	1	0	0	0	0	0	18	1	0	Bacteria(100);Proteobacteria(100);Gammaproteobacteria(100);Acidithiobacillales(100);Acidithiobacillaceae(100);Acidithiobacillus(100);
OTU_3241	16	0	2	1	1	0	0	0	0	0	0	Bacteria(100);Proteobacteria(100);Gammaproteobacteria(100);Acidiferrobacterales(100);Acidiferrobacteraceae(100);Acidiferrobacter(95);
OTU_3261	0	0	0	4	1	3	0	0	0	1	11	Bacteria(100);Proteobacteria(100);Betaproteobacteria(100);Burkholderiales(100);Comamonadaceae(100);
OTU_3311	1	0	0	2	1	6	0	10	0	0	0	Bacteria(100);Firmicutes(100);Clostridia(100);Clostridiales(100);Family_XVII(100);Sulfobacillus(100);
OTU_387	0	0	0	1	4	10	0	0	0	0	5	Bacteria(100);Microgenomates(100);Candidatus_Amesbacteria(100);Candidatus_Amesbacteria_or(100);Candidatus_Amesbacteria_fa(100);Candidatus_Amesbacteria_ge(100);
OTU_426	0	0	1	0	1	0	0	0	0	17	1	Bacteria(100);Proteobacteria(100);Deltaproteobacteria(100);Myxococcales(100);Phaselicystidaceae(100);Phaselicystis(100);
OTU_434	0	3	10	0	0	0	0	2	0	5	0	Bacteria(99);Bacteria_unclassified(99);Bacteria_unclassified(99);Bacteria_unclassified(99);Bacteria_unclassified(99);
OTU_4564	0	0	0	1	1	12	0	0	0	3	3	Bacteria(100);Cyanobacteria(100);Cyanobacteria(100);SubsectionI(100);FamilyI(100);
OTU_578	0	0	0	4	7	7	0	0	0	2	0	Bacteria(100);Firmicutes(82);Firmicutes_unclassified(82);Firmicutes_unclassified(82);Firmicutes_unclassified(82);
OTU_579	0	0	3	0	3	2	0	0	0	10	2	Bacteria(100);Chloroflexi(96);Chloroflexi_unclassified(96);Chloroflexi_unclassified(96);Chloroflexi_unclassified(96);
OTU_5881	0	0	0	1	0	0	1	0	0	0	18	Bacteria(100);Planctomycetes(100);Planctomycetacia(100);Planctomycetales(100);Planctomycetaceae(100);uncultured(89);
OTU_608	0	0	1	0	1	0	0	0	0	18	0	Bacteria(100);Acidobacteria(99);Holophagae(99);TPD-58(99);TPD-58_fa(99);TPD-58_ge(99);
OTU_6119	2	11	2	0	0	0	0	3	1	1	0	Archaea(100);Euryarchaeota(100);Thermoplasmata(100);Thermoplasmatales(100);Thermoplasmataceae(99);Thermoplasma(99);
OTU_645	0	0	0	1	0	16	0	0	0	0	3	Bacteria(100);Chloroflexi(100);SL56_marine_group(100);SL56_marine_group_or(100);SL56_marine_group_fa(100);SL56_marine_group_ge(100);
OTU_659	0	0	0	1	3	10	0	0	0	1	5	Bacteria(100);Proteobacteria(100);Gammaproteobacteria(100);Legionellales(100);Legionellaceae(100);Legionella(98);
OTU_693	0	0	16	0	0	0	0	0	1	3	0	Bacteria(100);Bacteria_unclassified(100);Bacteria_unclassified(100);Bacteria_unclassified(100);Bacteria_unclassified(100);
OTU_698	0	0	0	2	0	5	0	0	0	0	13	Bacteria(100);Verrucomicrobia(100);OPB35_soil_group(100);OPB35_soil_group_or(100);OPB35_soil_group_fa(100);OPB35_soil_group_ge(100);
OTU_711	0	0	0	0	0	0	0	0	0	19	1	Bacteria(100);Chloroflexi(100);Anaerolineae(100);Anaerolineales(100);Anaerolineaceae(100);uncultured(100);
OTU_717	0	0	1	2	1	9	0	0	0	1	6	Bacteria(100);Actinobacteria(100);Actinobacteria(100);Corynebacteriales(100);Dietziaceae(99);Dietzia(99);
OTU_7647	0	0	0	7	1	1	0	0	0	1	10	Bacteria(100);Firmicutes(100);Clostridia(98);Clostridiales(96);Syntrophomonadaceae(94);Dethiobacter(94);
OTU_780	0	0	0	0	2	4	0	0	0	1	13	Bacteria(100);Firmicutes(100);Clostridia(100);Clostridiales(100);Family_XVIII(100);uncultured(100);
OTU_799	0	0	0	0	0	13	0	0	0	3	4	Bacteria(100);Firmicutes(100);Erysipelotrichia(100);Erysipelotrichales(100);Erysipelotrichaceae(100);Erysipelothrix(100);
OTU_809	0	0	0	0	0	10	0	0	0	4	6	Bacteria(100);Proteobacteria(100);Gammaproteobacteria(100);Alteromonadales(100);Alteromonadaceae(100);Alishewanella(100);
OTU_978	0	0	0	1	3	8	0	0	0	0	8	Bacteria(100);Planctomycetes(100);Planctomycetacia(100);Planctomycetales(100);Planctomycetaceae(100);Pirellula(100);
OTU_1056	1	0	0	1	0	10	0	0	0	0	7	Bacteria(100);Proteobacteria(100);Gammaproteobacteria(100);Cellvibrionales(99);Porticoccaceae(99);C1-B045(99);
OTU_1132	0	0	0	0	0	15	0	0	0	0	4	Bacteria(100);Firmicutes(100);Bacilli(100);Bacillales(100);Alicyclobacillaceae(100);
OTU_1159	0	0	0	2	1	6	0	0	0	0	10	Bacteria(100);Proteobacteria(100);Betaproteobacteria(100);TRA3-20(100);TRA3-20_fa(100);TRA3-20_ge(100);
OTU_1202	1	0	0	1	1	10	0	0	0	2	4	Bacteria(100);Proteobacteria(100);Gammaproteobacteria(100);Gammaproteobacteria_unclassified(100);Gammaproteobacteria_unclassified(100);
OTU_1395	0	0	0	1	2	6	0	0	0	0	10	Bacteria(100);Bacteroidetes(100);Sphingobacteriia(100);Sphingobacteriales(100);Chitinophagaceae(100);Ferruginibacter(100);
OTU_2427	0	1	0	0	0	0	0	17	0	1	0	Archaea(100);Euryarchaeota(100);Thermoplasmata(100);Thermoplasmatales(100);Thermoplasmataceae(100);Thermoplasma(100);
OTU_3537	0	0	0	4	1	1	0	0	0	0	13	Bacteria(100);Proteobacteria(100);Betaproteobacteria(100);Burkholderiales(100);Comamonadaceae(100);
OTU_402	0	0	0	7	0	2	0	0	0	9	1	Bacteria(100);Actinobacteria(100);Thermoleophilia(100);Gaiellales(100);uncultured(99);uncultured_ge(99);
OTU_4035	0	0	0	1	0	11	0	0	0	0	7	Bacteria(100);Proteobacteria(100);Alphaproteobacteria(100);Sphingomonadales(100);Sphingomonadaceae(97);
OTU_414	0	0	0	3	1	0	0	0	0	14	1	Bacteria(100);Chloroflexi(88);Chloroflexi_unclassified(88);Chloroflexi_unclassified(88);Chloroflexi_unclassified(88);
OTU_491	0	0	0	6	0	1	0	0	0	0	12	Bacteria(100);TM6_(Dependentiae)(100);TM6_(Dependentiae)_cl(100);TM6_(Dependentiae)_or(100);TM6_(Dependentiae)_fa(100);TM6_(Dependentiae)_ge(100);
OTU_5131	0	0	0	3	2	9	0	0	0	0	5	Bacteria(100);Bacteroidetes(100);Sphingobacteriia(100);Sphingobacteriales(100);Chitinophagaceae(100);Sediminibacterium(98);
OTU_551	0	0	1	1	4	5	0	0	0	4	4	Bacteria(100);Armatimonadetes(100);uncultured(100);uncultured_or(100);uncultured_fa(100);uncultured_ge(100);
OTU_6215	0	3	0	0	0	0	1	14	1	0	0	Archaea(100);Euryarchaeota(100);Thermoplasmata(100);Thermoplasmatales(100);Thermoplasmataceae(100);Thermoplasma(100);
OTU_640	0	0	0	2	7	1	0	0	0	0	9	Bacteria(100);Firmicutes(100);Clostridia(100);Thermoanaerobacterales(100);SRB2(100);SRB2_ge(100);
OTU_710	0	0	0	0	0	19	0	0	0	0	0	Bacteria(100);Proteobacteria(100);Gammaproteobacteria(100);Pseudomonadales(100);Pseudomonadaceae(100);Pseudomonadaceae_ge(94);
OTU_7235	0	0	0	5	4	7	0	0	0	0	3	Bacteria(100);Bacteria_unclassified(100);Bacteria_unclassified(100);Bacteria_unclassified(100);Bacteria_unclassified(100);
OTU_725	0	0	0	0	0	17	0	0	0	1	1	Bacteria(100);Parcubacteria(99);Parcubacteria_cl(96);Parcubacteria_or(96);Parcubacteria_fa(96);Parcubacteria_ge(96);
OTU_726	0	0	0	3	0	10	0	0	0	1	5	Bacteria(100);Firmicutes(98);Firmicutes_unclassified(98);Firmicutes_unclassified(98);Firmicutes_unclassified(98);
OTU_730	0	0	0	1	0	8	0	0	0	2	8	Bacteria(100);Bacteroidetes(100);Sphingobacteriia(100);Sphingobacteriales(100);Chitinophagaceae(100);Dinghuibacter(89);
OTU_761	0	0	4	0	1	10	0	1	0	2	1	Bacteria(100);Firmicutes(100);Bacilli(100);Bacillales(100);Staphylococcaceae(100);Staphylococcus(100);
OTU_764	0	0	0	0	0	0	0	0	0	17	2	Bacteria(100);Spirochaetae(100);Spirochaetes(100);Spirochaetales(100);Spirochaetaceae(100);M2PT2-76_termite_group(100);
OTU_777	0	0	0	0	2	15	0	0	0	0	2	Bacteria(100);Proteobacteria(100);Betaproteobacteria(100);Hydrogenophilales(100);Hydrogenophilaceae(100);Sulfurirhabdus(99);
OTU_779	0	0	0	10	1	0	0	0	0	7	1	Bacteria(100);Deinococcus-Thermus(100);Deinococci(100);KD3-62(100);KD3-62_fa(100);KD3-62_ge(100);
OTU_838	0	0	0	0	0	0	0	0	1	16	2	Bacteria(96);Chlamydiae(87);Chlamydiae(87);Chlamydiales(87);Chlamydiales_unclassified(87);
OTU_856	0	0	0	2	1	3	0	0	0	1	12	Bacteria(100);Bacteroidetes(100);Sphingobacteriia(100);Sphingobacteriales(100);Chitinophagaceae(100);Flavihumibacter(97);
OTU_888	0	0	0	1	0	12	0	0	0	0	6	Bacteria(100);Proteobacteria(100);Alphaproteobacteria(100);Rhizobiales(100);Rhizobiales_unclassified(100);
OTU_949	0	0	0	12	1	0	0	0	0	0	6	Bacteria(99);Chlamydiae(98);Chlamydiae(98);Chlamydiales(98);cvE6(97);cvE6_ge(97);
OTU_995	0	0	0	2	2	8	1	0	0	2	4	Bacteria(100);Proteobacteria(100);Alphaproteobacteria(100);Rickettsiales(100);SM2D12(100);SM2D12_ge(100);
OTU_1025	0	0	0	1	0	12	0	0	0	2	3	Bacteria(100);Proteobacteria(100);Epsilonproteobacteria(100);Campylobacterales(100);Campylobacteraceae(100);Arcobacter(100);
OTU_1045	0	0	0	1	1	11	0	0	0	1	4	Bacteria(100);Proteobacteria(100);Alphaproteobacteria(100);Rhodospirillales(100);Rhodospirillales_Incertae_Sedis(100);Reyranella(100);
OTU_1147	0	0	0	2	0	8	0	0	0	0	8	Bacteria(100);Bacteroidetes(100);Bacteroidia(100);Bacteroidales(100);Prevotellaceae(100);Prevotella_2(100);
OTU_1248	0	0	0	0	3	10	0	0	0	0	5	Bacteria(100);Firmicutes(100);Clostridia(100);Clostridiales(100);Lachnospiraceae(100);Coprococcus_2(100);
OTU_1610	0	0	0	1	1	10	0	0	0	0	6	Bacteria(100);Actinobacteria(100);Actinobacteria(100);Frankiales(100);Sporichthyaceae(100);
OTU_2059	2	2	0	0	0	0	0	0	8	6	0	Bacteria(100);Proteobacteria(100);Gammaproteobacteria(100);Acidithiobacillales(100);Acidithiobacillaceae(100);Acidithiobacillus(100);
OTU_2262	0	0	0	1	1	13	0	0	0	0	3	Bacteria(100);Proteobacteria(100);Gammaproteobacteria(100);Xanthomonadales(100);uncultured(99);uncultured_ge(99);
OTU_2603	0	0	0	1	0	14	0	0	0	0	3	Bacteria(100);Bacteroidetes(100);Sphingobacteriia(100);Sphingobacteriales(100);Sphingobacteriaceae(100);Sphingobacterium(100);
OTU_3351	0	12	1	0	0	0	0	0	1	1	3	Bacteria(100);Proteobacteria(97);Deltaproteobacteria(95);Bdellovibrionales(95);Bacteriovoracaceae(95);uncultured(95);
OTU_3498	0	0	0	0	0	1	0	0	0	0	17	Bacteria(100);Firmicutes(100);Clostridia(100);Clostridiales(100);Peptococcaceae(100);Desulfurispora(100);
OTU_3911	0	0	0	1	3	3	0	0	0	6	5	Bacteria(100);Proteobacteria(100);Betaproteobacteria(100);Burkholderiales(100);Comamonadaceae(100);
OTU_407	0	0	0	3	0	1	0	0	0	14	0	Bacteria(100);Elusimicrobia(100);Elusimicrobia(100);Lineage_IV(100);Lineage_IV_fa(100);Lineage_IV_ge(100);
OTU_496	0	0	0	0	1	1	0	0	0	5	11	Bacteria(100);Parcubacteria(100);Parcubacteria_cl(100);Parcubacteria_or(100);Parcubacteria_fa(100);Parcubacteria_ge(100);
OTU_562	0	0	0	7	0	0	0	0	0	9	2	Bacteria(99);Parcubacteria(99);Parcubacteria_unclassified(99);Parcubacteria_unclassified(99);Parcubacteria_unclassified(99);
OTU_567	0	0	0	2	4	11	0	0	0	0	1	Bacteria(100);Bacteria_unclassified(100);Bacteria_unclassified(100);Bacteria_unclassified(100);Bacteria_unclassified(100);
OTU_617	0	0	0	5	10	2	0	0	0	0	1	Bacteria(100);BRC1(100);BRC1_cl(100);BRC1_or(100);BRC1_fa(100);BRC1_ge(100);
OTU_643	0	0	0	0	5	0	0	0	0	9	4	Bacteria(100);Chloroflexi(100);SHA-26(97);SHA-26_or(97);SHA-26_fa(97);SHA-26_ge(97);
OTU_664	0	0	0	1	2	9	1	0	0	2	3	Bacteria(100);Actinobacteria(100);Actinobacteria(100);Frankiales(99);Acidothermaceae(99);Acidothermus(99);
OTU_6980	12	4	0	0	0	1	0	0	0	1	0	Bacteria(100);Proteobacteria(100);Gammaproteobacteria(100);Acidithiobacillales(93);Acidithiobacillaceae(93);Acidithiobacillus(93);
OTU_745	0	0	0	2	0	1	0	0	0	0	15	Bacteria(100);Proteobacteria(100);Betaproteobacteria(100);Procabacteriales(100);Procabacteriaceae(100);Procabacter(100);
OTU_752	0	0	0	2	2	6	0	0	0	0	8	Bacteria(100);Bacteroidetes(100);Flavobacteriia(100);Flavobacteriales(100);Flavobacteriaceae(100);Cloacibacterium(100);
OTU_770	0	0	4	1	0	3	0	0	0	0	10	Bacteria(100);Firmicutes(100);Clostridia(100);Clostridiales(100);Gracilibacteraceae(100);Gracilibacter(100);
OTU_774	0	0	17	0	0	0	0	0	0	0	1	Bacteria(100);Actinobacteria(100);Acidimicrobiia(100);Acidimicrobiales(100);uncultured(96);uncultured_ge(96);
OTU_8080	0	0	0	0	0	0	18	0	0	0	0	Archaea(100);Euryarchaeota(100);Thermoplasmata(100);Thermoplasmatales(100);Ferroplasmaceae(88);
OTU_823	0	0	0	1	1	8	0	0	0	1	7	Bacteria(100);Proteobacteria(100);Betaproteobacteria(100);Nitrosomonadales(100);Nitrosomonadaceae(100);Nitrosomonas(99);
OTU_882	0	0	0	1	1	13	1	0	0	0	2	Bacteria(100);Proteobacteria(100);Gammaproteobacteria(100);Xanthomonadales(100);Xanthomonadaceae(100);Stenotrophomonas(99);
OTU_884	0	0	1	0	1	2	0	0	0	1	13	Bacteria(100);Proteobacteria(100);Alphaproteobacteria(100);Rhodospirillales(100);Rhodospirillales_Incertae_Sedis(100);Reyranella(100);
OTU_887	0	0	1	1	0	0	0	0	0	0	16	Bacteria(100);Verrucomicrobia(100);Spartobacteria(100);Chthoniobacterales(100);Chthoniobacterales_Incertae_Sedis(100);Terrimicrobium(100);
OTU_921	0	0	0	1	2	7	0	0	0	1	7	Bacteria(100);Firmicutes(100);Negativicutes(100);Selenomonadales(100);Acidaminococcaceae(100);Phascolarctobacterium(100);
OTU_932	0	0	7	0	0	0	0	0	0	11	0	Bacteria(100);Chloroflexi(100);Anaerolineae(100);Anaerolineales(100);Anaerolineaceae(100);
OTU_944	0	0	0	2	0	13	0	0	0	0	3	Bacteria(100);Planctomycetes(100);Planctomycetacia(100);Planctomycetales(100);Planctomycetaceae(100);Isosphaera(100);
OTU_954	1	0	1	0	2	6	0	0	0	1	7	Bacteria(100);Proteobacteria(100);Betaproteobacteria(100);Burkholderiales(100);Burkholderiaceae(100);Ralstonia(100);
OTU_980	0	0	6	0	0	11	0	1	0	0	0	Bacteria(100);Deinococcus-Thermus(100);Deinococci(100);Thermales(100);Thermaceae(100);Thermus(100);
OTU_1004	0	0	0	2	1	9	0	0	1	1	3	Bacteria(100);Proteobacteria(100);Gammaproteobacteria(100);Oceanospirillales(100);Alcanivoracaceae(100);Alcanivorax(100);
OTU_1011	0	0	0	0	1	7	0	0	0	5	4	Bacteria(100);Chlamydiae(100);Chlamydiae(100);Chlamydiales(100);Chlamydiales_unclassified(100);
OTU_1028	0	0	0	1	4	9	0	0	0	0	3	Bacteria(100);Deinococcus-Thermus(100);Deinococci(100);Thermales(100);Thermaceae(100);Meiothermus(100);
OTU_1032	0	0	0	1	0	7	0	0	0	1	8	Bacteria(100);Firmicutes(100);Clostridia(100);Clostridiales(100);Lachnospiraceae(100);Lachnospira(100);
OTU_1152	0	0	0	1	0	11	0	0	0	0	5	Bacteria(100);Actinobacteria(100);Actinobacteria(100);PeM15(100);PeM15_fa(100);PeM15_ge(100);
OTU_1277	0	0	0	1	0	4	0	0	0	1	11	Bacteria(100);Proteobacteria(100);Betaproteobacteria(100);Nitrosomonadales(100);Nitrosomonadaceae(100);uncultured(100);
OTU_1290	0	0	0	1	3	10	0	0	0	3	0	Bacteria(100);Firmicutes(100);Bacilli(100);Bacillales(100);Bacillales_unclassified(100);
OTU_1345	0	0	0	0	1	8	0	0	0	2	6	Bacteria(100);Proteobacteria(100);Alphaproteobacteria(100);Rhizobiales(100);Hyphomicrobiaceae(100);Devosia(99);
OTU_2203	3	1	0	1	0	1	2	0	0	5	4	Bacteria(100);Firmicutes(100);Bacilli(100);Lactobacillales(100);Streptococcaceae(100);Streptococcus(89);
OTU_2329	0	0	0	0	0	13	0	0	0	0	4	Bacteria(100);Firmicutes(100);Bacilli(100);Bacillales(98);Bacillales_unclassified(98);
OTU_2409	1	0	5	1	0	1	0	0	2	7	0	Bacteria(100);Actinobacteria(100);Acidimicrobiia(100);Acidimicrobiales(100);uncultured(100);uncultured_ge(100);
OTU_2916	0	0	0	1	0	10	0	0	0	2	4	Bacteria(100);Proteobacteria(100);Alphaproteobacteria(100);Rhizobiales(100);Phyllobacteriaceae(100);Aliihoeflea(99);
OTU_448	0	0	0	1	0	0	0	0	0	15	1	Bacteria(100);Parcubacteria(100);Candidatus_Jorgensenbacteria(83);Candidatus_Jorgensenbacteria_or(83);Candidatus_Jorgensenbacteria_fa(83);Candidatus_Jorgensenbacteria_ge(83);
OTU_536	3	0	0	1	1	3	2	3	0	2	2	Bacteria(100);Proteobacteria(100);Gammaproteobacteria(100);Vibrionales(100);Vibrionaceae(100);Vibrio(80);
OTU_594	0	0	0	0	0	1	0	1	0	13	2	Bacteria(100);Planctomycetes(100);Planctomycetacia(100);Planctomycetales(100);Planctomycetaceae(100);
OTU_6390	0	0	0	0	1	14	0	0	0	0	2	Bacteria(100);Proteobacteria(100);Betaproteobacteria(100);Hydrogenophilales(100);Hydrogenophilaceae(100);Sulfuriferula(97);
OTU_715	0	0	0	1	1	10	1	0	0	2	2	Bacteria(100);Proteobacteria(100);Gammaproteobacteria(100);Xanthomonadales(100);Nevskiaceae(100);Nevskia(100);
OTU_784	0	0	0	0	0	1	0	0	0	1	15	Bacteria(100);Microgenomates(100);Candidatus_Pacebacteria(100);Candidatus_Pacebacteria_or(100);Candidatus_Pacebacteria_fa(100);Candidatus_Pacebacteria_ge(100);
OTU_817	0	0	0	0	0	11	0	0	0	0	6	Bacteria(99);Proteobacteria(92);Proteobacteria_unclassified(92);Proteobacteria_unclassified(92);Proteobacteria_unclassified(92);
OTU_821	0	0	0	1	0	15	0	0	0	0	1	Bacteria(100);Proteobacteria(91);Proteobacteria_unclassified(91);Proteobacteria_unclassified(91);Proteobacteria_unclassified(91);
OTU_831	0	0	0	1	0	6	0	0	0	5	5	Bacteria(100);Actinobacteria(100);Coriobacteriia(100);Coriobacteriales(100);Coriobacteriaceae(100);Collinsella(100);
OTU_841	0	0	1	0	0	0	0	0	0	16	0	Bacteria(100);Microgenomates(100);Candidatus_Amesbacteria(100);Candidatus_Amesbacteria_or(100);Candidatus_Amesbacteria_fa(100);Candidatus_Amesbacteria_ge(100);
OTU_8415	0	0	0	0	0	10	0	0	0	1	6	Bacteria(100);Proteobacteria(100);Alphaproteobacteria(100);Rhizobiales(100);Rhizobiales_unclassified(100);
OTU_854	1	0	0	0	7	7	0	0	0	0	2	Bacteria(100);Proteobacteria(100);Alphaproteobacteria(100);Caulobacterales(100);Caulobacteraceae(100);Caulobacter(100);
OTU_912	0	0	0	0	0	10	0	0	0	3	4	Bacteria(100);Bacteroidetes(100);Sphingobacteriia(100);Sphingobacteriales(100);env.OPS_17(99);env.OPS_17_ge(99);
OTU_935	0	0	0	1	0	5	0	0	0	0	11	Bacteria(100);Actinobacteria(100);Acidimicrobiia(100);Acidimicrobiales(100);Acidimicrobiaceae(100);CL500-29_marine_group(89);
OTU_952	0	0	0	1	1	8	0	0	0	0	7	Bacteria(100);Proteobacteria(100);Gammaproteobacteria(100);Methylococcales(100);Methylococcales_unclassified(100);
OTU_990	0	0	0	1	2	11	0	0	0	1	2	Bacteria(100);Armatimonadetes(100);Armatimonadia(100);Armatimonadales(100);Armatimonadaceae(100);Armatimonas(100);
OTU_1012	0	0	4	5	0	0	0	0	0	7	0	Bacteria(100);Acidobacteria(100);Subgroup_13(100);Subgroup_13_or(100);Subgroup_13_fa(100);Subgroup_13_ge(100);
OTU_1013	0	0	13	0	0	3	0	0	0	0	0	Bacteria(100);Acidobacteria(100);Acidobacteria(100);Acidobacteriales(100);Acidobacteriaceae_(Subgroup_1)(100);
OTU_1020	0	1	0	0	0	8	0	0	0	2	5	Bacteria(100);Proteobacteria(100);Alphaproteobacteria(100);Rhodospirillales(100);Acetobacteraceae(100);Roseomonas(100);
OTU_1036	0	0	0	2	1	4	0	0	0	0	9	Bacteria(100);Firmicutes(100);Clostridia(100);Clostridiales(100);Peptococcaceae(100);Desulfurispora(100);
OTU_1037	0	0	0	2	0	11	0	0	0	1	2	Bacteria(100);Bacteroidetes(100);Sphingobacteriia(100);Sphingobacteriales(100);Chitinophagaceae(100);uncultured(93);
OTU_1138	0	0	0	1	0	10	0	0	0	0	5	Bacteria(100);Proteobacteria(100);Alphaproteobacteria(100);Caulobacterales(100);Caulobacteraceae(100);Brevundimonas(100);
OTU_1215	1	0	0	3	0	5	0	0	0	1	6	Bacteria(100);Proteobacteria(100);Gammaproteobacteria(100);Acidiferrobacterales(100);Acidiferrobacteraceae(100);Sulfurifustis(100);
OTU_1421	0	0	0	1	1	12	0	0	0	0	2	Bacteria(100);Actinobacteria(100);Actinobacteria(100);Frankiales(100);Geodermatophilaceae(100);Blastococcus(100);
OTU_2344	0	0	0	1	3	3	0	1	0	2	6	Bacteria(100);Proteobacteria(100);Betaproteobacteria(100);Hydrogenophilales(94);Hydrogenophilaceae(94);Sulfuricella(87);
OTU_2380	0	7	2	0	0	1	0	0	6	0	0	Bacteria(100);Proteobacteria(100);Gammaproteobacteria(100);Acidithiobacillales(100);Acidithiobacillaceae(100);Acidithiobacillus(100);
OTU_2997	0	0	0	1	1	8	0	0	0	0	6	Bacteria(99);Proteobacteria(98);Proteobacteria_unclassified(98);Proteobacteria_unclassified(98);Proteobacteria_unclassified(98);
OTU_447	1	0	0	2	4	1	0	0	0	5	3	Bacteria(100);Hydrogenedentes(100);Hydrogenedentes_cl(100);Hydrogenedentes_or(100);Hydrogenedentes_fa(100);Hydrogenedentes_ge(100);
OTU_449	1	0	0	3	3	3	0	0	0	5	1	Bacteria(100);Firmicutes(100);Clostridia(100);Thermoanaerobacterales(93);Thermoanaerobacteraceae(92);Gelria(92);
OTU_4636	0	0	0	5	8	0	0	0	0	0	3	Bacteria(100);Proteobacteria(100);Betaproteobacteria(100);Betaproteobacteria_unclassified(100);Betaproteobacteria_unclassified(100);
OTU_473	0	0	12	0	2	1	0	0	0	1	0	Bacteria(100);Proteobacteria(100);Deltaproteobacteria(100);Myxococcales(100);Archangiaceae(100);Anaeromyxobacter(100);
OTU_4757	0	0	0	1	6	2	0	0	0	0	7	Bacteria(100);Firmicutes(100);Clostridia(100);Clostridiales(100);Syntrophomonadaceae(81);Dethiobacter(81);
OTU_4892	0	0	0	0	0	0	0	15	0	1	0	Bacteria(100);Actinobacteria(100);Acidimicrobiia(100);Acidimicrobiales(100);uncultured(86);uncultured_ge(86);
OTU_554	2	4	6	0	0	0	0	1	1	2	0	Bacteria(100);Firmicutes(100);Bacilli(100);Bacillales(100);Alicyclobacillaceae(98);Acidibacillus(98);
OTU_5736	0	0	0	6	0	2	0	0	0	2	6	Bacteria(100);Proteobacteria(100);Betaproteobacteria(100);Rhodocyclales(100);Rhodocyclaceae(100);Dechloromonas(93);
OTU_6455	0	0	0	0	0	8	0	0	0	1	7	Bacteria(100);Proteobacteria(100);Betaproteobacteria(100);Burkholderiales(100);Comamonadaceae(100);
OTU_671	0	0	0	1	1	9	0	0	1	1	3	Bacteria(100);Firmicutes(100);Clostridia(100);Clostridiales(100);Lachnospiraceae(100);Lachnospiraceae_ND3007_group(99);
OTU_721	0	0	0	0	0	0	0	0	0	16	0	Bacteria(100);Microgenomates(100);Candidatus_Shapirobacteria(100);Candidatus_Shapirobacteria_or(100);Candidatus_Shapirobacteria_fa(100);Candidatus_Shapirobacteria_ge(100);
OTU_728	0	0	0	0	1	7	0	0	0	0	8	Bacteria(100);Proteobacteria(100);Deltaproteobacteria(100);Desulfovibrionales(100);Desulfonatronaceae(100);Desulfonatronum(100);
OTU_7351	0	0	0	0	0	0	0	0	0	16	0	Bacteria(100);Bacteria_unclassified(100);Bacteria_unclassified(100);Bacteria_unclassified(100);Bacteria_unclassified(100);
OTU_749	0	0	0	0	1	7	0	0	0	0	8	Bacteria(100);Bacteroidetes(100);Bacteroidia(100);Bacteroidales(100);Bacteroidaceae(100);Bacteroides(100);
OTU_782	0	0	0	3	0	4	0	0	0	0	9	Bacteria(100);Firmicutes(100);Clostridia(100);Clostridiales(100);Lachnospiraceae(100);Lachnospira(100);
OTU_798	0	0	0	2	6	7	0	0	0	1	0	Bacteria(100);Acidobacteria(100);Solibacteres(100);Solibacterales(100);Solibacteraceae_(Subgroup_3)(100);Candidatus_Solibacter(98);
OTU_842	0	0	0	0	1	8	0	0	0	0	7	Bacteria(100);Bacteroidetes(100);Bacteroidia(100);Bacteroidales(100);Prevotellaceae(100);Alloprevotella(100);
OTU_874	0	0	0	1	1	4	0	0	0	0	10	Bacteria(100);Planctomycetes(100);Planctomycetacia(100);Planctomycetales(100);Planctomycetaceae(100);Pir4_lineage(96);
OTU_917	0	0	0	0	0	3	0	0	1	0	12	Bacteria(100);Proteobacteria(99);Betaproteobacteria(99);Burkholderiales(98);Burkholderiaceae(94);
OTU_940	0	0	0	0	0	1	0	0	0	0	15	Archaea(100);Thaumarchaeota(100);Marine_Group_I(100);Marine_Group_I_or(100);Marine_Group_I_fa(100);Marine_Group_I_ge(100);
OTU_994	0	0	0	0	2	10	0	0	2	0	2	Bacteria(100);Proteobacteria(100);Gammaproteobacteria(100);1013-28-CG33(94);1013-28-CG33_fa(94);1013-28-CG33_ge(94);
OTU_1014	0	0	0	0	1	12	0	0	0	0	2	Bacteria(100);Verrucomicrobia(100);Spartobacteria(100);Chthoniobacterales(100);FukuN18_freshwater_group(100);FukuN18_freshwater_group_ge(100);
OTU_1121	0	0	0	5	0	0	0	0	0	0	10	Bacteria(100);Chlamydiae(100);Chlamydiae(100);Chlamydiales(100);Parachlamydiaceae(98);Neochlamydia(83);
OTU_1145	0	0	0	2	0	11	0	0	0	0	2	Bacteria(100);Verrucomicrobia(100);Opitutae(100);Opitutales(100);Opitutaceae(100);Opitutus(100);
OTU_1197	0	0	0	2	0	7	0	0	0	2	4	Bacteria(100);Proteobacteria(100);Betaproteobacteria(100);Burkholderiales(100);Burkholderiaceae(100);Lautropia(100);
OTU_1198	0	0	0	0	1	11	0	0	0	0	3	Bacteria(100);Proteobacteria(100);Betaproteobacteria(100);Burkholderiales(100);Comamonadaceae(92);
OTU_1205	0	7	1	0	0	1	0	0	6	0	0	Bacteria(100);Proteobacteria(100);Gammaproteobacteria(100);Acidithiobacillales(100);Acidithiobacillaceae(100);Acidithiobacillus(100);
OTU_1246	0	0	0	0	0	9	0	0	0	1	5	Bacteria(100);Firmicutes(100);Erysipelotrichia(100);Erysipelotrichales(100);Erysipelotrichaceae(100);Turicibacter(100);
OTU_1287	0	0	6	0	0	0	0	0	0	9	0	Bacteria(100);Chloroflexi(100);KD4-96(98);KD4-96_or(98);KD4-96_fa(98);KD4-96_ge(98);
OTU_1298	0	0	0	2	1	6	0	0	0	1	5	Bacteria(100);Bacteroidetes(100);Cytophagia(100);Cytophagales(100);Cytophagaceae(100);uncultured(92);
OTU_1328	0	0	0	2	1	7	0	0	0	3	2	Bacteria(100);Proteobacteria(100);Deltaproteobacteria(100);Myxococcales(100);mle1-27(100);mle1-27_ge(100);
OTU_1387	0	0	0	0	0	11	0	0	0	1	3	Bacteria(100);Proteobacteria(100);Gammaproteobacteria(100);Xanthomonadales(100);Xanthomonadaceae(100);Rhodanobacter(100);
OTU_2025	0	0	0	2	1	2	0	0	0	0	10	Bacteria(100);Verrucomicrobia(100);Verrucomicrobiae(100);Verrucomicrobiales(100);Verrucomicrobiaceae(100);Prosthecobacter(94);
OTU_2162	1	2	0	0	0	0	0	12	0	0	0	Archaea(100);Euryarchaeota(100);Thermoplasmata(100);Thermoplasmatales(100);Thermoplasmataceae(100);Thermoplasma(100);
OTU_287	1	0	2	0	0	0	0	0	0	10	2	Bacteria(99);Chloroflexi(83);Chloroflexi_unclassified(83);Chloroflexi_unclassified(83);Chloroflexi_unclassified(83);
OTU_338	0	0	0	0	1	2	0	0	0	11	1	Bacteria(99);Parcubacteria(99);Parcubacteria_unclassified(99);Parcubacteria_unclassified(99);Parcubacteria_unclassified(99);
OTU_384	0	0	1	3	2	2	0	0	0	4	3	Bacteria(100);Proteobacteria(97);Gammaproteobacteria(97);Legionellales(97);Coxiellaceae(97);uncultured(97);
OTU_442	0	0	0	8	5	0	0	0	0	1	1	Bacteria(100);Chloroflexi(92);Chloroflexi_unclassified(92);Chloroflexi_unclassified(92);Chloroflexi_unclassified(92);
OTU_480	0	0	1	0	0	0	0	0	0	14	0	Bacteria(100);Chloroflexi(96);TK10(84);TK10_or(84);TK10_fa(84);TK10_ge(84);
OTU_4894	1	4	4	0	0	0	0	0	4	2	0	Archaea(100);Euryarchaeota(100);Thermoplasmata(100);Thermoplasmatales(100);BSLdp215(100);BSLdp215_ge(100);
OTU_4940	1	0	0	0	0	0	2	12	0	0	0	Archaea(100);Euryarchaeota(100);Thermoplasmata(100);Thermoplasmatales(100);Thermoplasmataceae(100);Thermoplasma(100);
OTU_575	0	0	0	12	0	0	0	0	0	1	2	Bacteria(99);Firmicutes(96);Clostridia(90);Clostridia_unclassified(90);Clostridia_unclassified(90);
OTU_593	0	0	11	1	0	0	0	0	0	1	2	Bacteria(100);WS1(100);WS1_cl(100);WS1_or(100);WS1_fa(100);WS1_ge(100);
OTU_614	0	0	0	0	4	5	0	0	1	5	0	Bacteria(100);Proteobacteria(100);Deltaproteobacteria(100);Syntrophobacterales(100);Syntrophaceae(100);Desulfomonile(89);
OTU_690	0	0	0	2	0	7	0	0	0	0	6	Bacteria(100);Proteobacteria(100);Gammaproteobacteria(100);Legionellales(100);Legionellaceae(100);Legionella(100);
OTU_754	0	0	0	2	0	10	0	0	0	0	3	Bacteria(100);Actinobacteria(100);Actinobacteria(100);Micrococcales(100);Microbacteriaceae(100);Candidatus_Aquiluna(98);
OTU_801	0	0	0	0	6	0	0	0	0	3	6	Bacteria(100);Spirochaetae(99);Spirochaetes(99);Spirochaetales(99);Spirochaetaceae(99);Spirochaeta_2(95);
OTU_813	0	0	2	8	0	3	0	0	1	0	1	Bacteria(100);Firmicutes(100);Bacilli(100);Bacillales(100);Alicyclobacillaceae(100);Effusibacillus(100);
OTU_843	0	0	0	1	2	6	0	0	0	0	6	Bacteria(100);Proteobacteria(100);Gammaproteobacteria(100);Oceanospirillales(100);Oceanospirillaceae(100);Pseudohongiella(100);
OTU_861	12	0	0	0	0	1	1	0	0	1	0	Bacteria(100);Actinobacteria(100);Acidimicrobiia(100);Acidimicrobiales(100);uncultured(100);uncultured_ge(100);
OTU_866	0	0	0	0	0	14	0	0	0	0	1	Bacteria(100);Actinobacteria(100);Acidimicrobiia(99);Acidimicrobiales(99);Acidimicrobiales_unclassified(99);
OTU_877	0	0	0	1	0	13	0	0	0	0	1	Bacteria(100);Bacteroidetes(100);Sphingobacteriia(100);Sphingobacteriales(100);Sphingobacteriaceae(100);Sphingobacterium(100);
OTU_911	1	0	0	2	2	0	0	0	0	9	1	Bacteria(100);Chloroflexi(99);SBR2076(99);SBR2076_or(99);SBR2076_fa(99);SBR2076_ge(99);
OTU_918	0	0	0	0	3	10	0	0	0	0	2	Bacteria(100);Firmicutes(100);Clostridia(100);Clostridiales(100);Ruminococcaceae(100);Ruminococcus_1(100);
OTU_957	0	0	1	0	1	9	0	2	0	0	2	Bacteria(100);Proteobacteria(100);Alphaproteobacteria(100);Rhizobiales(100);Methylobacteriaceae(100);Methylobacterium(100);
OTU_982	0	0	0	0	1	5	0	0	0	3	6	Bacteria(100);Verrucomicrobia(100);OPB35_soil_group(100);OPB35_soil_group_or(99);OPB35_soil_group_fa(99);OPB35_soil_group_ge(99);
OTU_1043	0	0	0	0	0	1	0	0	0	0	13	Bacteria(100);Planctomycetes(100);Planctomycetacia(100);Planctomycetales(100);Planctomycetaceae(100);uncultured(100);
OTU_1049	0	0	0	1	0	9	0	0	0	0	4	Bacteria(100);Acidobacteria(100);Subgroup_6(100);Subgroup_6_or(100);Subgroup_6_fa(100);Subgroup_6_ge(100);
OTU_1072	0	0	0	4	2	5	0	0	0	0	3	Bacteria(100);Proteobacteria(100);Gammaproteobacteria(100);Legionellales(100);Legionellaceae(100);Legionella(100);
OTU_1108	0	0	0	0	0	14	0	0	0	0	0	Bacteria(100);Bacteroidetes(100);Bacteroidia(100);Bacteroidales(100);Porphyromonadaceae(100);
OTU_1154	0	0	0	0	0	9	0	0	0	0	5	Bacteria(100);Bacteroidetes(100);Bacteroidia(100);Bacteroidales(100);Prevotellaceae(100);Prevotella_9(82);
OTU_1168	0	0	0	0	0	10	0	0	0	0	4	Bacteria(100);Acidobacteria(100);Subgroup_6(100);Subgroup_6_unclassified(100);Subgroup_6_unclassified(100);
OTU_1247	0	0	0	0	1	6	0	0	0	1	6	Bacteria(100);Proteobacteria(100);Alphaproteobacteria(100);4-Org1-14(100);4-Org1-14_fa(100);4-Org1-14_ge(100);
OTU_1775	0	0	0	1	1	6	0	0	0	1	5	Bacteria(100);Proteobacteria(100);Gammaproteobacteria(100);Acidithiobacillales(100);Acidithiobacillaceae(100);Acidithiobacillus(100);
OTU_2312	0	0	0	4	2	1	0	0	0	7	0	Bacteria(100);Chloroflexi(100);SHA-26(99);SHA-26_or(99);SHA-26_fa(99);SHA-26_ge(99);
OTU_3074	0	0	0	0	1	5	0	0	0	3	5	Bacteria(100);Proteobacteria(100);Betaproteobacteria(100);Burkholderiales(100);Comamonadaceae(100);
OTU_3441	0	0	0	3	0	0	0	0	0	11	0	Bacteria(100);Armatimonadetes(100);uncultured(100);uncultured_or(100);uncultured_fa(100);uncultured_ge(100);
OTU_3684	0	0	0	0	0	14	0	0	0	0	0	Bacteria(100);Actinobacteria(100);Actinobacteria(100);Frankiales(99);Acidothermaceae(99);Acidothermus(99);
OTU_3689	9	3	0	0	0	0	0	0	0	2	0	Archaea(83);Archaea_unclassified(83);Archaea_unclassified(83);Archaea_unclassified(83);Archaea_unclassified(83);
OTU_3923	0	0	0	1	0	9	0	0	0	0	4	Bacteria(100);Actinobacteria(100);Actinobacteria(100);Micrococcales(99);Micrococcaceae(99);Neomicrococcus(90);
OTU_4043	0	3	7	0	1	0	0	1	0	2	0	Bacteria(94);Bacteria_unclassified(94);Bacteria_unclassified(94);Bacteria_unclassified(94);Bacteria_unclassified(94);
OTU_416	0	0	0	1	2	1	0	0	0	10	0	Bacteria(100);TM6_(Dependentiae)(100);TM6_(Dependentiae)_cl(100);TM6_(Dependentiae)_or(100);TM6_(Dependentiae)_fa(100);TM6_(Dependentiae)_ge(100);
OTU_497	2	0	0	0	1	4	0	0	0	7	0	Bacteria(100);Deinococcus-Thermus(100);Deinococci(100);Thermales(100);Thermaceae(100);Meiothermus(100);
OTU_5238	0	0	0	0	0	10	0	1	0	1	2	Bacteria(100);Firmicutes(100);Bacilli(100);Bacillales(97);Bacillaceae(83);
OTU_5328	2	8	0	0	0	0	0	3	1	0	0	Archaea(100);Euryarchaeota(100);Thermoplasmata(100);Thermoplasmatales(100);Thermoplasmataceae(100);Thermoplasma(100);
OTU_691	0	0	0	0	2	5	0	0	0	1	6	Bacteria(100);Proteobacteria(100);Deltaproteobacteria(100);Syntrophobacterales(100);Syntrophaceae(100);Syntrophus(100);
OTU_6995	1	8	0	0	0	0	0	0	5	0	0	Archaea(100);Euryarchaeota(100);Thermoplasmata(100);Thermoplasmatales(100);Thermoplasmataceae(100);Thermoplasma(100);
OTU_704	0	0	0	1	0	5	0	0	0	0	8	Bacteria(100);Firmicutes(100);Clostridia(100);Clostridiales(100);Heliobacteriaceae(99);Candidatus_Heliomonas(82);
OTU_775	0	0	10	0	0	0	0	0	1	3	0	Bacteria(100);Chloroflexi(92);Chloroflexi_unclassified(92);Chloroflexi_unclassified(92);Chloroflexi_unclassified(92);
OTU_781	1	0	0	1	4	0	0	0	0	4	4	Bacteria(100);Chloroflexi(96);Dehalococcoidia(94);Dehalococcoidia_unclassified(94);Dehalococcoidia_unclassified(94);
OTU_788	0	0	0	0	2	4	0	0	0	1	7	Bacteria(100);Firmicutes(100);Clostridia(100);Clostridiales(100);Peptococcaceae(95);uncultured(95);
OTU_827	0	0	0	0	0	5	0	0	0	3	6	Bacteria(100);Firmicutes(100);Erysipelotrichia(100);Erysipelotrichales(100);Erysipelotrichaceae(100);Erysipelotrichaceae_UCG-003(100);
OTU_830	0	0	0	1	0	9	0	0	0	2	2	Bacteria(100);Parcubacteria(100);Parcubacteria_unclassified(100);Parcubacteria_unclassified(100);Parcubacteria_unclassified(100);
OTU_839	0	0	0	0	0	1	0	0	0	13	0	Bacteria(100);Acidobacteria(100);Solibacteres(100);Solibacterales(100);Solibacteraceae_(Subgroup_3)(100);Bryobacter(99);
OTU_894	0	0	13	0	0	0	0	0	0	1	0	Bacteria(99);Bacteria_unclassified(99);Bacteria_unclassified(99);Bacteria_unclassified(99);Bacteria_unclassified(99);
OTU_1009	0	0	0	3	1	2	0	0	0	0	7	Bacteria(100);Chlamydiae(100);Chlamydiae(100);Chlamydiales(100);cvE6(98);cvE6_ge(98);
OTU_1016	0	0	0	0	1	1	0	0	0	0	11	Bacteria(100);Firmicutes(100);Clostridia(100);Clostridiales(100);P._palm_C-A_51(89);P._palm_C-A_51_ge(89);
OTU_1033	0	0	0	0	1	10	0	0	0	0	2	Bacteria(100);Actinobacteria(100);Actinobacteria(100);Frankiales(100);Sporichthyaceae(100);
OTU_1125	0	2	2	0	0	4	0	0	2	2	1	Bacteria(100);Firmicutes(100);Clostridia(100);Clostridiales(100);Family_XVII(100);Sulfobacillus(100);
OTU_1134	0	0	0	0	1	5	0	0	0	0	7	Bacteria(99);Cyanobacteria(92);Cyanobacteria_unclassified(92);Cyanobacteria_unclassified(92);Cyanobacteria_unclassified(92);
OTU_1151	0	0	0	0	0	9	0	0	0	0	4	Bacteria(100);Proteobacteria(100);Gammaproteobacteria(99);Gammaproteobacteria_unclassified(99);Gammaproteobacteria_unclassified(99);
OTU_1174	0	0	0	1	2	5	0	0	0	1	4	Bacteria(100);Bacteroidetes(100);Sphingobacteriia(100);Sphingobacteriales(100);Chitinophagaceae(100);Parasegetibacter(97);
OTU_1200	0	0	0	0	0	4	0	0	0	0	9	Bacteria(100);Actinobacteria(100);Actinobacteria(100);Actinobacteria_unclassified(100);Actinobacteria_unclassified(100);
OTU_1221	0	0	0	0	0	7	0	0	0	0	6	Bacteria(100);Bacteroidetes(100);Sphingobacteriia(98);Sphingobacteriales(98);NS11-12_marine_group(93);NS11-12_marine_group_ge(93);
OTU_1227	0	1	0	0	0	7	0	0	0	1	4	Bacteria(100);Proteobacteria(100);Gammaproteobacteria(100);Pseudomonadales(100);Moraxellaceae(100);Perlucidibaca(100);
OTU_1249	0	0	0	2	0	9	0	0	0	1	1	Bacteria(100);Planctomycetes(100);Planctomycetacia(100);Planctomycetales(100);Planctomycetaceae(100);
OTU_1385	0	0	0	0	0	4	0	0	1	2	6	Bacteria(100);Proteobacteria(100);Deltaproteobacteria(100);Desulfuromonadales(100);Geobacteraceae(99);Geothermobacter(99);
OTU_1434	0	0	0	1	0	11	0	0	0	0	1	Bacteria(100);Actinobacteria(100);Thermoleophilia(100);Gaiellales(100);Gaiellaceae(100);Gaiella(100);
OTU_1524	0	0	0	0	0	5	0	0	0	3	5	Bacteria(100);Actinobacteria(100);Actinobacteria(100);Frankiales(100);uncultured(99);uncultured_ge(99);
OTU_1535	0	0	0	1	0	10	0	0	0	0	2	Bacteria(100);Actinobacteria(100);Acidimicrobiia(100);Acidimicrobiales(100);Acidimicrobiales_unclassified(100);
OTU_1615	0	0	0	0	0	10	0	0	0	1	2	Bacteria(100);Actinobacteria(100);Actinobacteria(100);Micrococcales(100);Microbacteriaceae(100);Agromyces(96);
OTU_2403	0	0	0	3	0	4	0	0	1	0	5	Bacteria(100);Actinobacteria(100);Actinobacteria(100);Propionibacteriales(100);Nocardioidaceae(100);Marmoricola(98);
OTU_2580	0	0	0	0	0	4	0	0	0	0	9	Bacteria(100);Proteobacteria(100);Gammaproteobacteria(100);Xanthomonadales(100);Xanthomonadaceae(100);Thermomonas(99);
OTU_2623	0	0	0	1	1	3	0	0	0	0	8	Bacteria(100);Proteobacteria(100);Alphaproteobacteria(100);Rhodobacterales(100);Rhodobacteraceae(100);Plastorhodobacter(89);
OTU_323	0	0	0	0	0	0	0	1	0	12	0	Bacteria(100);Chloroflexi(99);SBR2076(99);SBR2076_or(99);SBR2076_fa(99);SBR2076_ge(99);
OTU_3274	2	1	0	0	0	0	0	10	0	0	0	Archaea(100);Euryarchaeota(100);Thermoplasmata(100);Thermoplasmatales(100);Thermoplasmataceae(100);Thermoplasma(100);
OTU_3885	0	0	0	1	0	6	0	0	0	3	3	Bacteria(100);Proteobacteria(100);Alphaproteobacteria(100);Rhizobiales(100);Bradyrhizobiaceae(97);uncultured(97);
OTU_446	0	0	1	0	2	1	0	0	0	8	1	Bacteria(100);Acidobacteria(100);Solibacteres(100);Solibacterales(100);Solibacteraceae_(Subgroup_3)(100);Candidatus_Solibacter(97);
OTU_454	0	0	0	0	1	4	0	0	0	3	5	Bacteria(100);Chloroflexi(100);Anaerolineae(100);Anaerolineales(100);Anaerolineaceae(100);Levilinea(100);
OTU_485	0	0	10	0	0	0	0	0	0	2	1	Archaea(100);Parvarchaeota(100);Parvarchaeota_Incertae_Sedis(100);Unknown_Order(100);Unknown_Family(100);Candidatus_Micrarchaeum(100);
OTU_4963	0	0	0	3	2	2	1	0	0	5	0	Bacteria(100);Proteobacteria(100);Gammaproteobacteria(100);Oceanospirillales(100);Halomonadaceae(100);
OTU_547	0	0	0	3	3	2	0	0	0	5	0	Bacteria(100);Chloroflexi(100);Anaerolineae(97);Anaerolineales(97);Anaerolineaceae(97);uncultured(97);
OTU_5758	0	0	0	1	1	7	0	0	0	0	4	Bacteria(100);Planctomycetes(100);Planctomycetacia(100);Planctomycetales(100);Planctomycetaceae(100);uncultured(98);
OTU_6082	0	0	0	0	0	11	0	0	0	1	1	Bacteria(100);Firmicutes(100);Bacilli(100);Bacillales(100);Alicyclobacillaceae(100);Alicyclobacillus(100);
OTU_6084	0	0	0	0	1	8	0	0	0	1	3	Bacteria(100);Proteobacteria(99);Deltaproteobacteria(99);Desulfuromonadales(99);Geobacteraceae(88);Geobacter(88);
OTU_629	0	0	0	0	0	0	0	0	0	13	0	Bacteria(92);Bacteria_unclassified(92);Bacteria_unclassified(92);Bacteria_unclassified(92);Bacteria_unclassified(92);
OTU_634	0	0	1	1	1	0	1	0	0	4	5	Bacteria(100);Proteobacteria(100);Gammaproteobacteria(100);Alteromonadales(100);Shewanellaceae(100);Shewanella(100);
OTU_636	0	0	3	1	0	1	0	0	0	8	0	Bacteria(100);Chloroflexi(100);S085(100);S085_or(100);S085_fa(100);S085_ge(100);
OTU_6746	0	0	0	0	1	4	0	0	0	0	8	Bacteria(100);Proteobacteria(100);Betaproteobacteria(100);Rhodocyclales(97);Rhodocyclaceae(97);Denitratisoma(89);
OTU_680	0	0	0	0	0	8	0	0	0	3	2	Bacteria(100);Actinobacteria(100);Coriobacteriia(100);Coriobacteriales(100);Coriobacteriaceae(100);uncultured(100);
OTU_683	1	0	0	1	1	4	0	0	0	2	4	Bacteria(100);Proteobacteria(100);Alphaproteobacteria(100);Rhizobiales(100);Methylobacteriaceae(100);Methylobacterium(100);
OTU_694	0	0	2	0	3	0	0	0	0	8	0	Bacteria(100);Bacteria_unclassified(100);Bacteria_unclassified(100);Bacteria_unclassified(100);Bacteria_unclassified(100);
OTU_707	0	0	0	4	2	2	0	0	0	4	1	Bacteria(100);TM6_(Dependentiae)(100);TM6_(Dependentiae)_cl(100);TM6_(Dependentiae)_or(100);TM6_(Dependentiae)_fa(100);TM6_(Dependentiae)_ge(100);
OTU_734	0	0	0	1	2	3	0	0	0	7	0	Bacteria(100);Deinococcus-Thermus(90);Deinococci(90);KD3-62(90);KD3-62_fa(90);KD3-62_ge(90);
OTU_7505	0	0	0	0	0	10	0	0	1	1	1	Bacteria(100);Actinobacteria(100);Actinobacteria(100);Micrococcales(100);Intrasporangiaceae(99);
OTU_7571	8	2	1	0	0	0	1	0	1	0	0	Archaea(100);Euryarchaeota(100);Thermoplasmata(100);Thermoplasmatales(100);Thermoplasmataceae(100);Thermoplasma(100);
OTU_778	0	0	0	0	2	5	0	0	0	2	4	Bacteria(100);Gemmatimonadetes(100);Gemmatimonadetes(100);Gemmatimonadales(100);Gemmatimonadaceae(100);
OTU_803	0	0	0	0	0	0	0	0	0	12	1	Bacteria(100);Parcubacteria(100);Parcubacteria_unclassified(100);Parcubacteria_unclassified(100);Parcubacteria_unclassified(100);
OTU_8203	4	4	2	0	0	0	0	0	2	1	0	Archaea(100);Euryarchaeota(100);Thermoplasmata(100);Thermoplasmatales(100);Terrestrial_Miscellaneous_Gp(TMEG)(100);Terrestrial_Miscellaneous_Gp(TMEG)_ge(100);
OTU_822	0	0	6	0	0	0	0	0	0	7	0	Bacteria(98);Chloroflexi(98);SBR2076(98);SBR2076_or(98);SBR2076_fa(98);SBR2076_ge(98);
OTU_8367	10	1	0	0	0	0	0	2	0	0	0	Archaea(85);Archaea_unclassified(85);Archaea_unclassified(85);Archaea_unclassified(85);Archaea_unclassified(85);
OTU_8382	0	0	0	0	0	9	0	0	0	1	3	Bacteria(100);Proteobacteria(100);Gammaproteobacteria(100);Pseudomonadales(100);Moraxellaceae(100);Acinetobacter(95);
OTU_848	0	0	0	1	1	9	0	0	1	1	0	Bacteria(100);Proteobacteria(100);Alphaproteobacteria(100);Rhodospirillales(100);Rhodospirillaceae(100);Azospirillum(100);
OTU_880	0	0	0	1	0	2	0	1	0	7	2	Bacteria(100);Planctomycetes(100);Planctomycetacia(100);Planctomycetales(100);Planctomycetaceae(100);Gemmata(100);
OTU_901	0	0	5	0	0	0	0	0	0	8	0	Bacteria(100);WS1(98);WS1_cl(98);WS1_or(98);WS1_fa(98);WS1_ge(98);
OTU_910	0	0	0	0	1	2	0	0	0	6	4	Bacteria(100);Parcubacteria(97);Parcubacteria_unclassified(97);Parcubacteria_unclassified(97);Parcubacteria_unclassified(97);
OTU_948	0	0	0	0	1	6	0	0	0	1	5	Bacteria(100);Bacteroidetes(100);Flavobacteriia(100);Flavobacteriales(100);Cryomorphaceae(100);Fluviicola(100);
OTU_955	0	0	0	3	0	2	0	0	1	6	1	Bacteria(100);Proteobacteria(100);Gammaproteobacteria(98);Legionellales(98);Coxiellaceae(98);Coxiella(98);
OTU_970	1	0	0	1	1	4	0	0	0	0	6	Bacteria(100);Actinobacteria(100);Acidimicrobiia(99);Acidimicrobiales(99);uncultured(94);uncultured_ge(94);
OTU_984	0	0	0	1	0	9	0	0	0	1	2	Bacteria(100);Gemmatimonadetes(100);Gemmatimonadetes(100);Gemmatimonadales(100);Gemmatimonadaceae(100);Gemmatimonas(87);
OTU_1007	0	0	0	1	0	3	0	0	0	2	6	Bacteria(100);Proteobacteria(100);Deltaproteobacteria(100);Myxococcales(100);Haliangiaceae(100);Haliangium(100);
OTU_1040	0	0	11	0	0	0	0	0	0	0	1	Bacteria(99);Bacteria_unclassified(99);Bacteria_unclassified(99);Bacteria_unclassified(99);Bacteria_unclassified(99);
OTU_1069	0	0	0	1	1	4	0	0	0	0	6	Bacteria(100);Acidobacteria(100);Subgroup_6(100);Subgroup_6_or(100);Subgroup_6_fa(100);Subgroup_6_ge(100);
OTU_1089	0	0	0	1	3	7	0	0	0	0	1	Bacteria(100);Proteobacteria(100);Betaproteobacteria(100);Betaproteobacteria_unclassified(100);Betaproteobacteria_unclassified(100);
OTU_1090	0	0	0	0	1	7	0	1	0	0	3	Bacteria(100);Proteobacteria(100);Gammaproteobacteria(100);Xanthomonadales(100);Xanthomonadaceae(100);Thermomonas(97);
OTU_1148	0	0	0	0	0	4	0	0	0	1	7	Bacteria(100);Proteobacteria(100);Alphaproteobacteria(100);Rhodobacterales(100);Rhodobacteraceae(100);Roseinatronobacter(99);
OTU_1222	0	1	3	0	0	0	0	0	0	8	0	Bacteria(100);Acidobacteria(100);Subgroup_13(100);Subgroup_13_or(100);Subgroup_13_fa(100);Subgroup_13_ge(100);
OTU_1234	0	0	0	0	1	7	0	0	0	0	4	Bacteria(100);Firmicutes(100);Negativicutes(100);Selenomonadales(100);Veillonellaceae(100);Megamonas(100);
OTU_1252	0	0	0	1	0	1	0	0	0	0	10	Bacteria(100);Firmicutes(100);Clostridia(100);Clostridiales(100);Lachnospiraceae(100);
OTU_1344	0	0	0	2	0	2	0	0	0	0	8	Bacteria(100);Proteobacteria(100);Alphaproteobacteria(100);Rhizobiales(100);A0839(100);A0839_ge(100);
OTU_1443	0	0	0	1	0	5	0	0	0	0	6	Bacteria(100);Proteobacteria(100);Alphaproteobacteria(100);Rhizobiales(100);Rhizobiales_Incertae_Sedis(99);Nordella(99);
OTU_1463	0	0	0	1	0	1	0	0	0	0	10	Bacteria(100);Proteobacteria(100);Gammaproteobacteria(100);Chromatiales(100);Chromatiaceae(100);Rheinheimera(100);
OTU_1514	0	0	0	1	0	7	0	0	0	0	4	Bacteria(100);Proteobacteria(100);Alphaproteobacteria(100);Sphingomonadales(100);Sphingomonadaceae(100);
OTU_1556	0	0	0	2	1	4	0	0	0	0	5	Bacteria(100);Proteobacteria(100);Deltaproteobacteria(100);Desulfuromonadales(100);Geobacteraceae(100);Geobacter(100);
OTU_1609	0	0	0	1	0	9	0	0	0	0	2	Bacteria(100);Proteobacteria(100);Alphaproteobacteria(100);Rhizobiales(100);JG35-K1-AG5(100);JG35-K1-AG5_ge(100);
OTU_1720	0	0	0	1	0	4	0	0	0	0	7	Bacteria(100);Actinobacteria(100);Acidimicrobiia(100);Acidimicrobiales(100);Iamiaceae(100);Iamia(100);
OTU_1960	0	0	0	1	1	7	0	0	0	1	2	Bacteria(100);Acidobacteria(100);Blastocatellia(100);Blastocatellales(100);Blastocatellaceae_(Subgroup_4)(100);uncultured(97);
OTU_2018	0	0	0	0	1	6	0	0	0	2	3	Bacteria(100);Proteobacteria(100);Alphaproteobacteria(100);Rhodobacterales(100);Rhodobacteraceae(100);
OTU_2359	0	6	1	0	0	0	0	0	4	1	0	Bacteria(100);Nitrospirae(100);Nitrospira(100);Nitrospirales(100);Nitrospiraceae(100);Leptospirillum(100);
OTU_2974	0	0	0	3	1	1	0	0	0	1	6	Bacteria(100);Chloroflexi(100);KD4-96(100);KD4-96_or(100);KD4-96_fa(100);KD4-96_ge(100);
OTU_3530	0	0	0	1	0	1	0	0	0	3	7	Bacteria(100);Cyanobacteria(100);Cyanobacteria(100);SubsectionI(100);FamilyI(100);
OTU_3699	0	2	0	0	0	0	0	10	0	0	0	Archaea(100);Euryarchaeota(100);Thermoplasmata(100);Thermoplasmatales(100);Thermoplasmataceae(100);Thermoplasma(100);
OTU_3891	0	0	0	0	0	0	4	6	1	1	0	Bacteria(100);Actinobacteria(100);Acidimicrobiia(99);Acidimicrobiales(99);Acidimicrobiales_unclassified(99);
OTU_4133	0	0	0	2	1	1	1	0	0	5	2	Bacteria(100);Bacteria_unclassified(100);Bacteria_unclassified(100);Bacteria_unclassified(100);Bacteria_unclassified(100);
OTU_4379	1	0	0	0	0	0	7	4	0	0	0	Archaea(100);Euryarchaeota(100);Thermoplasmata(100);Thermoplasmatales(100);Thermoplasmataceae(100);Thermoplasma(100);
OTU_4969	0	0	0	4	1	2	0	0	0	5	0	Bacteria(100);Firmicutes(100);Clostridia(100);Clostridiales(99);Syntrophomonadaceae(98);Dethiobacter(98);
OTU_4987	0	1	0	0	1	1	0	0	0	9	0	Bacteria(100);Chloroflexi(100);KD4-96(100);KD4-96_or(100);KD4-96_fa(100);KD4-96_ge(100);
OTU_5412	0	0	0	2	1	0	0	0	0	7	2	Bacteria(100);Chloroflexi(100);KD4-96(100);KD4-96_or(100);KD4-96_fa(100);KD4-96_ge(100);
OTU_5460	0	0	0	5	0	0	0	0	0	0	7	Bacteria(100);Proteobacteria(100);Betaproteobacteria(100);Rhodocyclales(100);Rhodocyclaceae(100);
OTU_559	0	0	0	1	2	1	0	1	0	4	3	Bacteria(100);Proteobacteria(100);Deltaproteobacteria(100);Myxococcales(99);Myxococcales_unclassified(99);
OTU_6371	12	0	0	0	0	0	0	0	0	0	0	Bacteria(100);Proteobacteria(100);Gammaproteobacteria(100);Xanthomonadales(100);Xanthomonadales_Incertae_Sedis(95);Acidibacter(95);
OTU_642	0	0	0	1	2	2	0	0	0	6	1	Bacteria(99);Parcubacteria(98);Parcubacteria_cl(98);Parcubacteria_or(98);Parcubacteria_fa(98);Parcubacteria_ge(98);
OTU_656	0	0	7	0	0	1	0	0	0	4	0	Bacteria(100);Bacteria_unclassified(100);Bacteria_unclassified(100);Bacteria_unclassified(100);Bacteria_unclassified(100);
OTU_677	0	2	6	0	0	0	0	0	0	4	0	Bacteria(99);Bacteria_unclassified(99);Bacteria_unclassified(99);Bacteria_unclassified(99);Bacteria_unclassified(99);
OTU_733	0	1	3	2	1	2	0	0	0	3	0	Bacteria(100);Firmicutes(95);Bacilli(93);Bacillales(93);Alicyclobacillaceae(91);Alicyclobacillus(91);
OTU_776	0	0	0	1	0	4	0	0	0	0	7	Bacteria(100);Bacteroidetes(100);Sphingobacteriia(100);Sphingobacteriales(100);KD3-93(100);KD3-93_ge(100);
OTU_7872	0	0	0	0	0	3	0	0	0	8	1	Bacteria(100);Proteobacteria(100);Gammaproteobacteria(100);Oceanospirillales(100);Halomonadaceae(100);
OTU_7917	1	1	1	0	0	0	0	7	1	1	0	Archaea(100);Euryarchaeota(100);Thermoplasmata(100);Thermoplasmatales(100);Thermoplasmataceae(100);Thermoplasma(100);
OTU_868	0	0	0	9	1	0	0	0	0	1	1	Bacteria(100);Chloroflexi(95);Chloroflexi_unclassified(95);Chloroflexi_unclassified(95);Chloroflexi_unclassified(95);
OTU_960	0	0	0	1	1	4	0	0	0	0	6	Bacteria(100);Firmicutes(100);Clostridia(100);Clostridiales(100);Ruminococcaceae(100);Ruminococcus_2(100);
OTU_976	0	0	0	0	1	2	0	0	0	2	7	Bacteria(100);Firmicutes(100);Clostridia(100);Clostridiales(100);Clostridiaceae_1(100);Clostridium_sensu_stricto_1(98);
OTU_1000	0	0	0	1	0	2	0	0	0	1	7	Bacteria(100);Actinobacteria(100);Acidimicrobiia(100);Acidimicrobiales(100);Acidimicrobiaceae(100);
OTU_1022	0	0	0	1	1	0	0	0	0	9	0	Archaea(100);Bathyarchaeota(96);Bathyarchaeota_cl(96);Bathyarchaeota_or(96);Bathyarchaeota_fa(96);Bathyarchaeota_ge(96);
OTU_1027	0	0	0	0	0	11	0	0	0	0	0	Bacteria(99);Parcubacteria(99);Parcubacteria_cl(96);Parcubacteria_or(96);Parcubacteria_fa(96);Parcubacteria_ge(96);
OTU_1039	0	0	0	2	1	5	0	0	0	0	3	Bacteria(100);Verrucomicrobia(100);Opitutae(100);Opitutae_vadinHA64(100);Opitutae_vadinHA64_fa(100);Opitutae_vadinHA64_ge(100);
OTU_1044	0	0	0	1	0	5	0	0	0	0	5	Bacteria(100);Acidobacteria(100);Solibacteres(100);Solibacterales(100);Solibacteraceae_(Subgroup_3)(100);Candidatus_Solibacter(83);
OTU_1067	0	0	0	0	0	11	0	0	0	0	0	Bacteria(100);Bacteroidetes(100);Flavobacteriia(100);Flavobacteriales(100);Flavobacteriaceae(100);Flavobacterium(99);
OTU_1093	0	0	0	0	0	7	0	0	0	0	4	Bacteria(100);Bacteroidetes(100);Cytophagia(100);Cytophagales(100);Cytophagaceae(100);uncultured(100);
OTU_1141	0	0	0	0	0	2	0	0	0	0	9	Bacteria(100);Nitrospirae(100);Nitrospira(100);Nitrospirales(100);Nitrospiraceae(100);Nitrospira(100);
OTU_1157	0	0	0	0	0	6	0	0	0	0	5	Bacteria(100);Firmicutes(100);Clostridia(100);Clostridiales(100);Lachnospiraceae(100);
OTU_1211	0	0	0	1	1	4	0	0	0	0	5	Bacteria(100);Verrucomicrobia(100);Opitutae(100);Opitutales(100);Opitutaceae(100);Opitutus(99);
OTU_1244	0	0	0	0	5	6	0	0	0	0	0	Bacteria(100);Actinobacteria(80);Coriobacteriia(80);Coriobacteriales(80);Coriobacteriaceae(80);uncultured(80);
OTU_1259	0	0	0	1	1	7	0	0	0	0	2	Bacteria(100);Proteobacteria(100);Alphaproteobacteria(100);Rhizobiales(100);Rhizobiales_unclassified(100);
OTU_1302	0	0	0	2	0	4	0	0	0	0	5	Bacteria(100);Proteobacteria(100);Alphaproteobacteria(100);Parvularculales(100);Parvularculaceae(100);Amphiplicatus(100);
OTU_1305	0	0	0	1	0	8	0	0	0	0	2	Bacteria(100);Proteobacteria(100);Gammaproteobacteria(100);Pseudomonadales(100);Moraxellaceae(100);Moraxellaceae_ge(100);
OTU_1306	0	0	0	1	0	5	0	0	0	0	5	Bacteria(100);Planctomycetes(100);Planctomycetacia(100);Planctomycetales(100);Planctomycetaceae(100);Planctomyces(100);
OTU_1323	0	0	0	0	1	5	0	0	0	0	5	Bacteria(100);Proteobacteria(100);Gammaproteobacteria(93);Gammaproteobacteria_unclassified(93);Gammaproteobacteria_unclassified(93);
OTU_1332	0	0	0	0	0	6	0	0	0	0	5	Bacteria(100);Firmicutes(100);Clostridia(100);Clostridiales(100);Family_XVIII(100);uncultured(91);
OTU_1362	0	0	0	1	0	3	0	0	0	0	7	Bacteria(100);Proteobacteria(100);Betaproteobacteria(100);Nitrosomonadales(96);Gallionellaceae(96);Sideroxydans(94);
OTU_1388	0	0	0	3	1	2	0	0	0	4	1	Bacteria(100);Firmicutes(100);Clostridia(100);Thermoanaerobacterales(100);SRB2(100);SRB2_ge(100);
OTU_1574	0	0	0	0	1	7	0	0	0	0	3	Bacteria(100);Actinobacteria(100);Thermoleophilia(100);Gaiellales(100);uncultured(100);uncultured_ge(100);
OTU_1578	0	0	0	6	0	1	0	0	0	3	1	Bacteria(100);Firmicutes(100);Clostridia(100);Clostridiales(100);Peptococcaceae(100);Thermincola(100);
OTU_1630	0	0	0	0	0	10	0	0	0	0	1	Bacteria(100);Actinobacteria(100);Actinobacteria(100);Micrococcales(100);Micrococcales_unclassified(100);
OTU_1926	0	0	0	1	1	7	0	0	0	1	1	Bacteria(100);Actinobacteria(100);Actinobacteria(100);Pseudonocardiales(100);Pseudonocardiaceae(100);Pseudonocardia(92);
OTU_2287	0	0	0	0	1	9	0	1	0	0	0	Bacteria(100);Firmicutes(100);Clostridia(100);Clostridiales(100);Family_XVII(100);Sulfobacillus(100);
OTU_2488	0	0	0	2	2	1	0	0	0	1	5	Bacteria(100);Actinobacteria(100);Actinobacteria(100);Frankiales(100);Sporichthyaceae(100);hgcI_clade(100);
OTU_2541	0	0	0	0	0	7	0	0	0	1	3	Bacteria(100);Proteobacteria(100);Alphaproteobacteria(100);Rhizobiales(99);Rhizobiales_unclassified(99);
OTU_2668	0	0	0	0	0	10	0	0	0	1	0	Bacteria(100);Proteobacteria(100);Gammaproteobacteria(100);Legionellales(100);Legionellaceae(100);Legionella(100);
OTU_2712	0	1	0	1	0	7	0	0	0	0	2	Bacteria(100);Proteobacteria(100);Gammaproteobacteria(99);Legionellales(93);Legionellaceae(93);Legionella(92);
OTU_2800	0	0	0	2	1	0	0	0	0	7	1	Bacteria(100);Proteobacteria(100);Alphaproteobacteria(100);Rhizobiales(100);Methylobacteriaceae(99);Methylobacterium(99);
OTU_2862	0	0	0	0	0	0	3	8	0	0	0	Archaea(100);Euryarchaeota(100);Thermoplasmata(100);Thermoplasmatales(100);Thermoplasmataceae(100);Thermoplasma(100);
OTU_2872	0	0	0	0	0	2	0	0	0	2	7	Bacteria(100);Actinobacteria(100);Acidimicrobiia(100);Acidimicrobiales(100);Acidimicrobiales_unclassified(100);
OTU_300	0	0	0	0	0	3	0	0	0	5	3	Bacteria(90);Bacteria_unclassified(90);Bacteria_unclassified(90);Bacteria_unclassified(90);Bacteria_unclassified(90);
OTU_3100	0	0	0	2	1	5	0	0	0	0	3	Bacteria(100);Proteobacteria(100);Gammaproteobacteria(100);Legionellales(100);Legionellaceae(100);Legionella(100);
OTU_3247	0	0	0	2	3	4	0	0	0	0	2	Bacteria(100);Proteobacteria(100);Betaproteobacteria(100);Betaproteobacteria_unclassified(100);Betaproteobacteria_unclassified(100);
OTU_372	0	1	7	0	0	1	0	1	0	1	0	Bacteria(100);Bacteria_unclassified(100);Bacteria_unclassified(100);Bacteria_unclassified(100);Bacteria_unclassified(100);
OTU_4209	0	0	0	0	2	6	0	0	0	0	3	Bacteria(100);Verrucomicrobia(100);Opitutae(100);Opitutales(100);Opitutaceae(100);Opitutus(99);
OTU_460	0	0	1	0	1	0	1	0	0	6	2	Bacteria(100);Proteobacteria(100);Gammaproteobacteria(100);Vibrionales(100);Vibrionaceae(100);Vibrio(96);
OTU_5202	0	0	0	0	0	10	0	0	0	0	1	Bacteria(100);Proteobacteria(100);Betaproteobacteria(100);Betaproteobacteria_unclassified(100);Betaproteobacteria_unclassified(100);
OTU_532	0	0	0	1	1	0	0	0	0	9	0	Bacteria(100);Chloroflexi(96);TK10(89);TK10_or(89);TK10_fa(89);TK10_ge(89);
OTU_5474	0	0	0	2	2	2	0	0	0	1	4	Bacteria(100);Proteobacteria(100);Betaproteobacteria(100);Rhodocyclales(90);Rhodocyclaceae(90);
OTU_5827	0	0	0	1	0	8	0	0	0	0	2	Bacteria(100);Proteobacteria(100);Alphaproteobacteria(100);Alphaproteobacteria_unclassified(100);Alphaproteobacteria_unclassified(100);
OTU_5968	0	0	0	1	0	8	0	0	0	0	2	Bacteria(100);Proteobacteria(100);Deltaproteobacteria(100);Desulfuromonadales(100);Geobacteraceae(96);Geobacter(96);
OTU_654	0	0	4	0	0	2	2	1	0	2	0	Archaea(100);Parvarchaeota(100);Parvarchaeota_Incertae_Sedis(100);Unknown_Order(100);Unknown_Family(100);Candidatus_Micrarchaeum(100);
OTU_6555	0	0	0	2	0	4	0	0	0	1	4	Bacteria(100);Proteobacteria(100);Betaproteobacteria(100);Hydrogenophilales(99);Hydrogenophilaceae(99);Sulfurirhabdus(98);
OTU_6611	0	0	0	0	0	0	1	10	0	0	0	Archaea(100);Euryarchaeota(100);Thermoplasmata(100);Thermoplasmatales(100);Thermoplasmataceae(100);Thermoplasma(100);
OTU_662	5	1	5	0	0	0	0	0	0	0	0	Bacteria(100);Acidobacteria(100);Acidobacteria(100);Acidobacteriales(100);Acidobacteriaceae_(Subgroup_1)(100);
OTU_689	0	0	0	2	0	0	0	0	0	4	5	Bacteria(98);Firmicutes(86);Firmicutes_unclassified(86);Firmicutes_unclassified(86);Firmicutes_unclassified(86);
OTU_723	0	0	0	0	1	0	0	0	0	10	0	Bacteria(100);Chloroflexi(100);Anaerolineae(99);Anaerolineales(99);Anaerolineaceae(99);uncultured(97);
OTU_759	0	0	0	1	3	2	0	0	0	3	2	Bacteria(100);Parcubacteria(100);Candidatus_Jorgensenbacteria(97);Candidatus_Jorgensenbacteria_or(97);Candidatus_Jorgensenbacteria_fa(97);Candidatus_Jorgensenbacteria_ge(97);
OTU_760	0	0	0	7	0	2	0	0	0	0	2	Bacteria(99);TM6_(Dependentiae)(98);TM6_(Dependentiae)_cl(98);TM6_(Dependentiae)_or(98);TM6_(Dependentiae)_fa(98);TM6_(Dependentiae)_ge(98);
OTU_773	0	0	0	1	0	4	0	0	0	0	6	Bacteria(100);Planctomycetes(100);Planctomycetacia(100);Planctomycetales(100);Planctomycetaceae(100);Planctomyces(100);
OTU_796	0	0	0	0	1	2	0	0	0	1	7	Bacteria(100);Firmicutes(98);Clostridia(96);Clostridia_unclassified(96);Clostridia_unclassified(96);
OTU_8355	8	1	1	0	0	0	0	1	0	0	0	Bacteria(100);Proteobacteria(99);Gammaproteobacteria(99);Acidithiobacillales(99);Acidithiobacillaceae(99);Acidithiobacillus(99);
OTU_892	0	0	3	0	0	0	0	0	0	8	0	Bacteria(100);Chloroflexi(100);SBR2076(100);SBR2076_or(100);SBR2076_fa(100);SBR2076_ge(100);
OTU_908	0	0	0	1	1	6	0	0	0	1	2	Bacteria(93);Bacteria_unclassified(93);Bacteria_unclassified(93);Bacteria_unclassified(93);Bacteria_unclassified(93);
OTU_953	0	0	0	2	1	1	0	0	0	1	6	Bacteria(100);Planctomycetes(98);Planctomycetacia(98);Planctomycetales(98);Planctomycetaceae(98);uncultured(96);
OTU_975	0	0	0	1	0	9	0	0	0	0	1	Bacteria(100);Chlamydiae(100);Chlamydiae(100);Chlamydiales(100);Parachlamydiaceae(97);
OTU_998	0	0	0	1	1	2	0	0	0	0	7	Bacteria(100);Proteobacteria(100);Deltaproteobacteria(100);Bdellovibrionales(100);Bdellovibrionaceae(100);Bdellovibrio(100);
OTU_1054	5	1	0	0	0	0	0	3	0	1	0	Bacteria(100);Firmicutes(100);Clostridia(100);Clostridiales(100);Family_XVII(100);Sulfobacillus(100);
OTU_1065	0	0	0	0	1	5	0	0	0	0	4	Bacteria(100);Proteobacteria(100);Alphaproteobacteria(100);Rickettsiales(100);Rickettsiales_Incertae_Sedis(100);uncultured(100);
OTU_1068	0	0	0	2	0	0	0	0	0	1	7	Bacteria(100);Firmicutes(100);Clostridia(98);Clostridiales(97);Clostridiales_unclassified(97);
OTU_1083	0	0	0	1	1	1	0	0	0	1	6	Bacteria(100);Cyanobacteria(100);Cyanobacteria(100);SubsectionI(100);FamilyI(100);Snowella(100);
OTU_1092	0	0	0	1	0	4	0	0	0	2	3	Bacteria(100);Bacteroidetes(100);Bacteroidia(100);Bacteroidales(100);Bacteroidaceae(100);Bacteroides(100);
OTU_1109	0	0	0	0	0	9	0	0	0	0	1	Bacteria(100);Proteobacteria(100);Betaproteobacteria(100);Hydrogenophilales(92);Hydrogenophilaceae(92);Sulfuriferula(89);
OTU_1112	0	0	0	0	0	5	0	0	0	0	5	Bacteria(100);Proteobacteria(100);Betaproteobacteria(100);B1-7BS(85);B1-7BS_fa(85);B1-7BS_ge(85);
OTU_1122	0	0	0	2	0	4	0	0	0	0	4	Bacteria(100);Proteobacteria(100);Gammaproteobacteria(100);Cellvibrionales(100);Cellvibrionaceae(100);Cellvibrio(100);
OTU_1135	0	0	0	0	1	8	0	0	0	0	1	Bacteria(100);Bacteroidetes(100);Bacteroidia(100);Bacteroidales(100);Bacteroidaceae(100);Bacteroides(100);
OTU_1143	0	0	0	0	0	7	0	0	0	0	3	Bacteria(100);Proteobacteria(100);Betaproteobacteria(100);Nitrosomonadales(100);Nitrosomonadaceae(100);uncultured(100);
OTU_1169	0	0	0	0	1	7	0	0	0	0	2	Bacteria(100);Bacteroidetes(100);Flavobacteriia(100);Flavobacteriales(100);Cryomorphaceae(100);Fluviicola(100);
OTU_1194	0	0	0	0	0	10	0	0	0	0	0	Bacteria(100);Proteobacteria(100);Gammaproteobacteria(100);Pseudomonadales(100);Moraxellaceae(100);Psychrobacter(99);
OTU_1245	0	0	1	0	1	1	0	0	0	2	5	Bacteria(100);Proteobacteria(100);Gammaproteobacteria(100);Methylococcales(99);Methylococcaceae(93);Methylosoma(93);
OTU_1257	0	0	0	0	4	3	0	0	0	2	1	Bacteria(100);Proteobacteria(100);Betaproteobacteria(100);Nitrosomonadales(100);Nitrosomonadaceae(100);uncultured(100);
OTU_1262	0	0	0	0	0	4	0	0	0	0	6	Bacteria(100);Proteobacteria(100);Gammaproteobacteria(84);Gammaproteobacteria_unclassified(84);Gammaproteobacteria_unclassified(84);
OTU_1273	0	0	0	0	0	2	0	0	0	0	8	Bacteria(100);Proteobacteria(100);Gammaproteobacteria(100);Cellvibrionales(98);Porticoccaceae(97);C1-B045(87);
OTU_1299	0	0	0	1	0	6	0	0	0	0	3	Bacteria(100);Firmicutes(100);Clostridia(100);Halanaerobiales(100);ODP1230B8.23(100);ODP1230B8.23_ge(100);
OTU_1379	0	0	0	1	0	6	0	1	0	0	2	Bacteria(100);TM6_(Dependentiae)(100);TM6_(Dependentiae)_cl(100);TM6_(Dependentiae)_or(100);TM6_(Dependentiae)_fa(100);TM6_(Dependentiae)_ge(100);
OTU_1404	0	0	0	2	3	4	0	0	0	0	1	Bacteria(100);Firmicutes(97);Clostridia(97);Clostridia_unclassified(97);Clostridia_unclassified(97);
OTU_1420	0	0	0	1	0	3	0	0	0	4	2	Bacteria(100);Actinobacteria(100);Actinobacteria(100);Micrococcales(100);Micrococcaceae(100);Nesterenkonia(100);
OTU_1424	0	0	0	2	0	1	0	0	0	0	7	Bacteria(100);Latescibacteria(97);Latescibacteria_cl(97);Latescibacteria_or(97);Latescibacteria_fa(97);Latescibacteria_ge(97);
OTU_1431	0	0	0	0	0	4	0	0	0	2	4	Bacteria(100);Gemmatimonadetes(100);Gemmatimonadetes(100);Gemmatimonadales(100);Gemmatimonadaceae(100);uncultured(100);
OTU_1441	0	0	0	0	1	9	0	0	0	0	0	Bacteria(100);Proteobacteria(100);Alphaproteobacteria(100);Rhodospirillales(100);Acetobacteraceae(100);uncultured(83);
OTU_1519	0	0	0	1	0	5	0	0	0	0	4	Bacteria(100);Bacteroidetes(100);Flavobacteriia(100);Flavobacteriales(100);Flavobacteriaceae(100);Flavobacterium(100);
OTU_2452	0	0	0	0	2	8	0	0	0	0	0	Bacteria(100);Proteobacteria(100);Gammaproteobacteria(100);Acidithiobacillales(100);Thermithiobacillaceae(100);Thermithiobacillus(100);
OTU_2768	0	1	0	3	2	1	0	0	0	0	3	Bacteria(100);Actinobacteria(100);Actinobacteria(100);Frankiales(99);Sporichthyaceae(99);hgcI_clade(98);
OTU_2972	0	0	0	0	1	1	0	0	0	5	3	Bacteria(100);Proteobacteria(100);Betaproteobacteria(99);Hydrogenophilales(92);Hydrogenophilaceae(92);Thiobacillus(91);
OTU_3399	0	0	0	0	0	7	0	0	0	0	3	Bacteria(100);Proteobacteria(100);Betaproteobacteria(100);Neisseriales(83);Neisseriaceae(83);Leeia(82);
OTU_3474	0	0	0	0	0	2	0	0	0	1	7	Bacteria(100);Proteobacteria(100);Alphaproteobacteria(100);Rhizobiales(100);Rhizobiales_unclassified(100);
OTU_3559	5	1	0	0	0	0	0	4	0	0	0	Archaea(100);Euryarchaeota(100);Thermoplasmata(100);Thermoplasmatales(100);Thermoplasmatales_unclassified(100);
OTU_3702	0	0	0	2	0	2	0	0	0	3	3	Bacteria(100);Proteobacteria(100);Gammaproteobacteria(100);Pseudomonadales(100);Moraxellaceae(100);uncultured(100);
OTU_4397	0	0	0	1	0	0	0	0	0	0	9	Bacteria(100);Proteobacteria(100);Betaproteobacteria(100);Rhodocyclales(98);Rhodocyclaceae(98);
OTU_5087	0	0	0	4	0	3	0	0	0	2	1	Bacteria(100);Nitrospirae(89);Nitrospira(89);Nitrospirales(89);Nitrospiraceae(89);uncultured(87);
OTU_5221	0	0	0	0	0	0	0	0	0	10	0	Bacteria(97);Bacteria_unclassified(97);Bacteria_unclassified(97);Bacteria_unclassified(97);Bacteria_unclassified(97);
OTU_527	0	0	0	0	0	2	0	0	0	8	0	Bacteria(100);Firmicutes(100);Clostridia(100);Clostridiales(100);Peptococcaceae(100);Desulfitobacterium(100);
OTU_5300	0	0	0	2	1	2	0	0	0	2	3	Bacteria(100);Actinobacteria(100);Coriobacteriia(100);Coriobacteriales(100);Coriobacteriaceae(100);uncultured(100);
OTU_539	0	0	0	2	0	0	0	0	0	8	0	Bacteria(100);Chloroflexi(100);SJA-68(100);SJA-68_or(100);SJA-68_fa(100);SJA-68_ge(100);
OTU_6220	0	0	0	1	1	6	0	0	0	2	0	Bacteria(100);Nitrospirae(100);Nitrospira(100);Nitrospirales(100);Nitrospiraceae(100);uncultured(99);
OTU_6554	1	6	1	0	0	0	0	0	2	0	0	Archaea(100);Euryarchaeota(100);Thermoplasmata(100);Thermoplasmatales(100);Thermoplasmataceae(100);Thermoplasma(100);
OTU_668	6	0	0	1	0	1	0	2	0	0	0	Bacteria(100);Proteobacteria(100);Deltaproteobacteria(100);Desulfurellales(100);Desulfurellaceae(100);H16(100);
OTU_676	0	0	0	0	0	0	0	0	0	10	0	Bacteria(98);Bacteria_unclassified(98);Bacteria_unclassified(98);Bacteria_unclassified(98);Bacteria_unclassified(98);
OTU_687	0	0	1	0	0	0	0	0	0	9	0	Bacteria(100);Bacteria_unclassified(100);Bacteria_unclassified(100);Bacteria_unclassified(100);Bacteria_unclassified(100);
OTU_709	0	0	0	1	3	2	0	0	0	4	0	Bacteria(100);Bacteria_unclassified(100);Bacteria_unclassified(100);Bacteria_unclassified(100);Bacteria_unclassified(100);
OTU_7762	0	5	0	0	0	0	4	0	1	0	0	Archaea(100);Euryarchaeota(100);Thermoplasmata(100);Thermoplasmatales(100);Thermoplasmataceae(100);Thermoplasma(100);
OTU_7767	3	6	0	0	0	0	0	1	0	0	0	Archaea(100);Euryarchaeota(100);Thermoplasmata(100);Thermoplasmatales(100);Thermoplasmataceae(100);Thermoplasma(100);
OTU_7859	0	0	0	0	6	3	0	0	0	0	1	Bacteria(100);Proteobacteria(100);Betaproteobacteria(100);Rhodocyclales(95);Rhodocyclaceae(95);
OTU_8072	0	0	0	1	0	4	0	0	0	0	5	Bacteria(100);Firmicutes(100);Erysipelotrichia(100);Erysipelotrichales(100);Erysipelotrichaceae(100);Erysipelothrix(100);
OTU_8314	0	1	0	6	0	1	0	0	0	0	2	Bacteria(100);Elusimicrobia(100);Elusimicrobia(100);Lineage_IV(100);Lineage_IV_fa(100);Lineage_IV_ge(100);
OTU_867	1	0	0	0	0	3	0	1	0	2	3	Bacteria(100);Bacteroidetes(100);Bacteroidia(100);Bacteroidales(100);Porphyromonadaceae(100);Dysgonomonas(100);
OTU_885	0	0	0	5	4	1	0	0	0	0	0	Bacteria(100);Verrucomicrobia(100);OPB35_soil_group(100);OPB35_soil_group_or(99);OPB35_soil_group_fa(99);OPB35_soil_group_ge(99);
OTU_890	0	0	0	2	3	4	0	0	0	0	1	Bacteria(100);Parcubacteria(100);Candidatus_Magasanikbacteria(100);Candidatus_Magasanikbacteria_or(100);Candidatus_Magasanikbacteria_fa(100);Candidatus_Magasanikbacteria_ge(100);
OTU_937	2	0	5	0	0	1	0	0	0	2	0	Bacteria(100);Firmicutes(100);Bacilli(100);Bacillales(100);Alicyclobacillaceae(100);Alicyclobacillus(100);
OTU_951	0	0	0	1	1	4	0	0	0	0	4	Bacteria(100);Planctomycetes(100);Planctomycetacia(100);Planctomycetales(100);Planctomycetaceae(100);uncultured(92);
OTU_962	0	0	0	0	1	4	0	0	0	0	5	Bacteria(100);Acidobacteria(100);Solibacteres(100);Solibacterales(100);Solibacteraceae_(Subgroup_3)(100);Paludibaculum(100);
OTU_996	0	0	0	0	1	5	0	0	0	1	3	Bacteria(100);Chloroflexi(100);Thermomicrobia(100);JG30-KF-CM45(100);JG30-KF-CM45_fa(100);JG30-KF-CM45_ge(100);
OTU_1010	0	0	0	3	1	0	0	0	0	0	5	Bacteria(100);Actinobacteria(100);Actinobacteria(100);Frankiales(94);Sporichthyaceae(94);hgcI_clade(94);
OTU_1051	0	0	0	0	5	1	0	0	0	0	3	Bacteria(100);Proteobacteria(100);Gammaproteobacteria(100);Legionellales(86);Coxiellaceae(86);uncultured(85);
OTU_1058	0	0	0	1	3	5	0	0	0	0	0	Bacteria(97);Bacteria_unclassified(97);Bacteria_unclassified(97);Bacteria_unclassified(97);Bacteria_unclassified(97);
OTU_1105	0	0	0	1	0	5	0	0	0	1	2	Bacteria(100);Firmicutes(100);Clostridia(100);Clostridiales(100);Lachnospiraceae(100);Coprococcus_3(100);
OTU_1114	0	0	0	0	1	8	0	0	0	0	0	Bacteria(100);Nitrospirae(100);Nitrospira(100);Nitrospirales(100);Nitrospiraceae(100);uncultured(100);
OTU_1124	0	0	0	3	0	6	0	0	0	0	0	Archaea(97);Archaea_unclassified(97);Archaea_unclassified(97);Archaea_unclassified(97);Archaea_unclassified(97);
OTU_1137	0	0	2	4	0	3	0	0	0	0	0	Bacteria(94);Bacteria_unclassified(94);Bacteria_unclassified(94);Bacteria_unclassified(94);Bacteria_unclassified(94);
OTU_1146	0	0	0	0	1	7	0	0	0	0	1	Bacteria(100);Proteobacteria(100);Alphaproteobacteria(100);Rhizobiales(100);Roseiarcaceae(100);Roseiarcus(100);
OTU_1196	0	0	0	0	0	4	0	0	0	0	5	Bacteria(100);Bacteroidetes(100);Bacteroidia(100);Bacteroidales(100);Bacteroidaceae(100);Bacteroides(100);
OTU_1209	0	0	0	0	0	8	0	0	0	0	1	Bacteria(100);Planctomycetes(100);OM190(100);OM190_or(100);OM190_fa(100);OM190_ge(100);
OTU_1218	0	0	0	0	0	0	1	8	0	0	0	Bacteria(100);Firmicutes(100);Clostridia(100);Clostridiales(100);Family_XVII(100);Sulfobacillus(100);
OTU_1228	0	0	0	2	0	0	0	0	0	0	7	Bacteria(100);Proteobacteria(100);Alphaproteobacteria(100);Rickettsiales(100);Holosporaceae(100);uncultured(100);
OTU_1274	0	1	0	2	0	1	0	0	0	3	2	Bacteria(100);Firmicutes(100);Clostridia(100);Clostridiales(100);Ruminococcaceae(100);Ruminiclostridium_1(100);
OTU_1286	0	0	0	0	0	0	0	0	0	9	0	Bacteria(100);Chloroflexi(100);SHA-26(100);SHA-26_or(100);SHA-26_fa(100);SHA-26_ge(100);
OTU_1297	0	0	0	1	1	4	0	0	0	1	2	Bacteria(100);Proteobacteria(100);Gammaproteobacteria(100);Methylococcales(100);Methylococcales_unclassified(100);
OTU_1300	0	0	0	0	1	7	0	0	0	1	0	Bacteria(100);Proteobacteria(100);Alphaproteobacteria(100);Rhizobiales(100);Bradyrhizobiaceae(100);Rhodopseudomonas(99);
OTU_1316	0	0	0	0	0	5	0	0	0	1	3	Bacteria(100);Proteobacteria(100);Gammaproteobacteria(100);Acidiferrobacterales(99);Acidiferrobacteraceae(99);Sulfurifustis(99);
OTU_1324	0	0	0	1	0	6	0	0	0	0	2	Bacteria(100);Proteobacteria(100);Betaproteobacteria(100);TRA3-20(99);TRA3-20_fa(99);TRA3-20_ge(99);
OTU_1329	0	0	0	0	0	6	0	0	0	1	2	Bacteria(100);Bacteroidetes(100);Cytophagia(100);Cytophagales(100);Cytophagaceae(100);Cytophaga(100);
OTU_1370	0	0	0	1	0	5	0	0	0	0	3	Bacteria(100);Proteobacteria(100);Alphaproteobacteria(100);Sphingomonadales(99);Sphingomonadaceae(84);
OTU_1377	1	0	0	0	0	7	0	0	0	0	1	Bacteria(100);Proteobacteria(100);Deltaproteobacteria(100);Myxococcales(100);Haliangiaceae(100);Haliangium(100);
OTU_1386	0	1	6	0	0	0	0	0	0	2	0	Bacteria(100);Acidobacteria(100);Subgroup_2(100);Subgroup_2_or(100);Subgroup_2_fa(100);Subgroup_2_ge(100);
OTU_1520	0	0	0	0	1	4	0	0	0	0	4	Bacteria(100);Proteobacteria(100);Gammaproteobacteria(100);Legionellales(100);Legionellaceae(100);Legionella(100);
OTU_1572	0	0	0	0	1	4	0	0	0	0	4	Bacteria(100);Firmicutes(100);Bacilli(100);Lactobacillales(100);Leuconostocaceae(100);Leuconostoc(100);
OTU_1590	0	0	0	1	0	7	0	0	0	0	1	Bacteria(100);Proteobacteria(100);Alphaproteobacteria(100);Rhodobacterales(100);Rhodobacteraceae(100);Defluviimonas(86);
OTU_1613	0	0	0	0	0	4	0	0	0	1	4	Bacteria(96);Chloroflexi(86);Ktedonobacteria(83);Ktedonobacteria_unclassified(83);Ktedonobacteria_unclassified(83);
OTU_1641	0	0	0	0	0	8	0	0	0	0	1	Bacteria(100);Proteobacteria(100);Gammaproteobacteria(100);Xanthomonadales(100);Xanthomonadaceae(100);
OTU_1681	0	0	0	1	1	3	0	0	0	2	2	Bacteria(100);Firmicutes(100);Bacilli(100);Bacillales(100);Planococcaceae(100);Kurthia(99);
OTU_1690	0	0	0	0	0	3	0	0	0	2	4	Bacteria(100);Proteobacteria(100);Betaproteobacteria(100);Rhodocyclales(98);Rhodocyclaceae(98);12up(98);
OTU_1719	0	0	0	0	0	4	0	0	0	0	5	Bacteria(100);Proteobacteria(100);Betaproteobacteria(100);Nitrosomonadales(99);Nitrosomonadaceae(99);uncultured(99);
OTU_1894	0	0	0	0	0	3	0	0	0	0	6	Bacteria(100);Firmicutes(100);Clostridia(100);D8A-2(99);D8A-2_fa(99);D8A-2_ge(99);
OTU_1984	0	0	0	0	0	6	0	0	0	0	3	Bacteria(100);Proteobacteria(97);Deltaproteobacteria(95);Bradymonadales(91);Bradymonadales_fa(81);Bradymonadales_ge(81);
OTU_2021	0	0	0	0	1	4	0	0	0	0	4	Bacteria(100);Firmicutes(100);Clostridia(100);Clostridiales(100);Lachnospiraceae(100);
OTU_2116	0	0	0	0	0	0	0	0	0	9	0	Bacteria(100);Firmicutes(99);Clostridia(98);Clostridiales(87);Family_XVIII(85);uncultured(85);
OTU_2141	0	0	0	0	0	9	0	0	0	0	0	Bacteria(100);Firmicutes(100);Bacilli(100);Bacillales(100);Paenibacillaceae(100);
OTU_2145	0	0	0	3	3	1	0	0	0	0	2	Bacteria(100);Proteobacteria(100);Betaproteobacteria(100);Burkholderiales(100);Burkholderiales_Incertae_Sedis(99);Thiomonas(99);
OTU_2837	0	0	0	1	0	4	0	0	0	1	3	Bacteria(100);Proteobacteria(100);Alphaproteobacteria(100);Rhizobiales(100);Beijerinckiaceae(100);Methylovirgula(99);
OTU_2840	0	0	0	1	2	4	0	0	0	0	2	Bacteria(100);Proteobacteria(100);Betaproteobacteria(100);Burkholderiales(100);Comamonadaceae(97);Caenimonas(84);
OTU_3404	0	0	0	0	1	7	0	0	0	0	1	Bacteria(100);Firmicutes(100);Clostridia(100);Clostridiales(100);Peptococcaceae(100);Thermincola(100);
OTU_3619	1	0	0	0	2	3	0	0	0	0	3	Bacteria(100);Proteobacteria(100);Betaproteobacteria(100);Methylophilales(98);Methylophilaceae(98);PRD01a011B(92);
OTU_3711	0	0	0	1	1	6	0	0	0	0	1	Bacteria(100);Acidobacteria(100);Subgroup_6(100);Subgroup_6_or(100);Subgroup_6_fa(100);Subgroup_6_ge(100);
OTU_3780	0	0	0	2	0	5	0	0	0	0	2	Bacteria(100);Proteobacteria(100);Betaproteobacteria(100);Hydrogenophilales(99);Hydrogenophilaceae(99);Thiobacillus(99);
OTU_3816	0	0	0	1	1	4	0	0	0	0	3	Bacteria(100);Planctomycetes(99);Planctomycetacia(97);Planctomycetales(97);Planctomycetaceae(97);uncultured(95);
OTU_3958	0	0	0	0	0	7	0	0	0	0	2	Bacteria(100);Proteobacteria(100);Betaproteobacteria(100);Betaproteobacteria_unclassified(100);Betaproteobacteria_unclassified(100);
OTU_4040	0	0	0	0	0	1	0	0	0	0	8	Bacteria(100);Proteobacteria(100);Betaproteobacteria(100);Burkholderiales(89);Comamonadaceae(89);
OTU_4187	0	0	0	1	0	5	0	0	0	0	3	Bacteria(100);Firmicutes(100);Clostridia(100);Clostridiales(100);Peptococcaceae(100);
OTU_423	2	0	1	0	1	1	0	1	0	2	1	Bacteria(100);Elusimicrobia(100);Elusimicrobia(100);Lineage_IV(100);Lineage_IV_fa(100);Lineage_IV_ge(100);
OTU_4258	0	1	0	0	0	0	0	0	0	8	0	Bacteria(100);Firmicutes(100);Clostridia(100);Clostridiales(100);TSAC18(100);TSAC18_ge(100);
OTU_4702	0	0	0	0	2	6	0	0	0	0	1	Bacteria(100);Firmicutes(100);Bacilli(100);Bacillales(100);Alicyclobacillaceae(100);Effusibacillus(99);
OTU_474	0	0	1	2	0	0	0	0	0	4	2	Bacteria(100);Chloroflexi(92);TK10(81);TK10_or(81);TK10_fa(81);TK10_ge(81);
OTU_4759	0	0	0	0	0	4	0	0	0	0	5	Bacteria(100);Proteobacteria(100);Betaproteobacteria(100);TRA3-20(99);TRA3-20_fa(99);TRA3-20_ge(99);
OTU_490	0	0	5	0	0	1	1	0	0	2	0	Bacteria(100);Firmicutes(100);Bacilli(100);Bacillales(100);Alicyclobacillaceae(99);Acidibacillus(99);
OTU_505	0	0	2	0	2	0	0	0	0	4	1	Bacteria(100);Bacteria_unclassified(100);Bacteria_unclassified(100);Bacteria_unclassified(100);Bacteria_unclassified(100);
OTU_5062	0	0	0	0	0	4	0	0	0	5	0	Bacteria(100);Bacteroidetes(100);Cytophagia(100);Cytophagales(100);Cyclobacteriaceae(100);Algoriphagus(91);
OTU_514	4	0	0	1	1	2	1	0	0	0	0	Bacteria(100);Actinobacteria(100);Thermoleophilia(100);Solirubrobacterales(100);Patulibacteraceae(100);Patulibacter(100);
OTU_5721	0	0	0	0	2	4	0	0	0	2	1	Bacteria(100);Proteobacteria(100);Betaproteobacteria(100);Burkholderiales(100);Comamonadaceae(100);
OTU_5885	0	0	0	3	1	1	0	0	0	3	1	Bacteria(100);Bacteria_unclassified(100);Bacteria_unclassified(100);Bacteria_unclassified(100);Bacteria_unclassified(100);
OTU_611	1	0	2	0	0	0	0	5	1	0	0	Archaea(100);Parvarchaeota(100);Parvarchaeota_Incertae_Sedis(100);Unknown_Order(100);Unknown_Family(100);Candidatus_Micrarchaeum(100);
OTU_620	6	1	0	0	0	0	0	1	1	0	0	Bacteria(100);Planctomycetes(100);Phycisphaerae(100);CPla-3_termite_group(100);CPla-3_termite_group_fa(100);CPla-3_termite_group_ge(100);
OTU_6213	0	0	0	1	1	2	0	0	0	2	3	Bacteria(100);Proteobacteria(100);Alphaproteobacteria(100);Rhizobiales(99);Hyphomicrobiaceae(96);Hyphomicrobium(93);
OTU_649	0	0	0	0	3	0	0	0	0	0	6	Bacteria(100);Ignavibacteriae(96);Ignavibacteria(96);Ignavibacteriales(96);BSV26(96);BSV26_ge(96);
OTU_667	0	0	0	0	0	0	0	0	0	9	0	Bacteria(100);Proteobacteria(100);Deltaproteobacteria(100);Myxococcales(99);Archangiaceae(91);Anaeromyxobacter(91);
OTU_674	0	0	1	0	0	0	0	0	0	8	0	Bacteria(100);TM6_(Dependentiae)(100);TM6_(Dependentiae)_cl(100);TM6_(Dependentiae)_or(100);TM6_(Dependentiae)_fa(100);TM6_(Dependentiae)_ge(100);
OTU_732	1	0	0	2	3	3	0	0	0	0	0	Bacteria(100);Proteobacteria(100);Gammaproteobacteria(100);Legionellales(100);Coxiellaceae(100);Coxiella(100);
OTU_744	0	0	1	4	0	3	0	0	0	1	0	Bacteria(100);Actinobacteria(100);Actinobacteria(100);Micrococcales(100);Micrococcaceae(100);Nesterenkonia(100);
OTU_7620	0	0	0	0	0	0	0	0	0	6	3	Bacteria(100);Firmicutes(100);Clostridia(100);Clostridiales(99);Peptococcaceae(95);Desulfurispora(95);
OTU_767	0	0	0	0	1	0	0	0	0	7	1	Bacteria(100);Chloroflexi(100);Chloroflexi_unclassified(100);Chloroflexi_unclassified(100);Chloroflexi_unclassified(100);
OTU_769	0	0	2	1	0	0	0	0	0	6	0	Bacteria(100);Chloroflexi(92);SHA-26(83);SHA-26_or(83);SHA-26_fa(83);SHA-26_ge(83);
OTU_7836	5	1	2	0	0	0	1	0	0	0	0	Bacteria(100);Actinobacteria(100);Acidimicrobiia(100);Acidimicrobiales(100);uncultured(85);uncultured_ge(85);
OTU_8010	0	0	0	0	2	2	0	0	0	4	1	Bacteria(100);Firmicutes(100);Clostridia(100);Clostridiales(100);Peptococcaceae(100);Desulfurispora(100);
OTU_804	0	0	0	1	1	4	0	0	0	0	3	Bacteria(100);Verrucomicrobia(100);OPB35_soil_group(100);OPB35_soil_group_or(100);OPB35_soil_group_fa(100);OPB35_soil_group_ge(100);
OTU_807	0	0	0	2	0	4	0	0	0	3	0	Bacteria(98);Parcubacteria(95);Parcubacteria_unclassified(95);Parcubacteria_unclassified(95);Parcubacteria_unclassified(95);
OTU_820	0	0	0	0	0	3	0	0	0	1	5	Bacteria(100);Planctomycetes(99);Phycisphaerae(99);Phycisphaerales(97);Phycisphaeraceae(97);
OTU_863	2	0	0	2	0	0	0	0	0	2	3	Bacteria(100);Bacteroidetes(100);Bacteroidia(100);Bacteroidales(100);Bacteroidaceae(100);Bacteroides(100);
OTU_865	0	0	0	0	0	7	0	0	0	1	1	Bacteria(100);Proteobacteria(100);Gammaproteobacteria(100);Methylococcales(100);CABC2E06(100);CABC2E06_ge(100);
OTU_8682	0	0	1	1	0	3	0	0	1	2	1	Bacteria(100);Proteobacteria(100);Betaproteobacteria(87);Betaproteobacteria_unclassified(87);Betaproteobacteria_unclassified(87);
OTU_964	0	0	0	0	0	0	0	0	0	9	0	Bacteria(94);Bacteria_unclassified(94);Bacteria_unclassified(94);Bacteria_unclassified(94);Bacteria_unclassified(94);
OTU_972	0	0	0	0	0	3	0	0	0	1	5	Bacteria(100);Actinobacteria(100);Actinobacteria(100);Micrococcales(100);Microbacteriaceae(100);Candidatus_Planktoluna(100);
OTU_986	0	0	3	1	1	4	0	0	0	0	0	Bacteria(100);Firmicutes(100);Bacilli(100);Lactobacillales(100);Streptococcaceae(100);Streptococcus(100);
OTU_987	0	0	0	1	0	3	0	0	0	1	4	Bacteria(100);Proteobacteria(99);Deltaproteobacteria(98);Myxococcales(98);mle1-27(96);mle1-27_ge(96);
OTU_988	0	0	0	0	0	5	0	1	1	0	2	Bacteria(100);Gemmatimonadetes(100);Gemmatimonadetes(100);Gemmatimonadales(100);Gemmatimonadaceae(100);uncultured(100);
OTU_1003	0	0	0	5	0	2	0	0	0	1	0	Bacteria(100);Proteobacteria(100);Alphaproteobacteria(100);Sphingomonadales(100);Sphingomonadaceae(99);Sandaracinobacter(99);
OTU_1026	0	0	0	0	0	0	0	0	0	7	1	Bacteria(100);Bacteroidetes(100);SB-5(95);SB-5_or(95);SB-5_fa(95);SB-5_ge(95);
OTU_1047	0	0	0	2	0	4	0	0	1	0	1	Bacteria(100);Proteobacteria(100);Alphaproteobacteria(100);Rhizobiales(100);Hyphomicrobiaceae(99);Hyphomicrobium(98);
OTU_1059	0	0	0	0	0	3	0	0	0	0	5	Bacteria(100);Armatimonadetes(100);Chthonomonadetes(100);Chthonomonadales(100);Chthonomonadales_fa(100);Chthonomonadales_ge(100);
OTU_1070	0	0	7	0	0	0	0	0	0	1	0	Bacteria(96);Bacteria_unclassified(96);Bacteria_unclassified(96);Bacteria_unclassified(96);Bacteria_unclassified(96);
OTU_1100	0	0	0	0	1	2	1	0	0	0	4	Bacteria(100);Actinobacteria(100);Thermoleophilia(100);Gaiellales(100);Gaiellaceae(100);Gaiella(100);
OTU_1104	0	0	0	0	0	7	0	0	0	0	1	Bacteria(98);Peregrinibacteria(87);Candidatus_Peribacteria(87);Candidatus_Peribacteria_or(87);Candidatus_Peribacteria_fa(87);Candidatus_Peribacteria_ge(87);
OTU_1110	1	0	0	1	0	3	0	0	0	1	2	Bacteria(100);Proteobacteria(100);Gammaproteobacteria(100);Enterobacteriales(100);Enterobacteriaceae(100);
OTU_1116	0	0	0	0	0	0	0	0	0	0	8	Bacteria(95);Bacteria_unclassified(95);Bacteria_unclassified(95);Bacteria_unclassified(95);Bacteria_unclassified(95);
OTU_1117	0	0	0	2	0	4	0	0	1	0	1	Bacteria(100);Firmicutes(100);Clostridia(100);Clostridiales(100);Family_XVII(100);Sulfobacillus(100);
OTU_1156	0	0	0	1	1	3	0	0	0	0	3	Bacteria(100);Proteobacteria(100);Betaproteobacteria(100);Nitrosomonadales(91);Nitrosomonadaceae(90);uncultured(90);
OTU_1170	0	0	0	0	7	0	0	0	0	1	0	Bacteria(100);Acidobacteria(100);Solibacteres(100);Solibacterales(100);Solibacteraceae_(Subgroup_3)(100);Bryobacter(97);
OTU_1179	0	0	0	0	1	5	0	0	0	0	2	Bacteria(100);Proteobacteria(100);Betaproteobacteria(100);Neisseriales(100);Neisseriaceae(100);Vogesella(100);
OTU_1181	0	0	0	0	0	4	0	0	0	0	4	Bacteria(100);Proteobacteria(100);Gammaproteobacteria(100);Chromatiales(100);Halothiobacillaceae(100);uncultured(100);
OTU_1193	0	0	0	0	0	3	0	0	0	2	3	Bacteria(100);Bacteroidetes(100);Bacteroidia(100);Bacteroidales(100);Bacteroidaceae(100);Bacteroides(100);
OTU_1214	0	1	7	0	0	0	0	0	0	0	0	Bacteria(99);Bacteria_unclassified(99);Bacteria_unclassified(99);Bacteria_unclassified(99);Bacteria_unclassified(99);
OTU_1219	0	0	0	0	1	5	0	0	0	0	2	Bacteria(100);Proteobacteria(100);Gammaproteobacteria(100);Gammaproteobacteria_unclassified(100);Gammaproteobacteria_unclassified(100);
OTU_1230	0	0	0	0	0	2	0	0	0	0	6	Bacteria(100);Proteobacteria(100);Gammaproteobacteria(98);Gammaproteobacteria_unclassified(98);Gammaproteobacteria_unclassified(98);
OTU_1235	0	0	0	0	0	7	0	0	0	0	1	Bacteria(100);Chloroflexi(88);Chloroflexi_unclassified(88);Chloroflexi_unclassified(88);Chloroflexi_unclassified(88);
OTU_1243	0	0	0	0	0	5	0	0	0	0	3	Bacteria(100);Proteobacteria(100);Deltaproteobacteria(100);Bdellovibrionales(100);Bacteriovoracaceae(100);Peredibacter(100);
OTU_1261	0	0	0	0	2	4	0	0	0	1	1	Bacteria(100);Firmicutes(100);Clostridia(100);Clostridiales(100);Lachnospiraceae(100);
OTU_1269	0	1	0	0	0	5	0	0	0	0	2	Bacteria(100);Proteobacteria(100);Gammaproteobacteria(100);Xanthomonadales(100);Xanthomonadaceae(100);Pseudoxanthomonas(100);
OTU_1283	0	0	0	1	2	0	0	0	0	2	3	Bacteria(100);Chloroflexi(89);Chloroflexi_unclassified(89);Chloroflexi_unclassified(89);Chloroflexi_unclassified(89);
OTU_1312	0	0	0	2	0	1	0	0	0	0	5	Bacteria(100);Armatimonadetes(100);Chthonomonadetes(100);Chthonomonadales(100);Chthonomonadaceae(100);Chthonomonas(100);
OTU_1336	0	0	0	0	1	1	0	0	0	6	0	Bacteria(100);Proteobacteria(100);Betaproteobacteria(100);Ferrovales(99);Ferrovaceae(99);Ferrovum(99);
OTU_1338	0	0	0	0	0	5	0	0	0	0	3	Bacteria(100);Proteobacteria(100);Gammaproteobacteria(100);Legionellales(100);Legionellaceae(100);Legionella(100);
OTU_1340	0	0	0	0	0	0	0	0	0	7	1	Archaea(100);Thaumarchaeota(99);Group_C3(99);Group_C3_or(99);Group_C3_fa(99);Group_C3_ge(99);
OTU_1361	0	0	0	3	0	1	0	0	1	0	3	Bacteria(100);Proteobacteria(100);Alphaproteobacteria(100);Rickettsiales(100);Rickettsiaceae(100);uncultured(100);
OTU_1374	0	0	0	0	1	5	0	0	0	1	1	Bacteria(100);Firmicutes(100);Bacilli(100);Bacillales(100);Family_XII(100);Exiguobacterium(100);
OTU_1382	0	0	0	1	0	1	0	0	0	1	5	Bacteria(100);Proteobacteria(100);Alphaproteobacteria(100);Rhizobiales(100);Methylobacteriaceae(97);uncultured(97);
OTU_1389	0	0	0	2	0	4	0	0	0	0	2	Bacteria(100);Verrucomicrobia(100);Spartobacteria(100);Chthoniobacterales(100);DA101_soil_group(100);DA101_soil_group_ge(100);
OTU_1417	0	0	0	3	0	3	0	0	0	0	2	Bacteria(100);Firmicutes(100);Clostridia(100);Clostridiales(100);Peptococcaceae(100);Thermincola(99);
OTU_1492	0	0	0	0	2	2	0	0	0	0	4	Bacteria(100);Proteobacteria(100);Betaproteobacteria(100);Rhodocyclales(98);Rhodocyclaceae(98);
OTU_1591	0	0	0	1	1	6	0	0	0	0	0	Bacteria(100);Bacteroidetes(100);Flavobacteriia(100);Flavobacteriales(100);Flavobacteriaceae(100);Maritimimonas(90);
OTU_1602	0	0	0	0	0	1	0	0	0	4	3	Bacteria(100);Actinobacteria(100);Actinobacteria(100);Micrococcales(100);Dermabacteraceae(100);Brachybacterium(100);
OTU_1627	0	0	0	0	1	5	0	0	0	0	2	Bacteria(100);Proteobacteria(99);Proteobacteria_unclassified(99);Proteobacteria_unclassified(99);Proteobacteria_unclassified(99);
OTU_1629	0	0	0	0	0	1	0	0	0	1	6	Bacteria(100);Proteobacteria(100);Alphaproteobacteria(100);Rickettsiales(100);TK34(100);TK34_ge(100);
OTU_1655	0	0	0	0	0	2	0	0	0	0	6	Bacteria(100);Chlorobi(100);Chlorobia(100);Chlorobiales(100);OPB56(100);OPB56_ge(100);
OTU_1659	0	0	0	0	0	5	0	0	0	0	3	Bacteria(100);Proteobacteria(100);Gammaproteobacteria(98);Chromatiales(97);Ectothiorhodospiraceae(97);uncultured(97);
OTU_1680	0	0	0	0	2	5	0	0	0	1	0	Archaea(100);Thaumarchaeota(100);Soil_Crenarchaeotic_Group(SCG)(100);Soil_Crenarchaeotic_Group(SCG)_or(99);Soil_Crenarchaeotic_Group(SCG)_fa(99);Soil_Crenarchaeotic_Group(SCG)_ge(99);
OTU_1685	0	0	0	1	1	3	0	0	0	1	2	Bacteria(100);Actinobacteria(100);Actinobacteria(100);Propionibacteriales(100);Nocardioidaceae(100);Nocardioides(100);
OTU_1727	0	0	0	0	1	5	0	0	0	2	0	Bacteria(100);Proteobacteria(100);Alphaproteobacteria(100);Rhodospirillales(100);Rhodospirillales_Incertae_Sedis(100);Reyranella(100);
OTU_1827	0	0	0	0	0	5	0	0	0	0	3	Bacteria(100);Actinobacteria(100);Acidimicrobiia(100);Acidimicrobiales(100);uncultured(97);uncultured_ge(97);
OTU_1847	0	0	0	0	1	3	0	0	0	2	2	Bacteria(100);Proteobacteria(100);Alphaproteobacteria(100);Sphingomonadales(100);Erythrobacteraceae(100);Altererythrobacter(99);
OTU_1890	0	0	1	0	0	6	0	0	0	1	0	Bacteria(100);Firmicutes(100);Clostridia(100);Clostridiales(100);Clostridiaceae_1(100);Proteiniclasticum(100);
OTU_1909	0	0	0	1	1	4	0	0	0	0	2	Bacteria(100);Actinobacteria(100);Acidimicrobiia(100);Acidimicrobiales(100);uncultured(94);uncultured_ge(94);
OTU_1910	0	0	0	0	0	0	0	0	0	4	4	Bacteria(100);Firmicutes(100);Clostridia(100);Clostridiales(100);Ruminococcaceae(100);Ruminiclostridium_1(100);
OTU_1924	0	0	0	0	1	7	0	0	0	0	0	Bacteria(100);Acidobacteria(100);Subgroup_6(100);Subgroup_6_or(98);Subgroup_6_fa(98);Subgroup_6_ge(98);
OTU_2007	0	0	0	0	1	0	1	0	0	4	2	Bacteria(100);Chloroflexi(100);Anaerolineae(100);Anaerolineales(100);Anaerolineaceae(100);Leptolinea(99);
OTU_2048	0	0	0	0	1	0	0	0	0	4	3	Bacteria(100);Verrucomicrobia(100);OPB35_soil_group(98);OPB35_soil_group_or(90);OPB35_soil_group_fa(90);OPB35_soil_group_ge(90);
OTU_2411	0	0	0	1	0	2	0	0	0	0	5	Bacteria(99);Proteobacteria(99);Alphaproteobacteria(99);Sphingomonadales(89);Erythrobacteraceae(81);
OTU_2688	0	0	0	5	0	0	0	0	1	1	1	Bacteria(99);BRC1(99);BRC1_cl(99);BRC1_or(99);BRC1_fa(99);BRC1_ge(99);
OTU_284	2	0	1	0	0	2	0	0	0	2	1	Bacteria(100);Actinobacteria(92);Thermoleophilia(88);Gaiellales(88);uncultured(87);uncultured_ge(87);
OTU_3045	0	0	0	2	0	3	0	0	0	0	3	Bacteria(100);Verrucomicrobia(100);Opitutae(100);Opitutae_vadinHA64(100);Opitutae_vadinHA64_fa(100);Opitutae_vadinHA64_ge(100);
OTU_3101	0	0	0	1	1	2	0	0	0	1	3	Bacteria(100);Proteobacteria(100);Betaproteobacteria(98);Betaproteobacteria_unclassified(98);Betaproteobacteria_unclassified(98);
OTU_3284	0	0	0	0	0	4	1	0	0	1	2	Bacteria(100);Bacteroidetes(100);Cytophagia(100);Cytophagales(100);Cyclobacteriaceae(100);Algoriphagus(100);
OTU_3425	0	0	0	0	0	0	0	0	0	0	8	Bacteria(100);Firmicutes(99);Clostridia(99);Clostridiales(99);Peptococcaceae(98);uncultured(98);
OTU_3555	0	0	0	0	0	5	0	0	0	0	3	Bacteria(100);Proteobacteria(98);Gammaproteobacteria(98);Pseudomonadales(97);Moraxellaceae(97);
OTU_4142	0	0	0	0	0	5	0	0	0	1	2	Bacteria(100);Chloroflexi(100);KD4-96(99);KD4-96_or(99);KD4-96_fa(99);KD4-96_ge(99);
OTU_4200	0	0	0	0	0	0	0	0	0	5	3	Bacteria(100);Proteobacteria(100);Betaproteobacteria(100);Burkholderiales(100);Comamonadaceae(100);
OTU_4840	0	0	0	0	0	2	0	0	0	1	5	Bacteria(100);Bacteroidetes(100);Cytophagia(100);Cytophagales(100);Cytophagaceae(100);uncultured(98);
OTU_586	0	0	0	0	0	2	0	0	0	6	0	Bacteria(100);Chloroflexi(100);Anaerolineae(100);Anaerolineales(100);Anaerolineaceae(100);uncultured(95);
OTU_588	0	0	0	2	1	2	2	0	0	0	1	Bacteria(100);Proteobacteria(100);Epsilonproteobacteria(100);Campylobacterales(100);Campylobacteraceae(100);Arcobacter(100);
OTU_605	0	0	0	3	0	1	0	0	0	4	0	Bacteria(86);Microgenomates(83);Candidatus_Daviesbacteria(82);Candidatus_Daviesbacteria_or(82);Candidatus_Daviesbacteria_fa(82);Candidatus_Daviesbacteria_ge(82);
OTU_6061	0	0	0	0	1	3	0	0	0	4	0	Bacteria(100);Proteobacteria(100);Gammaproteobacteria(100);Oceanospirillales(100);Halomonadaceae(100);
OTU_6195	0	0	0	0	0	0	1	7	0	0	0	Archaea(100);Euryarchaeota(100);Thermoplasmata(100);Thermoplasmatales(100);Thermoplasmataceae(100);Thermoplasma(100);
OTU_658	0	0	0	1	0	2	0	0	0	4	1	Bacteria(100);Elusimicrobia(100);Elusimicrobia(100);Lineage_IV(100);Lineage_IV_fa(100);Lineage_IV_ge(100);
OTU_6824	0	0	0	0	0	0	0	0	0	1	7	Bacteria(100);Firmicutes(99);Clostridia(99);Clostridiales(99);Ruminococcaceae(99);Ruminiclostridium_1(97);
OTU_7039	0	0	0	1	2	0	0	0	0	5	0	Bacteria(100);Firmicutes(100);Clostridia(99);Clostridiales(98);Syntrophomonadaceae(98);Dethiobacter(98);
OTU_714	0	0	0	1	0	3	0	0	0	3	1	Bacteria(100);Microgenomates(99);Candidatus_Woesebacteria(99);Candidatus_Woesebacteria_or(99);Candidatus_Woesebacteria_fa(99);Candidatus_Woesebacteria_ge(99);
OTU_785	0	0	0	0	0	1	0	0	0	7	0	Bacteria(98);Bacteria_unclassified(98);Bacteria_unclassified(98);Bacteria_unclassified(98);Bacteria_unclassified(98);
OTU_787	0	0	3	0	1	0	0	0	0	4	0	Bacteria(100);Chloroflexi(98);Chloroflexi_unclassified(98);Chloroflexi_unclassified(98);Chloroflexi_unclassified(98);
OTU_8229	0	0	0	0	0	3	0	0	0	2	3	Bacteria(100);Proteobacteria(100);Betaproteobacteria(100);Hydrogenophilales(91);Hydrogenophilaceae(91);Thiobacillus(90);
OTU_836	0	0	0	1	0	0	0	0	0	2	5	Bacteria(100);Bacteroidetes(100);Bacteroidia(100);Bacteroidales(100);Bacteroidaceae(100);Bacteroides(100);
OTU_8448	0	0	0	0	3	2	0	0	0	2	1	Bacteria(100);Actinobacteria(100);Coriobacteriia(100);Coriobacteriales(100);Coriobacteriaceae(100);uncultured(99);
OTU_8601	1	2	0	0	0	1	0	3	1	0	0	Archaea(100);Euryarchaeota(100);Thermoplasmata(100);Thermoplasmatales(100);Terrestrial_Miscellaneous_Gp(TMEG)(100);Terrestrial_Miscellaneous_Gp(TMEG)_ge(100);
OTU_934	0	1	0	0	0	7	0	0	0	0	0	Bacteria(100);Proteobacteria(100);Gammaproteobacteria(100);Xanthomonadales(100);Solimonadaceae(100);
OTU_945	0	0	0	0	3	0	0	0	0	1	4	Bacteria(100);Proteobacteria(100);Gammaproteobacteria(100);Legionellales(100);Coxiellaceae(100);Aquicella(100);
OTU_961	0	0	0	3	3	0	0	0	0	0	2	Bacteria(100);WS1(100);WS1_cl(100);WS1_or(100);WS1_fa(100);WS1_ge(100);
OTU_965	0	0	8	0	0	0	0	0	0	0	0	Bacteria(100);Verrucomicrobia(100);OPB35_soil_group(100);OPB35_soil_group_or(100);OPB35_soil_group_fa(100);OPB35_soil_group_ge(100);
OTU_966	0	0	0	0	1	3	0	0	0	2	2	Bacteria(100);Planctomycetes(100);Planctomycetacia(100);Planctomycetales(100);Planctomycetaceae(100);
OTU_1006	0	0	0	2	0	5	0	0	0	0	0	Bacteria(99);Parcubacteria(99);Parcubacteria_unclassified(99);Parcubacteria_unclassified(99);Parcubacteria_unclassified(99);
OTU_1024	0	0	0	4	0	0	0	0	1	2	0	Bacteria(98);Bacteria_unclassified(98);Bacteria_unclassified(98);Bacteria_unclassified(98);Bacteria_unclassified(98);
OTU_1029	1	0	0	1	1	1	0	0	0	1	2	Archaea(100);Thaumarchaeota(100);Soil_Crenarchaeotic_Group(SCG)(100);Soil_Crenarchaeotic_Group(SCG)_or(100);Soil_Crenarchaeotic_Group(SCG)_fa(100);Soil_Crenarchaeotic_Group(SCG)_ge(100);
OTU_1031	0	0	0	3	0	4	0	0	0	0	0	Bacteria(100);Microgenomates(100);Candidatus_Woesebacteria(100);Candidatus_Woesebacteria_or(100);Candidatus_Woesebacteria_fa(100);Candidatus_Woesebacteria_ge(100);
OTU_1064	0	0	0	1	0	0	0	0	0	0	6	Bacteria(100);Firmicutes(100);Clostridia(100);Clostridiales(100);Lachnospiraceae(100);
OTU_1077	0	0	0	0	1	2	0	0	0	0	4	Bacteria(100);Actinobacteria(100);Acidimicrobiia(100);Acidimicrobiales(100);Acidimicrobiaceae(97);Ferrithrix(89);
OTU_1085	0	0	0	0	0	0	1	0	0	3	3	Bacteria(100);Acidobacteria(100);Solibacteres(98);Solibacterales(98);Solibacteraceae_(Subgroup_3)(98);
OTU_1111	0	0	0	1	0	0	0	0	0	6	0	Bacteria(100);Chloroflexi(98);TK10(95);TK10_or(95);TK10_fa(95);TK10_ge(95);
OTU_1127	0	0	0	0	0	3	0	0	0	1	3	Archaea(100);Diapherotrites(87);Diapherotrites_Incertae_Sedis(87);Unknown_Order(87);Unknown_Family(87);Candidatus_Iainarchaeum(87);
OTU_1144	0	0	1	2	0	0	0	0	0	3	1	Bacteria(100);Parcubacteria(98);Parcubacteria_unclassified(98);Parcubacteria_unclassified(98);Parcubacteria_unclassified(98);
OTU_1149	0	0	0	0	0	1	0	0	0	0	6	Bacteria(100);Firmicutes(100);Clostridia(100);Clostridiales(100);Lachnospiraceae(100);Lachnoclostridium(99);
OTU_1162	1	0	0	2	0	0	2	0	0	0	2	Bacteria(100);Proteobacteria(100);Gammaproteobacteria(100);Oceanospirillales(100);Oceanospirillaceae(100);Marinomonas(100);
OTU_1163	0	0	0	0	2	5	0	0	0	0	0	Bacteria(100);Omnitrophica(99);Omnitrophica_cl(99);Omnitrophica_or(99);Omnitrophica_fa(99);Omnitrophica_ge(99);
OTU_1167	0	0	0	1	2	3	0	0	0	0	1	Bacteria(99);Bacteria_unclassified(99);Bacteria_unclassified(99);Bacteria_unclassified(99);Bacteria_unclassified(99);
OTU_1188	0	0	0	0	0	5	0	0	0	0	2	Bacteria(100);Acidobacteria(100);Subgroup_6(100);Subgroup_6_or(99);Subgroup_6_fa(99);Subgroup_6_ge(99);
OTU_1190	0	0	0	1	1	5	0	0	0	0	0	Bacteria(98);Bacteria_unclassified(98);Bacteria_unclassified(98);Bacteria_unclassified(98);Bacteria_unclassified(98);
OTU_1195	0	0	0	0	2	2	0	0	0	0	3	Bacteria(100);Proteobacteria(100);Gammaproteobacteria(100);Gammaproteobacteria_unclassified(100);Gammaproteobacteria_unclassified(100);
OTU_1225	0	0	0	0	0	7	0	0	0	0	0	Bacteria(100);Proteobacteria(100);Alphaproteobacteria(100);Rhizobiales(99);Rhizobiales_Incertae_Sedis(86);Phreatobacter(86);
OTU_1231	0	0	0	0	0	6	0	0	0	0	1	Bacteria(100);Firmicutes(100);Negativicutes(100);Selenomonadales(100);Acidaminococcaceae(100);Phascolarctobacterium(100);
OTU_1236	0	0	0	0	0	0	0	0	0	1	6	Bacteria(100);Verrucomicrobia(100);Spartobacteria(100);Chthoniobacterales(100);Chthoniobacteraceae(99);Chthoniobacter(99);
OTU_1264	0	0	0	0	0	4	0	0	0	0	3	Bacteria(100);TM6_(Dependentiae)(100);TM6_(Dependentiae)_cl(100);TM6_(Dependentiae)_or(100);TM6_(Dependentiae)_fa(100);TM6_(Dependentiae)_ge(100);
OTU_1270	0	1	0	0	0	0	0	4	1	1	0	Bacteria(100);Actinobacteria(100);Acidimicrobiia(100);Acidimicrobiales(100);uncultured(99);uncultured_ge(99);
OTU_1279	0	0	0	0	0	1	0	0	0	2	4	Bacteria(100);Proteobacteria(100);Gammaproteobacteria(100);Methylococcales(100);Methylococcaceae(100);Methyloglobulus(100);
OTU_1318	0	0	0	1	0	2	0	0	0	0	4	Bacteria(100);Actinobacteria(100);Actinobacteria(100);Frankiales(100);Sporichthyaceae(100);hgcI_clade(100);
OTU_1325	0	0	0	1	0	3	0	0	0	0	3	Bacteria(100);Firmicutes(99);Clostridia(97);Clostridiales(95);Clostridiales_unclassified(95);
OTU_1334	0	0	0	1	0	3	0	0	0	0	3	Bacteria(100);Verrucomicrobia(100);OPB35_soil_group(100);OPB35_soil_group_or(99);OPB35_soil_group_fa(99);OPB35_soil_group_ge(99);
OTU_1351	0	0	0	0	0	1	0	0	0	2	4	Bacteria(100);Candidatus_Berkelbacteria(89);Candidatus_Berkelbacteria_cl(89);Candidatus_Berkelbacteria_or(89);Candidatus_Berkelbacteria_fa(89);Candidatus_Berkelbacteria_ge(89);
OTU_1354	0	0	0	1	0	5	0	0	0	0	1	Bacteria(100);Verrucomicrobia(100);Opitutae(100);Opitutales(100);Opitutaceae(100);Opitutus(100);
OTU_1356	0	0	0	0	0	4	0	0	0	0	3	Bacteria(100);Bacteroidetes(100);Bacteroidia(100);Bacteroidia_Incertae_Sedis(100);Draconibacteriaceae(100);
OTU_1372	0	0	0	0	0	0	0	0	0	1	6	Bacteria(100);Parcubacteria(98);Parcubacteria_unclassified(98);Parcubacteria_unclassified(98);Parcubacteria_unclassified(98);
OTU_1399	0	0	0	0	0	5	0	0	0	0	2	Bacteria(100);Chlamydiae(100);Chlamydiae(100);Chlamydiales(100);Parachlamydiaceae(100);Candidatus_Protochlamydia(92);
OTU_1402	0	0	6	0	0	0	0	0	0	1	0	Bacteria(100);Firmicutes(100);Clostridia(100);Clostridiales(99);Family_XVII(94);uncultured(94);
OTU_1409	0	0	0	0	0	3	0	0	0	1	3	Bacteria(100);Acidobacteria(100);Holophagae(100);Holophagales(100);Holophagaceae(100);Geothrix(100);
OTU_1411	0	0	0	1	0	0	0	0	0	0	6	Bacteria(100);Proteobacteria(100);Alphaproteobacteria(100);Caulobacterales(100);Hyphomonadaceae(100);Hirschia(100);
OTU_1415	0	0	0	1	0	0	0	0	0	0	6	Bacteria(100);Bacteroidetes(100);Bacteroidia(100);Bacteroidales(100);Porphyromonadaceae(100);Paludibacter(88);
OTU_1422	0	0	1	0	0	3	0	0	0	1	2	Bacteria(100);Proteobacteria(100);Alphaproteobacteria(100);Rhizobiales(100);Xanthobacteraceae(100);Starkeya(95);
OTU_1429	0	0	0	0	0	5	0	0	0	0	2	Bacteria(100);Bacteroidetes(100);Cytophagia(100);Cytophagales(100);Cytophagaceae(100);Dyadobacter(100);
OTU_1439	0	0	1	2	0	0	0	0	0	0	4	Bacteria(100);Firmicutes(100);Bacilli(100);Lactobacillales(100);Carnobacteriaceae(100);
OTU_1454	0	0	0	2	0	0	0	0	0	0	5	Bacteria(100);Planctomycetes(100);Phycisphaerae(100);Phycisphaerales(100);Phycisphaeraceae(100);CL500-3(98);
OTU_1462	0	0	0	0	0	7	0	0	0	0	0	Bacteria(97);Parcubacteria(94);Candidatus_Magasanikbacteria(94);Candidatus_Magasanikbacteria_or(94);Candidatus_Magasanikbacteria_fa(94);Candidatus_Magasanikbacteria_ge(94);
OTU_1480	0	0	0	3	0	0	0	0	0	4	0	Bacteria(100);Chloroflexi(98);Chloroflexi_unclassified(98);Chloroflexi_unclassified(98);Chloroflexi_unclassified(98);
OTU_1493	0	2	1	0	0	0	0	0	1	3	0	Bacteria(100);Firmicutes(100);Clostridia(100);Clostridiales(99);Family_XVII(98);uncultured(98);
OTU_1508	0	1	0	0	1	2	0	0	0	0	3	Bacteria(100);Proteobacteria(100);Deltaproteobacteria(100);Bdellovibrionales(100);Bacteriovoracaceae(100);Peredibacter(100);
OTU_1513	0	0	0	1	0	5	0	0	0	0	1	Bacteria(100);Planctomycetes(100);Planctomycetacia(100);Planctomycetales(100);Planctomycetaceae(100);Planctomyces(100);
OTU_1516	1	0	0	6	0	0	0	0	0	0	0	Bacteria(100);Proteobacteria(100);Gammaproteobacteria(98);Gammaproteobacteria_unclassified(98);Gammaproteobacteria_unclassified(98);
OTU_1525	0	0	0	2	0	0	0	0	0	2	3	Bacteria(100);Elusimicrobia(100);Elusimicrobia(100);Lineage_IV(100);Lineage_IV_fa(100);Lineage_IV_ge(100);
OTU_1584	0	0	0	1	0	4	0	0	0	0	2	Bacteria(100);Firmicutes(100);Clostridia(100);Clostridiales(100);Lachnospiraceae(100);Blautia(100);
OTU_1586	0	0	0	0	1	5	0	0	0	1	0	Bacteria(100);Verrucomicrobia(100);Verrucomicrobiae(100);Verrucomicrobiales(100);Verrucomicrobiaceae(100);
OTU_1599	0	0	0	2	1	2	0	0	0	0	2	Bacteria(100);Acidobacteria(100);Subgroup_6(100);Subgroup_6_or(96);Subgroup_6_fa(96);Subgroup_6_ge(96);
OTU_1616	0	0	0	0	0	7	0	0	0	0	0	Bacteria(100);Proteobacteria(100);Alphaproteobacteria(100);Rickettsiales(100);SM2D12(100);SM2D12_ge(100);
OTU_1638	0	0	0	2	1	3	0	0	0	0	1	Bacteria(100);Planctomycetes(100);Planctomycetacia(100);Planctomycetales(100);Planctomycetaceae(100);Pirellula(100);
OTU_1642	0	0	0	0	0	5	0	0	0	0	2	Bacteria(100);Bacteroidetes(100);Sphingobacteriia(100);Sphingobacteriales(100);uncultured(88);uncultured_ge(88);
OTU_1656	0	0	0	1	4	1	0	0	0	0	1	Bacteria(100);Firmicutes(100);Clostridia(100);Clostridiales(100);P._palm_C-A_51(100);P._palm_C-A_51_ge(100);
OTU_1693	0	0	0	0	0	1	0	1	0	5	0	Bacteria(100);Firmicutes(100);Clostridia(100);Clostridiales(100);Family_XIII(100);uncultured(98);
OTU_1851	0	0	0	0	1	2	0	0	0	0	4	Bacteria(100);Acidobacteria(100);Subgroup_6(100);Subgroup_6_or(100);Subgroup_6_fa(100);Subgroup_6_ge(100);
OTU_1882	0	0	0	1	0	5	0	0	0	0	1	Bacteria(100);Proteobacteria(100);Gammaproteobacteria(100);Pseudomonadales(100);Pseudomonadaceae(100);Pseudomonas(100);
OTU_1901	0	0	1	0	0	5	0	0	0	0	1	Bacteria(100);Proteobacteria(100);Alphaproteobacteria(100);Rhizobiales(100);BCf3-20(97);BCf3-20_ge(97);
OTU_1925	0	0	0	1	3	2	0	0	0	1	0	Bacteria(100);TM6_(Dependentiae)(100);TM6_(Dependentiae)_cl(100);TM6_(Dependentiae)_or(100);TM6_(Dependentiae)_fa(100);TM6_(Dependentiae)_ge(100);
OTU_2019	1	0	6	0	0	0	0	0	0	0	0	Bacteria(100);Bacteroidetes(100);Flavobacteriia(100);Flavobacteriales(100);Flavobacteriaceae(100);Chryseobacterium(100);
OTU_2047	0	0	0	0	1	3	0	0	0	0	3	Bacteria(100);Acidobacteria(100);Solibacteres(100);Solibacterales(100);Solibacteraceae_(Subgroup_3)(100);Bryobacter(100);
OTU_2164	0	0	0	0	0	7	0	0	0	0	0	Bacteria(100);Firmicutes(100);Bacilli(100);Bacillales(100);Paenibacillaceae(100);Paenibacillus(91);
OTU_2198	0	0	0	0	0	1	0	0	0	0	6	Bacteria(100);Proteobacteria(100);Gammaproteobacteria(100);Xanthomonadales(100);Xanthomonadaceae(100);Lysobacter(90);
OTU_2293	0	0	0	1	0	2	0	0	0	1	3	Bacteria(100);Firmicutes(100);Clostridia(100);Clostridiales(100);Lachnospiraceae(100);Coprococcus_1(100);
OTU_2296	0	1	0	0	0	2	0	0	0	2	2	Bacteria(100);Actinobacteria(100);Acidimicrobiia(100);Acidimicrobiales(100);uncultured(100);uncultured_ge(100);
OTU_2491	0	0	0	0	1	5	0	0	0	0	1	Bacteria(100);Bacteroidetes(100);Sphingobacteriia(100);Sphingobacteriales(100);Sphingobacteriaceae(100);Pedobacter(85);
OTU_2596	0	0	0	0	0	6	0	0	0	0	1	Bacteria(100);Verrucomicrobia(100);Opitutae(100);Opitutales(100);Opitutaceae(100);Opitutus(100);
OTU_2727	0	0	0	0	1	3	0	0	0	0	3	Bacteria(100);Firmicutes(100);Clostridia(100);Clostridiales(100);Lachnospiraceae(100);Lachnoclostridium_5(90);
OTU_2738	0	0	0	4	0	0	0	0	0	0	3	Bacteria(100);Proteobacteria(100);Alphaproteobacteria(100);Rhizobiales(100);Rhizobiaceae(94);
OTU_2868	0	0	0	0	0	5	0	0	0	0	2	Bacteria(100);Proteobacteria(100);Alphaproteobacteria(100);Sphingomonadales(100);Sphingomonadaceae(99);
OTU_2937	0	0	0	0	0	1	0	0	0	2	4	Bacteria(100);Bacteroidetes(100);Flavobacteriia(100);Flavobacteriales(100);Flavobacteriaceae(100);Flavobacterium(100);
OTU_3076	3	1	0	1	0	0	0	0	2	0	0	Archaea(100);Euryarchaeota(100);Thermoplasmata(100);Thermoplasmatales(100);BSLdp215(100);BSLdp215_ge(100);
OTU_326	0	0	0	0	0	0	0	0	0	6	1	Bacteria(100);Firmicutes(100);Clostridia(100);Clostridiales(100);Ruminococcaceae(100);
OTU_3323	0	0	0	3	0	0	0	0	0	4	0	Bacteria(100);Actinobacteria(99);Actinobacteria_unclassified(99);Actinobacteria_unclassified(99);Actinobacteria_unclassified(99);
OTU_3335	0	0	0	0	0	4	0	0	0	0	3	Bacteria(100);Proteobacteria(100);Betaproteobacteria(100);Rhodocyclales(89);Rhodocyclaceae(89);Propionivibrio(88);
OTU_3478	4	1	1	0	0	0	0	1	0	0	0	Archaea(100);Euryarchaeota(100);Thermoplasmata(100);Thermoplasmatales(100);Thermoplasmataceae(100);Thermoplasma(100);
OTU_3630	0	0	0	1	0	4	0	0	0	0	2	Bacteria(100);Proteobacteria(100);Betaproteobacteria(100);Betaproteobacteria_unclassified(100);Betaproteobacteria_unclassified(100);
OTU_3668	0	7	0	0	0	0	0	0	0	0	0	Bacteria(100);Proteobacteria(100);Gammaproteobacteria(100);Acidithiobacillales(100);Acidithiobacillaceae(100);Acidithiobacillus(100);
OTU_3980	4	1	0	0	0	0	0	1	0	1	0	Archaea(88);Archaea_unclassified(88);Archaea_unclassified(88);Archaea_unclassified(88);Archaea_unclassified(88);
OTU_4494	0	0	0	0	0	5	0	0	0	1	1	Bacteria(100);Proteobacteria(100);Betaproteobacteria(100);Burkholderiales(100);Comamonadaceae(100);
OTU_4705	0	5	2	0	0	0	0	0	0	0	0	Bacteria(100);Proteobacteria(99);Gammaproteobacteria(99);Acidithiobacillales(99);Acidithiobacillaceae(99);Acidithiobacillus(99);
OTU_489	0	0	0	0	0	3	0	0	0	4	0	Bacteria(92);Bacteria_unclassified(92);Bacteria_unclassified(92);Bacteria_unclassified(92);Bacteria_unclassified(92);
OTU_5029	0	0	0	0	0	4	0	0	0	0	3	Bacteria(100);Proteobacteria(100);Betaproteobacteria(100);Burkholderiales(100);Alcaligenaceae(100);
OTU_5070	0	0	0	2	0	2	0	0	0	1	2	Bacteria(100);Proteobacteria(100);Betaproteobacteria(100);Burkholderiales(100);Comamonadaceae(100);
OTU_5123	0	4	1	0	0	0	0	0	2	0	0	Bacteria(100);Proteobacteria(100);Gammaproteobacteria(100);Acidithiobacillales(100);Acidithiobacillaceae(100);Acidithiobacillus(100);
OTU_5489	0	0	0	0	0	0	0	0	0	7	0	Bacteria(100);Firmicutes(100);Clostridia(100);Clostridiales(99);Clostridiales_unclassified(99);
OTU_5735	0	0	0	0	0	4	0	0	0	0	3	Bacteria(100);Actinobacteria(99);Rubrobacteria(99);Rubrobacterales(99);Rubrobacteriaceae(99);Rubrobacter(99);
OTU_5792	0	0	0	2	0	2	0	0	0	0	3	Bacteria(100);Proteobacteria(100);Alphaproteobacteria(100);Rhizobiales(100);Hyphomicrobiaceae(100);Pedomicrobium(98);
OTU_6208	0	0	6	0	0	0	0	0	0	1	0	Bacteria(100);Actinobacteria(81);Actinobacteria_unclassified(81);Actinobacteria_unclassified(81);Actinobacteria_unclassified(81);
OTU_6320	0	0	0	0	0	3	0	0	0	1	3	Bacteria(100);Firmicutes(100);Clostridia(100);Clostridiales(100);Syntrophomonadaceae(99);Dethiobacter(99);
OTU_633	0	0	0	0	3	2	0	0	0	0	2	Bacteria(100);Omnitrophica(99);Omnitrophica_cl(99);Omnitrophica_or(99);Omnitrophica_fa(99);Omnitrophica_ge(99);
OTU_755	0	0	1	0	0	0	4	2	0	0	0	Bacteria(100);Actinobacteria(100);Acidimicrobiia(100);Acidimicrobiales(100);uncultured(95);uncultured_ge(95);
OTU_7698	1	0	0	0	0	0	0	6	0	0	0	Archaea(100);Euryarchaeota(100);Thermoplasmata(100);Thermoplasmatales(100);Thermoplasmataceae(100);Thermoplasma(100);
OTU_795	0	0	0	1	0	4	0	0	0	2	0	Bacteria(100);Microgenomates(100);Candidatus_Collierbacteria(100);Candidatus_Collierbacteria_or(100);Candidatus_Collierbacteria_fa(100);Candidatus_Collierbacteria_ge(100);
OTU_824	0	0	0	0	0	3	0	0	0	0	4	Bacteria(100);Actinobacteria(100);Thermoleophilia(100);Solirubrobacterales(100);Solirubrobacterales_unclassified(100);
OTU_8380	0	0	0	0	3	0	0	0	0	1	3	Bacteria(100);Proteobacteria(100);Betaproteobacteria(100);Rhodocyclales(95);Rhodocyclaceae(95);
OTU_8490	0	0	0	1	0	5	0	0	0	0	1	Bacteria(100);Proteobacteria(100);Alphaproteobacteria(100);Rhodospirillales(100);Rhodospirillales_Incertae_Sedis(100);Reyranella(100);
OTU_8631	0	0	0	0	1	3	0	0	0	1	2	Bacteria(100);Proteobacteria(100);Alphaproteobacteria(100);Rhizobiales(100);Hyphomicrobiaceae(100);
OTU_907	0	0	0	0	0	0	0	0	0	7	0	Bacteria(100);Bacteria_unclassified(100);Bacteria_unclassified(100);Bacteria_unclassified(100);Bacteria_unclassified(100);
OTU_914	0	0	0	0	0	0	0	0	0	7	0	Bacteria(86);Bacteria_unclassified(86);Bacteria_unclassified(86);Bacteria_unclassified(86);Bacteria_unclassified(86);
OTU_925	0	0	0	0	2	3	0	0	0	1	1	Bacteria(100);Chlorobi(100);Chlorobia(100);Chlorobiales(100);OPB56(100);OPB56_ge(100);
OTU_967	0	0	0	1	1	2	0	0	0	0	3	Bacteria(98);Parcubacteria(97);Parcubacteria_cl(82);Parcubacteria_or(82);Parcubacteria_fa(82);Parcubacteria_ge(82);
OTU_999	0	0	0	0	0	0	0	0	0	7	0	Bacteria(100);Chloroflexi(98);SHA-26(91);SHA-26_or(91);SHA-26_fa(91);SHA-26_ge(91);
OTU_1008	1	0	2	0	0	0	0	2	0	1	0	Bacteria(100);Actinobacteria(100);Acidimicrobiia(100);Acidimicrobiales(100);uncultured(83);uncultured_ge(83);
OTU_1018	0	0	3	0	0	0	0	1	0	2	0	Bacteria(100);Actinobacteria(100);Thermoleophilia(100);Solirubrobacterales(100);Solirubrobacterales_unclassified(100);
OTU_1038	0	0	0	0	1	1	0	0	0	3	1	Bacteria(100);Proteobacteria(100);Deltaproteobacteria(100);Desulfurellales(93);Desulfurellaceae(93);H16(93);
OTU_1066	0	0	0	0	1	2	0	0	0	0	3	Bacteria(100);Planctomycetes(100);Planctomycetacia(100);Planctomycetales(100);Planctomycetaceae(100);
OTU_1075	3	0	1	0	0	1	0	0	1	0	0	Bacteria(100);Firmicutes(100);Clostridia(100);Clostridiales(100);Family_XVII(100);Sulfobacillus(100);
OTU_1088	0	0	0	1	0	1	0	0	0	0	4	Bacteria(100);Verrucomicrobia(100);OPB35_soil_group(94);OPB35_soil_group_or(94);OPB35_soil_group_fa(94);OPB35_soil_group_ge(94);
OTU_1094	0	0	0	0	0	5	0	0	0	0	1	Bacteria(100);Actinobacteria(100);Thermoleophilia(100);Gaiellales(100);uncultured(81);uncultured_ge(81);
OTU_1107	0	0	0	0	1	3	0	0	0	0	2	Bacteria(100);Actinobacteria(100);Acidimicrobiia(100);Acidimicrobiales(100);Acidimicrobiales_Incertae_Sedis(84);Candidatus_Microthrix(84);
OTU_1130	0	0	0	0	0	1	0	0	0	2	3	Bacteria(100);TM6_(Dependentiae)(86);TM6_(Dependentiae)_cl(86);TM6_(Dependentiae)_or(86);TM6_(Dependentiae)_fa(86);TM6_(Dependentiae)_ge(86);
OTU_1139	0	0	0	1	0	1	0	0	0	2	2	Bacteria(100);Proteobacteria(100);Deltaproteobacteria(100);Bdellovibrionales(100);Bdellovibrionaceae(100);Bdellovibrio(100);
OTU_1140	0	0	4	0	0	0	0	0	0	2	0	Bacteria(100);Planctomycetes(100);Phycisphaerae(100);Tepidisphaerales(100);Tepidisphaeraceae(100);Tepidisphaeraceae_ge(100);
OTU_1176	0	0	0	0	2	0	0	0	0	0	4	Bacteria(100);Bacteroidetes(100);Flavobacteriia(93);Flavobacteriales(93);NS9_marine_group(93);NS9_marine_group_ge(93);
OTU_1180	0	0	0	1	0	4	0	0	0	0	1	Bacteria(100);Firmicutes(100);Bacilli(100);Bacillales(100);Bacillaceae(100);Caldalkalibacillus(100);
OTU_1207	0	0	0	0	1	3	0	0	0	0	2	Bacteria(100);Bacteroidetes(100);Cytophagia(100);Cytophagales(100);Cytophagaceae(100);Emticicia(100);
OTU_1208	0	0	0	0	0	5	0	0	0	0	1	Bacteria(100);Actinobacteria(100);Actinobacteria(100);Actinobacteria_unclassified(100);Actinobacteria_unclassified(100);
OTU_1251	0	0	6	0	0	0	0	0	0	0	0	Bacteria(99);Firmicutes(84);Clostridia(82);Clostridia_unclassified(82);Clostridia_unclassified(82);
OTU_1266	0	0	0	0	0	5	0	0	0	1	0	Bacteria(100);Planctomycetes(100);Planctomycetacia(100);Planctomycetales(100);Planctomycetaceae(100);Rhodopirellula(97);
OTU_1268	0	0	0	1	0	3	0	0	0	0	2	Bacteria(100);Proteobacteria(100);Gammaproteobacteria(100);Xanthomonadales(100);Xanthomonadaceae(100);Chiayiivirga(100);
OTU_1284	0	0	0	1	2	2	0	0	0	0	1	Bacteria(100);Proteobacteria(100);Alphaproteobacteria(100);Sphingomonadales(100);Sphingomonadaceae(100);Sphingosinicella(100);
OTU_1285	0	0	0	0	0	5	0	0	0	0	1	Bacteria(100);Omnitrophica(93);Omnitrophica_cl(93);Omnitrophica_or(93);Omnitrophica_fa(93);Omnitrophica_ge(93);
OTU_1292	0	0	0	1	0	3	0	0	0	1	1	Bacteria(100);Armatimonadetes(87);Chthonomonadetes(83);Chthonomonadales(83);Chthonomonadaceae(83);Chthonomonas(83);
OTU_1310	0	0	0	0	0	0	0	0	0	0	6	Bacteria(100);Firmicutes(100);Clostridia(100);Clostridiales(100);Ruminococcaceae(100);
OTU_1320	0	0	0	0	0	0	0	0	0	6	0	Bacteria(100);Chloroflexi(100);Thermomicrobia(100);Sphaerobacterales(100);Sphaerobacteraceae(100);Sphaerobacter(93);
OTU_1321	0	0	0	0	0	4	0	0	0	0	2	Bacteria(100);Proteobacteria(99);Deltaproteobacteria(99);Oligoflexales(90);053A03-B-DI-P58(90);053A03-B-DI-P58_ge(90);
OTU_1326	0	0	0	0	0	3	0	0	0	2	1	Bacteria(100);TM6_(Dependentiae)(100);TM6_(Dependentiae)_cl(100);TM6_(Dependentiae)_or(100);TM6_(Dependentiae)_fa(100);TM6_(Dependentiae)_ge(100);
OTU_1331	0	0	0	0	0	0	0	0	0	6	0	Bacteria(100);Bacteria_unclassified(100);Bacteria_unclassified(100);Bacteria_unclassified(100);Bacteria_unclassified(100);
OTU_1342	0	0	0	0	0	6	0	0	0	0	0	Bacteria(100);Planctomycetes(100);Planctomycetacia(100);Planctomycetales(100);Planctomycetaceae(100);Gemmata(100);
OTU_1394	0	0	0	0	0	4	0	0	0	0	2	Bacteria(100);Parcubacteria(95);Parcubacteria_unclassified(95);Parcubacteria_unclassified(95);Parcubacteria_unclassified(95);
OTU_1408	0	0	0	0	0	3	0	0	0	3	0	Bacteria(100);Firmicutes(100);Bacilli(100);Bacillales(100);Alicyclobacillaceae(100);Alicyclobacillus(100);
OTU_1412	0	0	0	0	0	5	0	0	0	1	0	Bacteria(100);Actinobacteria(100);Actinobacteria(100);Micrococcales(100);Promicromonosporaceae(100);Promicromonospora(99);
OTU_1413	0	0	0	0	0	0	0	0	0	6	0	Bacteria(100);Firmicutes(100);Clostridia(98);Clostridia_unclassified(98);Clostridia_unclassified(98);
OTU_1430	0	0	0	0	1	4	0	0	0	0	1	Bacteria(100);Gemmatimonadetes(100);Gemmatimonadetes(100);Gemmatimonadales(100);Gemmatimonadaceae(100);uncultured(100);
OTU_1447	0	0	0	0	1	4	0	0	0	0	1	Bacteria(100);Proteobacteria(100);Gammaproteobacteria(100);Acidithiobacillales(100);Thermithiobacillaceae(100);Thermithiobacillus(100);
OTU_1469	0	0	0	1	2	2	0	0	0	0	1	Bacteria(100);Proteobacteria(100);Gammaproteobacteria(97);Gammaproteobacteria_unclassified(97);Gammaproteobacteria_unclassified(97);
OTU_1473	0	0	0	0	0	2	0	0	0	0	4	Bacteria(100);Proteobacteria(100);Betaproteobacteria(100);Nitrosomonadales(94);Gallionellaceae(94);
OTU_1478	0	0	0	0	0	0	0	0	0	6	0	Bacteria(100);Chlorobi(100);Chlorobia(100);Chlorobiales(100);OPB56(100);OPB56_ge(100);
OTU_1481	0	0	0	0	0	4	0	0	0	0	2	Bacteria(100);Verrucomicrobia(100);Opitutae(100);Opitutae_vadinHA64(100);Opitutae_vadinHA64_fa(100);Opitutae_vadinHA64_ge(100);
OTU_1505	0	0	0	0	0	3	0	0	0	0	3	Bacteria(100);Firmicutes(100);Negativicutes(100);Selenomonadales(100);Veillonellaceae(100);Dialister(100);
OTU_1506	0	0	0	1	0	3	0	0	0	0	2	Bacteria(100);Chloroflexi(100);Anaerolineae(100);Anaerolineales(100);Anaerolineaceae(100);Anaerolinea(100);
OTU_1522	0	0	0	1	0	3	0	0	0	0	2	Bacteria(100);Firmicutes(100);Clostridia(100);Clostridiales(100);Peptostreptococcaceae(100);Intestinibacter(84);
OTU_1561	0	0	0	1	1	1	0	0	0	0	3	Bacteria(100);Proteobacteria(100);Betaproteobacteria(100);Betaproteobacteria_unclassified(100);Betaproteobacteria_unclassified(100);
OTU_1580	2	2	0	0	0	0	0	0	2	0	0	Archaea(100);Euryarchaeota(100);Thermoplasmata(100);Thermoplasmatales(100);Thermoplasmataceae(98);Thermoplasma(98);
OTU_1597	0	0	0	1	0	3	0	0	0	0	2	Bacteria(100);Gemmatimonadetes(100);Gemmatimonadetes(100);Gemmatimonadales(100);Gemmatimonadaceae(100);uncultured(100);
OTU_1607	0	0	0	0	0	6	0	0	0	0	0	Bacteria(100);Proteobacteria(100);Gammaproteobacteria(100);Xanthomonadales(100);Solimonadaceae(100);Polycyclovorans(100);
OTU_1608	0	0	0	0	0	5	0	0	0	0	1	Bacteria(100);Proteobacteria(100);Gammaproteobacteria(100);Acidiferrobacterales(99);Acidiferrobacteraceae(99);Sulfurifustis(99);
OTU_1628	0	0	0	0	0	1	0	0	0	1	4	Bacteria(100);Bacteroidetes(100);Bacteroidia(100);Bacteroidales(100);Bacteroidaceae(100);Bacteroides(100);
OTU_1632	0	0	0	0	0	3	0	0	0	1	2	Bacteria(100);Bacteroidetes(100);Cytophagia(100);Cytophagales(100);Cytophagaceae(100);uncultured(95);
OTU_1633	0	0	0	0	0	6	0	0	0	0	0	Bacteria(100);Acidobacteria(100);Solibacteres(100);Solibacterales(100);Solibacteraceae_(Subgroup_3)(100);Bryobacter(99);
OTU_1668	0	0	0	1	1	4	0	0	0	0	0	Bacteria(100);Proteobacteria(100);Betaproteobacteria(100);Betaproteobacteria_unclassified(100);Betaproteobacteria_unclassified(100);
OTU_1706	0	0	0	0	1	1	0	0	0	0	4	Bacteria(100);Fusobacteria(100);Fusobacteriia(100);Fusobacteriales(100);Fusobacteriaceae(100);Fusobacterium(100);
OTU_1709	0	0	1	2	0	0	0	0	0	0	3	Bacteria(100);Proteobacteria(98);Gammaproteobacteria(92);Gammaproteobacteria_unclassified(92);Gammaproteobacteria_unclassified(92);
OTU_1742	0	0	0	0	0	3	0	0	0	1	2	Bacteria(100);Cyanobacteria(100);Cyanobacteria(100);SubsectionIII(100);FamilyI(100);Chamaesiphon(100);
OTU_1750	0	0	0	0	0	4	0	0	0	0	2	Bacteria(100);Proteobacteria(100);Betaproteobacteria(100);Burkholderiales(97);Comamonadaceae(97);
OTU_1761	0	0	0	0	0	4	0	0	0	0	2	Bacteria(100);Proteobacteria(100);Alphaproteobacteria(100);Rhizobiales(100);Rhodobiaceae(100);uncultured(93);
OTU_1770	0	0	0	0	0	6	0	0	0	0	0	Bacteria(100);Firmicutes(100);Bacilli(100);Bacillales(100);Alicyclobacillaceae(100);Acidibacillus(100);
OTU_1788	3	0	0	0	0	0	0	3	0	0	0	Archaea(100);Euryarchaeota(100);Thermoplasmata(100);Thermoplasmatales(100);Thermoplasmataceae(95);Thermoplasma(95);
OTU_1819	0	0	0	0	0	3	0	0	0	0	3	Bacteria(100);Firmicutes(100);Clostridia(100);Clostridiales(100);Ruminococcaceae(100);Butyricicoccus(100);
OTU_1874	0	0	1	0	0	2	0	0	0	2	1	Bacteria(100);Actinobacteria(100);Acidimicrobiia(100);Acidimicrobiales(100);uncultured(100);uncultured_ge(100);
OTU_1891	0	0	0	1	0	3	0	0	0	0	2	Bacteria(100);Proteobacteria(100);Betaproteobacteria(100);Neisseriales(100);Neisseriaceae(100);uncultured(100);
OTU_1920	0	0	0	1	1	1	0	0	0	1	2	Bacteria(100);Proteobacteria(100);Deltaproteobacteria(100);Desulfurellales(100);Desulfurellaceae(100);H16(100);
OTU_1928	0	0	0	1	0	2	0	0	0	0	3	Bacteria(100);Firmicutes(100);Clostridia(100);Clostridiales(100);Ruminococcaceae(100);Ruminococcaceae_UCG-002(100);
OTU_1930	0	0	0	1	0	1	0	0	0	1	3	Bacteria(100);Firmicutes(100);Bacilli(100);Lactobacillales(100);Leuconostocaceae(100);Weissella(100);
OTU_1990	1	0	0	0	0	3	0	0	0	0	2	Bacteria(100);Firmicutes(100);Clostridia(100);Clostridiales(100);Clostridiaceae_1(100);Clostridium_sensu_stricto_1(95);
OTU_1999	0	0	0	1	0	5	0	0	0	0	0	Bacteria(100);Actinobacteria(100);Thermoleophilia(100);Gaiellales(100);uncultured(94);uncultured_ge(94);
OTU_2015	0	0	0	0	0	2	0	0	0	0	4	Bacteria(100);Bacteroidetes(100);Bacteroidia(100);Bacteroidales(100);ML635J-40_aquatic_group(100);ML635J-40_aquatic_group_ge(100);
OTU_213	0	0	0	0	3	3	0	0	0	0	0	Bacteria(93);Bacteria_unclassified(93);Bacteria_unclassified(93);Bacteria_unclassified(93);Bacteria_unclassified(93);
OTU_2143	0	0	0	0	0	6	0	0	0	0	0	Bacteria(100);Planctomycetes(100);Planctomycetacia(100);Planctomycetales(100);Planctomycetaceae(100);Gemmata(100);
OTU_2166	0	0	0	0	0	2	0	0	0	0	4	Bacteria(97);Parcubacteria(93);Parcubacteria_unclassified(93);Parcubacteria_unclassified(93);Parcubacteria_unclassified(93);
OTU_2184	0	0	0	0	0	1	0	0	0	0	5	Bacteria(100);Proteobacteria(100);Alphaproteobacteria(100);Sphingomonadales(100);Erythrobacteraceae(100);Altererythrobacter(93);
OTU_2186	0	0	0	2	0	2	0	0	0	0	2	Bacteria(100);Proteobacteria(100);Gammaproteobacteria(100);Legionellales(100);Legionellaceae(100);Legionella(100);
OTU_2227	0	0	0	0	1	4	0	0	0	0	1	Bacteria(100);Proteobacteria(100);Gammaproteobacteria(100);Xanthomonadales(100);Solimonadaceae(100);Fontimonas(100);
OTU_2245	0	0	0	0	0	0	0	0	0	6	0	Bacteria(100);Microgenomates(100);Candidatus_Woesebacteria(100);Candidatus_Woesebacteria_or(100);Candidatus_Woesebacteria_fa(100);Candidatus_Woesebacteria_ge(100);
OTU_2259	0	0	0	0	1	3	0	0	0	0	2	Bacteria(100);Firmicutes(100);Clostridia(100);Clostridiales(100);Lachnospiraceae(100);Lachnoclostridium(99);
OTU_2278	0	0	0	0	1	5	0	0	0	0	0	Bacteria(100);Bacteroidetes(100);Bacteroidia(100);Bacteroidales(100);Rikenellaceae(100);Alistipes(100);
OTU_2290	0	0	0	0	1	3	0	0	0	0	2	Bacteria(100);Actinobacteria(100);Actinobacteria(100);Corynebacteriales(100);Nocardiaceae(100);Gordonia(100);
OTU_2440	0	0	0	0	0	1	0	0	0	0	5	Bacteria(100);Actinobacteria(100);Thermoleophilia(100);Gaiellales(100);Gaiellaceae(97);Gaiella(97);
OTU_2598	0	0	0	1	1	1	0	0	0	0	3	Bacteria(100);Firmicutes(100);Clostridia(99);Clostridiales(98);Family_XVIII(98);uncultured(98);
OTU_2766	0	0	0	0	0	5	0	0	0	0	1	Bacteria(100);Actinobacteria(100);Acidimicrobiia(100);Acidimicrobiales(100);Acidimicrobiaceae(100);
OTU_2956	0	1	5	0	0	0	0	0	0	0	0	Bacteria(100);Proteobacteria(97);Deltaproteobacteria(96);Bdellovibrionales(93);Bacteriovoracaceae(93);uncultured(93);
OTU_308	0	0	0	0	0	0	0	0	0	6	0	Bacteria(100);Microgenomates(100);Candidatus_Levybacteria(100);Candidatus_Levybacteria_or(100);Candidatus_Levybacteria_fa(100);Candidatus_Levybacteria_ge(100);
OTU_3164	0	0	0	0	0	0	0	0	0	0	6	Bacteria(100);Proteobacteria(100);Epsilonproteobacteria(100);Campylobacterales(99);Helicobacteraceae(99);Sulfuricurvum(99);
OTU_3204	0	0	0	0	0	5	0	0	0	0	1	Bacteria(100);Chloroflexi(100);Anaerolineae(100);Anaerolineales(100);Anaerolineaceae(100);Longilinea(99);
OTU_3238	0	3	1	0	0	0	0	2	0	0	0	Archaea(100);Euryarchaeota(100);Thermoplasmata(100);Thermoplasmatales(100);Thermoplasmataceae(97);Thermoplasma(97);
OTU_3271	0	0	0	1	1	0	0	0	0	0	4	Bacteria(100);Proteobacteria(99);Proteobacteria_unclassified(99);Proteobacteria_unclassified(99);Proteobacteria_unclassified(99);
OTU_3290	0	0	0	0	0	3	0	0	0	0	3	Bacteria(100);Acidobacteria(100);Subgroup_6(100);Subgroup_6_unclassified(100);Subgroup_6_unclassified(100);
OTU_3429	0	0	0	1	0	1	0	0	0	1	3	Bacteria(100);Firmicutes(100);Clostridia(100);Clostridiales(100);Family_XIII(100);uncultured(96);
OTU_3765	0	0	0	0	0	0	0	0	0	6	0	Bacteria(100);Chloroflexi(85);Chloroflexi_unclassified(85);Chloroflexi_unclassified(85);Chloroflexi_unclassified(85);
OTU_3957	0	0	0	0	0	3	0	0	0	1	2	Bacteria(100);Firmicutes(100);Bacilli(100);Lactobacillales(100);Streptococcaceae(100);Lactococcus(98);
OTU_3962	0	0	0	0	1	4	0	0	0	0	1	Bacteria(100);Proteobacteria(100);Alphaproteobacteria(100);Sphingomonadales(100);Erythrobacteraceae(97);Croceicoccus(96);
OTU_413	0	0	0	0	0	0	0	0	0	5	1	Bacteria(85);Bacteria_unclassified(85);Bacteria_unclassified(85);Bacteria_unclassified(85);Bacteria_unclassified(85);
OTU_4453	0	0	3	0	0	0	0	0	0	3	0	Bacteria(96);Parcubacteria(87);Parcubacteria_unclassified(87);Parcubacteria_unclassified(87);Parcubacteria_unclassified(87);
OTU_461	0	0	0	2	0	1	0	0	0	3	0	Bacteria(100);Parcubacteria(100);Parcubacteria_cl(100);Parcubacteria_or(100);Parcubacteria_fa(100);Parcubacteria_ge(100);
OTU_4720	0	0	0	1	0	4	0	0	0	0	1	Bacteria(100);Actinobacteria(100);Actinobacteria(100);Pseudonocardiales(99);Pseudonocardiaceae(99);Pseudonocardia(93);
OTU_4837	0	0	0	1	0	3	0	0	0	1	1	Bacteria(100);Proteobacteria(100);Alphaproteobacteria(100);Rhizobiales(100);Xanthobacteraceae(94);
OTU_5115	0	0	0	0	0	3	0	0	0	2	1	Bacteria(100);Actinobacteria(100);Coriobacteriia(100);Coriobacteriales(100);Coriobacteriaceae(100);uncultured(100);
OTU_5151	0	0	0	1	1	0	0	0	0	2	2	Bacteria(93);Parcubacteria(90);Parcubacteria_unclassified(90);Parcubacteria_unclassified(90);Parcubacteria_unclassified(90);
OTU_522	0	0	6	0	0	0	0	0	0	0	0	Bacteria(100);Proteobacteria(100);Deltaproteobacteria(100);Desulfobacterales(100);Desulfobacteraceae(100);Desulfatirhabdium(100);
OTU_5277	2	0	1	0	0	0	1	2	0	0	0	Archaea(100);Euryarchaeota(100);Thermoplasmata(100);Thermoplasmatales(100);Thermoplasmataceae(100);Thermoplasma(100);
OTU_5338	0	0	4	0	0	0	0	0	0	2	0	Bacteria(100);Acidobacteria(100);Acidobacteria(100);Acidobacteriales(100);Acidobacteriaceae_(Subgroup_1)(100);
OTU_5404	0	4	0	0	0	0	0	1	1	0	0	Archaea(100);Euryarchaeota(100);Thermoplasmata(100);Thermoplasmatales(100);Thermoplasmataceae(100);Thermoplasma(100);
OTU_5445	0	0	0	0	0	4	0	0	0	0	2	Bacteria(100);Proteobacteria(100);Betaproteobacteria(100);Burkholderiales(100);Oxalobacteraceae(100);Duganella(97);
OTU_5558	0	0	0	1	0	1	0	0	0	4	0	Bacteria(100);Chloroflexi(100);KD4-96(100);KD4-96_or(100);KD4-96_fa(100);KD4-96_ge(100);
OTU_5637	0	0	0	1	0	3	0	0	0	0	2	Bacteria(100);Proteobacteria(100);Betaproteobacteria(100);Hydrogenophilales(96);Hydrogenophilaceae(96);Thiobacillus(96);
OTU_5730	0	0	0	0	0	0	0	0	0	2	4	Bacteria(100);Spirochaetae(100);Spirochaetes(100);Spirochaetales(100);Leptospiraceae(100);Turneriella(100);
OTU_5765	0	0	0	1	1	2	0	0	0	2	0	Bacteria(100);Nitrospirae(99);Nitrospira(99);Nitrospirales(99);Nitrospiraceae(99);uncultured(98);
OTU_5770	0	0	0	0	0	4	0	0	0	0	2	Bacteria(100);Proteobacteria(100);Alphaproteobacteria(100);Rhodobacterales(100);Rhodobacteraceae(100);
OTU_5786	0	0	0	1	0	1	0	0	0	0	4	Bacteria(100);Firmicutes(100);Clostridia(100);Clostridiales(99);Peptococcaceae(98);Desulfosporosinus(97);
OTU_5998	1	0	0	0	0	0	1	1	2	1	0	Archaea(100);Euryarchaeota(100);Thermoplasmata(100);Thermoplasmatales(100);Thermoplasmataceae(100);Thermoplasma(100);
OTU_6026	0	0	0	1	0	3	0	0	0	1	1	Bacteria(100);Proteobacteria(100);Alphaproteobacteria(100);Rhizobiales(95);Rhizobiales_unclassified(95);
OTU_604	0	0	0	0	1	2	0	2	0	1	0	Bacteria(100);Proteobacteria(100);Gammaproteobacteria(100);Xanthomonadales(100);Xanthomonadaceae(100);Vulcaniibacterium(100);
OTU_6058	0	0	0	2	1	1	0	0	0	0	2	Bacteria(100);Proteobacteria(100);Betaproteobacteria(100);Betaproteobacteria_unclassified(100);Betaproteobacteria_unclassified(100);
OTU_6120	0	0	0	3	2	1	0	0	0	0	0	Bacteria(100);Proteobacteria(100);Betaproteobacteria(100);Burkholderiales(100);Comamonadaceae(100);
OTU_6190	0	0	0	0	1	4	0	0	0	1	0	Bacteria(100);Planctomycetes(100);Planctomycetacia(100);Planctomycetales(100);Planctomycetaceae(100);Isosphaera(99);
OTU_6203	0	0	0	1	3	2	0	0	0	0	0	Bacteria(100);Actinobacteria(98);Coriobacteriia(96);Coriobacteriales(96);Coriobacteriaceae(96);uncultured(95);
OTU_622	0	0	0	0	0	0	0	0	0	6	0	Bacteria(100);Firmicutes(80);Firmicutes_unclassified(80);Firmicutes_unclassified(80);Firmicutes_unclassified(80);
OTU_6277	0	2	0	0	0	2	0	0	0	0	2	Bacteria(100);Actinobacteria(100);Actinobacteria(100);Frankiales(100);Sporichthyaceae(100);
OTU_6385	0	0	3	0	0	0	0	0	3	0	0	Bacteria(99);Proteobacteria(98);Proteobacteria_unclassified(98);Proteobacteria_unclassified(98);Proteobacteria_unclassified(98);
OTU_6512	0	0	0	0	0	0	0	0	0	0	6	Bacteria(100);Verrucomicrobia(100);Spartobacteria(100);Chthoniobacterales(100);Chthoniobacterales_Incertae_Sedis(100);Terrimicrobium(100);
OTU_6670	0	1	0	0	0	0	4	1	0	0	0	Archaea(100);Euryarchaeota(100);Thermoplasmata(100);Thermoplasmatales(100);Thermoplasmataceae(100);Thermoplasma(100);
OTU_6708	0	0	0	0	0	5	0	0	0	0	1	Bacteria(100);Firmicutes(100);Bacilli(100);Bacillales(100);Staphylococcaceae(100);
OTU_6721	0	0	0	0	0	2	1	0	0	2	1	Bacteria(100);Firmicutes(100);Bacilli(100);Bacillales(84);Bacillales_unclassified(84);
OTU_701	0	0	0	0	1	3	0	0	0	1	1	Bacteria(100);Proteobacteria(100);Gammaproteobacteria(100);Xanthomonadales(100);Nevskiaceae(100);uncultured(100);
OTU_7119	0	0	1	0	0	0	0	1	2	2	0	Bacteria(95);Bacteria_unclassified(95);Bacteria_unclassified(95);Bacteria_unclassified(95);Bacteria_unclassified(95);
OTU_7120	0	0	0	1	0	1	0	0	0	0	4	Bacteria(100);Acidobacteria(100);Subgroup_6(100);Subgroup_6_or(100);Subgroup_6_fa(100);Subgroup_6_ge(100);
OTU_7159	0	0	0	0	0	6	0	0	0	0	0	Bacteria(100);Proteobacteria(100);Gammaproteobacteria(100);Enterobacteriales(100);Enterobacteriaceae(100);
OTU_7232	1	3	0	0	0	0	0	0	2	0	0	Bacteria(100);Proteobacteria(100);Gammaproteobacteria(97);Acidithiobacillales(96);Acidithiobacillaceae(96);Acidithiobacillus(96);
OTU_731	0	0	0	0	0	3	0	0	0	2	1	Bacteria(100);Chloroflexi(82);Chloroflexi_unclassified(82);Chloroflexi_unclassified(82);Chloroflexi_unclassified(82);
OTU_7706	0	0	0	0	0	5	0	0	0	0	1	Bacteria(100);Firmicutes(99);Bacilli(99);Bacillales(95);Bacillaceae(86);Fictibacillus(80);
OTU_790	0	0	0	0	2	3	0	0	0	0	1	Bacteria(100);Armatimonadetes(100);uncultured(100);uncultured_or(100);uncultured_fa(100);uncultured_ge(100);
OTU_797	0	0	0	1	0	1	0	0	0	3	1	Bacteria(100);Spirochaetae(100);Spirochaetes(100);Spirochaetales(100);Brevinemataceae(100);Brevinema(100);
OTU_7988	0	0	0	0	1	0	0	2	0	2	1	Bacteria(100);Chloroflexi(100);KD4-96(100);KD4-96_or(100);KD4-96_fa(100);KD4-96_ge(100);
OTU_8098	0	0	0	0	0	5	0	0	0	0	1	Bacteria(100);Actinobacteria(100);Actinobacteria(100);Micrococcales(100);Intrasporangiaceae(92);
OTU_8427	0	0	6	0	0	0	0	0	0	0	0	Bacteria(96);Parcubacteria(90);Parcubacteria_unclassified(90);Parcubacteria_unclassified(90);Parcubacteria_unclassified(90);
OTU_852	0	0	0	0	0	0	0	0	0	6	0	Bacteria(100);Microgenomates(100);Candidatus_Daviesbacteria(100);Candidatus_Daviesbacteria_or(100);Candidatus_Daviesbacteria_fa(100);Candidatus_Daviesbacteria_ge(100);
OTU_8700	1	1	0	0	0	2	0	1	0	1	0	Bacteria(100);Firmicutes(100);Clostridia(100);Clostridiales(100);Family_XVII(100);Sulfobacillus(100);
OTU_876	0	0	0	0	0	0	0	0	0	0	6	Bacteria(100);Planctomycetes(100);Planctomycetacia(100);Planctomycetales(100);Planctomycetaceae(100);uncultured(93);
OTU_915	0	0	0	0	0	0	0	0	0	6	0	Bacteria(99);Bacteria_unclassified(99);Bacteria_unclassified(99);Bacteria_unclassified(99);Bacteria_unclassified(99);
OTU_941	1	0	0	0	0	1	1	0	0	2	1	Bacteria(100);Acidobacteria(100);Acidobacteria(100);Acidobacteriales(100);Acidobacteriaceae_(Subgroup_1)(100);
OTU_989	0	0	0	0	0	2	0	0	0	4	0	Bacteria(100);Parcubacteria(100);Parcubacteria_unclassified(100);Parcubacteria_unclassified(100);Parcubacteria_unclassified(100);
OTU_1115	0	0	0	0	0	3	0	0	0	0	2	Bacteria(100);Firmicutes(88);Clostridia(82);Clostridia_unclassified(82);Clostridia_unclassified(82);
OTU_1118	0	0	0	0	5	0	0	0	0	0	0	Bacteria(99);Parcubacteria(97);Candidatus_Magasanikbacteria(97);Candidatus_Magasanikbacteria_or(97);Candidatus_Magasanikbacteria_fa(97);Candidatus_Magasanikbacteria_ge(97);
OTU_1131	0	0	1	0	0	1	0	0	0	3	0	Bacteria(98);Parcubacteria(95);Parcubacteria_unclassified(95);Parcubacteria_unclassified(95);Parcubacteria_unclassified(95);
OTU_1175	0	0	0	0	0	5	0	0	0	0	0	Bacteria(97);Bacteria_unclassified(97);Bacteria_unclassified(97);Bacteria_unclassified(97);Bacteria_unclassified(97);
OTU_1204	0	0	0	0	0	5	0	0	0	0	0	Bacteria(100);Bacteroidetes(100);Sphingobacteriia(96);Sphingobacteriales(96);Saprospiraceae(88);
OTU_1229	0	0	0	0	0	4	0	0	1	0	0	Bacteria(100);Verrucomicrobia(100);Opitutae(100);Opitutales(100);Opitutaceae(100);Opitutus(100);
OTU_1239	0	0	0	0	0	5	0	0	0	0	0	Bacteria(100);Planctomycetes(100);Planctomycetacia(100);Planctomycetales(100);Planctomycetaceae(100);Planctomyces(100);
OTU_1241	0	0	0	1	1	2	0	0	0	0	1	Bacteria(100);Proteobacteria(100);Alphaproteobacteria(100);Rhodospirillales(100);Acetobacteraceae(100);Roseococcus(99);
OTU_1254	0	0	0	0	0	0	0	0	0	4	1	Bacteria(100);Parcubacteria(98);Parcubacteria_unclassified(98);Parcubacteria_unclassified(98);Parcubacteria_unclassified(98);
OTU_1267	0	0	0	0	0	0	0	0	0	5	0	Bacteria(100);Chloroflexi(100);Anaerolineae(100);Anaerolineales(100);Anaerolineaceae(100);Anaerolinea(100);
OTU_1280	0	0	0	1	0	3	0	0	0	0	1	Bacteria(100);Proteobacteria(100);Gammaproteobacteria(100);Gammaproteobacteria_unclassified(100);Gammaproteobacteria_unclassified(100);
OTU_1294	0	0	0	1	1	3	0	0	0	0	0	Bacteria(100);TM6_(Dependentiae)(100);TM6_(Dependentiae)_cl(100);TM6_(Dependentiae)_or(100);TM6_(Dependentiae)_fa(100);TM6_(Dependentiae)_ge(100);
OTU_1296	0	0	0	0	0	2	0	0	0	0	3	Bacteria(100);TM6_(Dependentiae)(100);TM6_(Dependentiae)_cl(100);TM6_(Dependentiae)_or(100);TM6_(Dependentiae)_fa(100);TM6_(Dependentiae)_ge(100);
OTU_1317	0	0	0	0	1	0	0	0	0	4	0	Bacteria(100);Proteobacteria(100);Deltaproteobacteria(100);Deltaproteobacteria_unclassified(100);Deltaproteobacteria_unclassified(100);
OTU_1319	0	0	0	1	0	0	0	0	0	1	3	Bacteria(100);Proteobacteria(100);Alphaproteobacteria(100);Rhodobacterales(100);Rhodobacteraceae(100);Rubellimicrobium(100);
OTU_1330	0	0	0	0	1	0	0	0	0	0	4	Bacteria(100);Nitrospirae(100);Nitrospira(100);Nitrospirales(100);Nitrospiraceae(100);uncultured(100);
OTU_1364	0	0	0	0	0	4	0	0	1	0	0	Bacteria(100);Proteobacteria(100);Gammaproteobacteria(100);34P16(91);34P16_fa(91);34P16_ge(91);
OTU_1365	0	0	0	0	1	3	0	0	0	0	1	Bacteria(100);Proteobacteria(100);Gammaproteobacteria(97);Gammaproteobacteria_unclassified(97);Gammaproteobacteria_unclassified(97);
OTU_1366	0	0	0	0	0	0	0	0	0	5	0	Bacteria(100);Acidobacteria(100);Solibacteres(100);Solibacterales(100);Solibacteraceae_(Subgroup_3)(100);Candidatus_Solibacter(100);
OTU_1373	0	0	0	0	0	0	0	0	5	0	0	Bacteria(100);Nitrospirae(100);Nitrospira(100);Nitrospirales(100);Nitrospiraceae(100);Leptospirillum(100);
OTU_1384	1	0	4	0	0	0	0	0	0	0	0	Bacteria(100);Actinobacteria(100);Actinobacteria(100);Corynebacteriales(100);Corynebacteriaceae(100);Corynebacterium_1(95);
OTU_1396	0	1	0	0	1	2	0	0	0	0	1	Bacteria(100);Bacteroidetes(100);Flavobacteriia(100);Flavobacteriales(100);Cryomorphaceae(100);Fluviicola(100);
OTU_1398	0	0	0	0	1	0	0	0	0	0	4	Bacteria(100);Proteobacteria(100);Gammaproteobacteria(100);Acidithiobacillales(100);KCM-B-112(100);KCM-B-112_ge(100);
OTU_1401	0	0	0	0	1	3	0	0	0	0	1	Bacteria(100);Firmicutes(100);Clostridia(100);Clostridiales(100);Lachnospiraceae(100);Dorea(98);
OTU_1403	0	0	0	0	0	4	0	0	0	0	1	Bacteria(100);Acidobacteria(100);Holophagae(100);Subgroup_7(100);Subgroup_7_fa(100);Subgroup_7_ge(100);
OTU_1426	0	0	0	0	0	0	0	0	0	0	5	Bacteria(100);Bacteroidetes(100);Sphingobacteriia(100);Sphingobacteriales(100);uncultured(93);uncultured_ge(93);
OTU_1433	0	0	0	0	0	3	0	0	0	1	1	Bacteria(100);Omnitrophica(100);Omnitrophica_cl(100);Omnitrophica_or(100);Omnitrophica_fa(100);Omnitrophica_ge(100);
OTU_1438	0	0	0	0	0	3	0	0	0	0	2	Bacteria(100);Firmicutes(100);Clostridia(100);Clostridiales(100);Lachnospiraceae(100);Lachnospiraceae_UCG-004(100);
OTU_1449	0	0	0	0	0	3	0	0	0	0	2	Bacteria(100);Parcubacteria(99);Candidatus_Moranbacteria(97);Candidatus_Moranbacteria_or(97);Candidatus_Moranbacteria_fa(97);Candidatus_Moranbacteria_ge(97);
OTU_1453	0	0	0	1	0	1	0	0	0	0	3	Bacteria(99);Proteobacteria(89);Deltaproteobacteria(88);Bdellovibrionales(87);Bdellovibrionaceae(87);Bdellovibrio(87);
OTU_1460	0	0	0	0	0	5	0	0	0	0	0	Bacteria(100);Proteobacteria(100);Gammaproteobacteria(97);Gammaproteobacteria_unclassified(97);Gammaproteobacteria_unclassified(97);
OTU_1465	0	0	0	0	0	0	0	0	0	0	5	Bacteria(100);Proteobacteria(100);Gammaproteobacteria(99);Legionellales(96);Coxiellaceae(96);Aquicella(96);
OTU_1476	0	0	0	0	0	4	0	0	0	1	0	Bacteria(99);Cyanobacteria(97);ML635J-21(97);ML635J-21_or(97);ML635J-21_fa(97);ML635J-21_ge(97);
OTU_1502	0	0	0	0	0	0	0	0	0	5	0	Bacteria(100);Verrucomicrobia(100);OPB35_soil_group(100);OPB35_soil_group_or(100);OPB35_soil_group_fa(100);OPB35_soil_group_ge(100);
OTU_1517	0	0	0	0	0	3	0	0	0	0	2	Bacteria(100);Proteobacteria(100);Betaproteobacteria(100);Betaproteobacteria_unclassified(100);Betaproteobacteria_unclassified(100);
OTU_1518	0	0	0	1	0	2	0	0	0	0	2	Bacteria(100);Proteobacteria(100);Gammaproteobacteria(100);Xanthomonadales(100);Xanthomonadaceae(100);uncultured(99);
OTU_1526	0	0	0	0	0	5	0	0	0	0	0	Bacteria(100);Acidobacteria(100);Blastocatellia(100);Blastocatellales(100);Blastocatellaceae_(Subgroup_4)(100);Blastocatella(91);
OTU_1527	0	0	0	0	0	2	0	0	0	1	2	Bacteria(100);Bacteroidetes(100);Cytophagia(100);Cytophagales(100);Cytophagaceae(100);uncultured(95);
OTU_1531	0	0	0	0	0	4	0	0	0	1	0	Bacteria(100);Bacteroidetes(100);Flavobacteriia(100);Flavobacteriales(100);Cryomorphaceae(100);Fluviicola(100);
OTU_1532	0	0	0	0	0	3	0	0	0	1	1	Archaea(98);Archaea_unclassified(98);Archaea_unclassified(98);Archaea_unclassified(98);Archaea_unclassified(98);
OTU_1538	0	0	0	0	0	5	0	0	0	0	0	Bacteria(100);Proteobacteria(100);Alphaproteobacteria(100);Rhodospirillales(100);Rhodospirillales_Incertae_Sedis(100);Reyranella(100);
OTU_1557	0	0	0	1	0	2	0	0	0	1	1	Bacteria(100);Firmicutes(100);Bacilli(100);Lactobacillales(100);Aerococcaceae(100);Aerococcus(100);
OTU_1560	0	0	0	0	1	1	0	0	0	1	2	Bacteria(100);Parcubacteria(100);Parcubacteria_unclassified(100);Parcubacteria_unclassified(100);Parcubacteria_unclassified(100);
OTU_1568	0	0	0	3	0	0	0	0	0	0	2	Bacteria(100);Actinobacteria(100);Actinobacteria(100);Frankiales(93);Sporichthyaceae(93);hgcI_clade(93);
OTU_1571	0	0	0	1	0	0	0	0	0	0	4	Bacteria(100);Bacteroidetes(100);Sphingobacteriia(100);Sphingobacteriales(100);Chitinophagaceae(100);Filimonas(100);
OTU_1592	0	0	0	1	0	2	0	0	0	0	2	Bacteria(100);Proteobacteria(100);Deltaproteobacteria(100);Bdellovibrionales(100);Bdellovibrionaceae(100);OM27_clade(100);
OTU_1614	0	0	0	0	0	4	0	0	0	0	1	Bacteria(100);Proteobacteria(100);Alphaproteobacteria(100);Sphingomonadales(98);Sphingomonadaceae(89);
OTU_1626	0	0	0	0	0	4	0	0	0	0	1	Bacteria(100);Proteobacteria(100);Betaproteobacteria(100);Burkholderiales(100);Oxalobacteraceae(100);Pseudoduganella(99);
OTU_1631	0	0	0	1	0	1	0	0	0	0	3	Bacteria(100);Bacteroidetes(100);Bacteroidia(100);Bacteroidales(100);Porphyromonadaceae(100);Parabacteroides(100);
OTU_1636	0	0	0	1	0	2	0	0	0	0	2	Bacteria(100);Bacteroidetes(100);Cytophagia(100);Cytophagales(100);Cytophagaceae(100);Cytophagaceae_ge(98);
OTU_1639	0	0	0	0	2	3	0	0	0	0	0	Bacteria(100);Actinobacteria(100);Acidimicrobiia(99);Acidimicrobiales(99);uncultured(99);uncultured_ge(99);
OTU_1640	0	0	0	0	5	0	0	0	0	0	0	Bacteria(100);Proteobacteria(100);Deltaproteobacteria(100);Myxococcales(100);Myxococcales_unclassified(100);
OTU_1654	0	0	0	0	1	4	0	0	0	0	0	Bacteria(100);TM6_(Dependentiae)(100);TM6_(Dependentiae)_cl(100);TM6_(Dependentiae)_or(100);TM6_(Dependentiae)_fa(100);TM6_(Dependentiae)_ge(100);
OTU_1658	0	0	0	0	0	3	0	0	0	0	2	Bacteria(100);Firmicutes(100);Bacilli(100);Bacillales(100);Planococcaceae(100);Chryseomicrobium(100);
OTU_1661	0	0	0	0	0	5	0	0	0	0	0	Bacteria(100);Cyanobacteria(100);Cyanobacteria(100);SubsectionIII(100);FamilyI(100);
OTU_1665	0	0	0	0	0	0	0	0	0	4	1	Bacteria(100);Acidobacteria(100);Holophagae(100);TPD-58(100);TPD-58_fa(100);TPD-58_ge(100);
OTU_1670	0	0	0	0	0	4	0	0	0	0	1	Bacteria(100);Proteobacteria(100);Alphaproteobacteria(100);Rhodospirillales(100);Acetobacteraceae(100);Roseococcus(99);
OTU_1672	0	0	0	1	0	3	0	0	0	1	0	Bacteria(100);Bacteroidetes(100);Flavobacteriia(100);Flavobacteriales(100);Cryomorphaceae(100);Fluviicola(100);
OTU_1687	0	0	0	0	0	3	0	0	0	0	2	Bacteria(100);Planctomycetes(100);Planctomycetacia(100);Planctomycetales(100);Planctomycetaceae(100);
OTU_1696	0	0	0	1	0	0	0	0	0	0	4	Bacteria(100);Proteobacteria(100);Gammaproteobacteria(98);Legionellales(97);Coxiellaceae(97);Coxiella(97);
OTU_1723	0	0	0	0	0	5	0	0	0	0	0	Bacteria(100);Cyanobacteria(100);Cyanobacteria(100);SubsectionIII(100);FamilyI(100);Leptolyngbya(99);
OTU_1745	0	0	0	1	0	3	0	0	0	1	0	Bacteria(100);Bacteroidetes(100);Cytophagia(100);Cytophagales(100);Cytophagaceae(100);uncultured(100);
OTU_1752	0	0	0	0	0	0	0	0	0	0	5	Bacteria(99);Bacteria_unclassified(99);Bacteria_unclassified(99);Bacteria_unclassified(99);Bacteria_unclassified(99);
OTU_1754	0	0	0	1	0	3	0	0	0	0	1	Bacteria(100);Actinobacteria(100);Actinobacteria(100);Corynebacteriales(100);Nocardiaceae(100);Nocardia(100);
OTU_1771	0	0	1	0	1	2	0	0	0	0	1	Bacteria(100);Actinobacteria(100);Acidimicrobiia(100);Acidimicrobiales(100);uncultured(100);uncultured_ge(100);
[truncated: 1,570 more rows]

## Sheet: Table S5
Table S5 Virus-host linkages predicted by prophages and shared genomic matches with host genomes and by protospacer-spacer matches.
[truncated: 27 more rows]

[truncated: 5 more sheets: Table S6, Table S7, Table S8, Table S9, Table S10]
